# Supplementary material for: The role of Pantoea stewartii subsp. stewartii leucine-responsive regulatory protein (Lrp) during maize xylem growth
Source: Appl Environ Microbiol. 2025 Jun 5;91(7):e00853-25. doi: 10.1128/aem.00853-25 (PMC12285263; doi:10.1128/aem.00853-25)
Supplement: Table S1 — Bulk alignment of RNA-Seq data for Lrp-activated and -repressed genes (3-fold or more). [file aem.00853-25-s0002.xlsx]

## Sheet: Activated Genes
Table S1. Bulk alignment of RNA-Seq data for Lrp-activated and -repressed genes (3-fold or more).
Name	Minimum	Maximum	Length	# Intervals	Direction	Gene_ID	Protein_ID	Raw Read Count	Raw Transcript Count	RPKM	Wt11 TPM	Wt14 TPM	Wt15 TPM	∆lrp16A TPM	∆lrp16C TPM	∆lrp16P TPM	Ratio (Wt:∆lrp)	Log Ratio (Wt:∆lrp)	P-value	Max TPM
hypothetical protein CDS	3521	3649	129	1	forward	DSJ_RS28720	WP_006122365.1	8	6.06	11.36	74763.7	79110.8	69959.9	6.66	37.85	12.83	3903.63	11.9306	9.37541e-06	79110.8
yjbE CDS	609709	609954	246	1	reverse	DSJ_RS03070	WP_006121543.1	158199	62923.7	33996.3	17964.8	20977	9941.43	563.87	532.28	630	28.3193	4.82371	0.00882224	20977
lysozyme CDS	38611	39054	444	1	reverse	DSJ_RS24935	WP_006120907.1	906	199.53	373.72	4814.26	5515.38	4579.16	219.25	230.06	294.13	20.0538	4.3258	7.47328e-05	5515.38
hypothetical protein CDS	35172	38564	3393	1	reverse	DSJ_RS24930	WP_006120906.1	9206	265.31	496.93	3085.83	4575.32	3638.39	291.53	291.51	337.31	12.2774	3.61794	0.00135355	4575.32
putative holin CDS	39316	39639	324	1	reverse	DSJ_RS24945	WP_044242612.1	599	180.78	338.6	3343.88	3302.79	2889.6	198.64	187.34	249.08	15.0163	3.90846	3.48992e-05	3343.88
N-acetylmuramoyl-L-alanine amidase CDS	<29387	29491	>105	1	reverse	DSJ_RS27730	DSJ_RS27730	418.5	389.74	729.98	1524.21	2103.85	1651.59	428.25	336.6	324.5	4.84661	2.27697	0.00145205	2103.85
RHS repeat protein CDS	31207	34893	3687	1	reverse	DSJ_RS24925	WP_006120905.1	13136	348.39	652.52	975.11	1426.59	1125.88	382.81	330.19	324.23	3.40096	1.76594	0.00345263	1426.59
lrp CDS	1940416	1940910	495	1	forward	DSJ_RS09590	WP_006118610.1	14526	2871.35	1551.33	819.78	872.02	1178.41	320.82	305.77	324.89	3.01657	1.59291	0.00465187	1178.41
flhD CDS	3120081	3120431	351	1	reverse	DSJ_RS15670	WP_006120236.1	3001.5	836.71	452.06	238.88	97.56	565.11	91.38	114.6	84.04	3.10858	1.63626	0.215725	565.11
RHS repeat-associated core domain-containing protein CDS	29528	30733	1206	1	reverse	DSJ_RS28535	WP_006120904.1	1836.5	148.91	278.9	393.6	529.61	409.04	163.62	129.51	128.18	3.16216	1.66091	0.00241834	529.61
amtB CDS	3837994	3839280	1287	1	reverse	DSJ_RS19455	WP_006117945.1	15358.5	1167.66	630.86	333.37	384.43	461.98	69.38	155.93	163.19	3.03676	1.60253	0.00535345	461.98
DASS family sodium-coupled anion symporter CDS	235884	237395	1512	1	reverse	DSJ_RS26610	WP_006122068.1	1438	93	174.19	420.9	313.45	440.2	102.19	123.37	149.82	3.12896	1.64568	0.00310015	440.2
nac CDS	2325813	2326730	918	1	forward	DSJ_RS11700	WP_006119661.1	7754	826.47	446.53	235.96	371.83	93.93	22.94	32.64	31.6	8.04909	3.00883	0.0632122	371.83
ATP-binding cassette domain-containing protein CDS	1766492	1767214	723	1	reverse	DSJ_RS08675	WP_033737785.1	7147	967.23	522.57	276.15	351.04	160.75	17.09	49.34	43.09	7.19449	2.84689	0.0158321	351.04
ATP-binding cassette domain-containing protein CDS	883622	>884167	>546	1	reverse	DSJ_RS04370	DSJ_RS04370	6422	1150.86	621.79	328.57	345.7	257.3	90.42	98.57	96.46	3.26351	1.70643	0.0013723	345.7
flavocytochrome c CDS	237981	240758	2778	1	forward	DSJ_RS26615	WP_006122069.1	1047.5	36.87	69.06	193.07	121.08	234.17	40.51	51.73	86.31	3.07096	1.61869	0.026243	234.17
YjbF family lipoprotein CDS	608869	609516	648	1	reverse	DSJ_RS03065	WP_006121542.1	2255	340.5	183.96	97.21	218.99	81.11	4.73	3.42	4.06	32.5397	5.02413	0.0420063	218.99
ABC transporter substrate-binding protein CDS	2527076	2528338	1263	1	forward	DSJ_RS12835	WP_006118919.1	7044	545.71	294.83	155.8	107.45	177.35	2.47	39.93	37.34	5.52546	2.46609	0.00735914	177.35
aceB CDS	595320	596918	1599	1	forward	DSJ_RS03005	WP_006121533.1	3488	213.44	115.32	60.94	50.07	172.69	16.7	35.32	28.25	3.53432	1.82143	0.161674	172.69
glutamine amidotransferase CDS	880747	881502	756	1	reverse	DSJ_RS04355	WP_006121805.1	2330.5	301.63	162.96	86.12	125.15	58.76	23.02	28.7	36.76	3.05188	1.6097	0.0370636	125.15
capsule biosynthesis GfcC family protein CDS	608129	608872	744	1	reverse	DSJ_RS03060	WP_006121540.1	1305	171.63	92.73	49	106.65	33.42	4.4	5.67	4.06	13.3808	3.74209	0.0589488	106.65
rutA CDS	74062	75153	1092	1	reverse	DSJ_RS25825	WP_006121918.1	33.5	3	5.62	49.07	98.89	30.38	3.3	8.28	10.03	8.25266	3.04486	0.0637903	98.89
ABC transporter permease CDS	882598	883599	1002	1	reverse	DSJ_RS04365	WP_161784121.1	2852.5	278.55	150.49	79.53	98.53	52.49	18.34	19.66	21.03	3.90564	1.96556	0.0129206	98.53
M20 family metallopeptidase CDS	879638	880747	1110	1	reverse	DSJ_RS04350	WP_044242973.1	2647.5	233.38	126.09	66.63	94.77	37.09	15.29	21.59	27.32	3.09174	1.62842	0.0580983	94.77
bioD CDS	1765820	1766491	672	1	forward	DSJ_RS08670	WP_006118505.1	1737	252.92	136.64	72.21	91.17	39.84	8.79	18.99	21.44	4.12881	2.04573	0.0294727	91.17
carbonic anhydrase CDS	4150489	4151121	633	1	forward	DSJ_RS21075	WP_006118228.1	618	95.53	51.61	27.27	79.04	31.68	4.16	3.59	9	8.23821	3.04233	0.0723024	79.04
NCS1 family nucleobase:cation symporter-1 CDS	3894111	3895610	1500	1	reverse	DSJ_RS19750	WP_006118005.1	3369	219.76	118.73	62.74	78.23	68.1	5.73	23.23	13.69	4.90199	2.29337	0.00122784	78.23
rutC CDS	72901	73287	387	1	reverse	DSJ_RS25815	WP_006121916.1	11.5	2.91	5.44	38.22	76.77	24.31	3.19	4.73	11.32	7.24012	2.85601	0.0654313	76.77
sulfite reductase subunit alpha CDS	791914	793671	1758	1	reverse	DSJ_RS03945	WP_006121726.1	3500	194.8	105.25	55.62	75.85	48.85	18.03	17.86	19.94	3.2298	1.69145	0.00698689	75.85
glutamate synthase-related protein CDS	793850	799381	5532	1	reverse	DSJ_RS03950	WP_006121727.1	10427	184.43	99.64	52.65	74.98	58.62	17.33	15.2	17	3.76035	1.91087	0.0024506	74.98
SulP family inorganic anion transporter CDS	4151118	4152593	1476	1	forward	DSJ_RS21080	WP_006118229.1	1469	97.38	52.61	27.8	71.29	32.95	14.52	14.47	15.14	2.99207	1.58114	0.0995695	71.29
YjbH domain-containing protein CDS	606039	608129	2091	1	reverse	DSJ_RS03055	WP_006121538.1	2076	97.14	52.49	27.73	65.48	22.62	3.96	5.15	5.4	7.98277	2.99689	0.0669476	65.48
phosphotriesterase-related protein CDS	881515	882594	1080	1	reverse	DSJ_RS04360	WP_006121806.1	1778.5	161.13	87.05	46	53.91	25.38	10.4	11.71	14.2	3.45056	1.78683	0.0258598	53.91
nitrate regulatory protein CDS	2525592	2526815	1224	1	forward	DSJ_RS12830	WP_006118918.1	1847	147.65	79.77	42.15	53.43	34.21	5.09	13.78	15.83	3.74035	1.90317	0.00807337	53.43
cobA CDS	2536708	2537538	831	1	forward	DSJ_RS12860	WP_006118924.1	861.5	101.44	54.8	28.96	51.7	41.58	1.87	9.75	18.16	4.10477	2.0373	0.0189172	51.7
purine permease CDS	257168	258547	1380	1	forward	DSJ_RS01370	WP_006121072.1	1829	129.68	70.06	37.02	49.95	36.14	6.77	15.68	12.56	3.51642	1.81411	0.00474487	49.95
folA CDS	1244700	1245182	483	1	forward	DSJ_RS06170	WP_006117643.1	668.5	135.43	73.17	38.66	48.83	29.88	10.34	11.72	8.06	3.89675	1.96227	0.00645553	48.83
hpxO CDS	2816015	2817172	1158	1	forward	DSJ_RS14225	WP_006119210.1	1798	151.92	82.08	43.37	48.24	44.38	9.51	14.33	18.07	3.24481	1.69813	0.000408201	48.24
MHS family MFS transporter CDS	349610	350941	1332	1	forward	DSJ_RS01810	WP_006121153.1	1933	141.99	76.72	40.54	47.15	36.41	5.65	4.71	8.08	6.72993	2.75059	0.000428902	47.15
rutB CDS	73313	74062	750	1	reverse	DSJ_RS25820	WP_006121917.1	12	1.56	2.93	23.89	46.62	11.27	1.72	4.51	8.18	5.67523	2.50468	0.099471	46.62
rutD CDS	72019	72858	840	1	reverse	DSJ_RS25810	WP_006121915.1	30.5	3.55	6.65	22.98	45.9	11.96	3.9	3.17	7.36	5.60222	2.486	0.0930465	45.9
ABC transporter ATP-binding protein CDS	2529221	2530009	789	1	forward	DSJ_RS12845	WP_006118921.1	690	85.57	46.23	24.43	40.12	43.84	1.43	16.6	11.91	3.62024	1.85609	0.0246576	43.84
nitrate reductase CDS	2534090	2536711	2622	1	forward	DSJ_RS12855	WP_006118923.1	2446	91.28	49.32	26.06	42.27	29.1	1.04	7.77	11.42	4.81611	2.26787	0.0115655	42.27
ntrB CDS	2528338	2529210	873	1	forward	DSJ_RS12840	WP_006118920.1	705	79.02	42.69	22.56	33.32	42.26	0.55	13.16	9.42	4.24297	2.08508	0.0213906	42.26
urtA CDS	1198813	1200081	1269	1	reverse	DSJ_RS05985	WP_006117609.1	970.5	74.83	40.43	21.36	41.29	25.81	3.85	12.15	13.23	3.02634	1.59758	0.0426136	41.29
haloacid dehalogenase type II CDS	2331344	2332012	669	1	forward	DSJ_RS11720	WP_006119657.1	557.5	81.54	44.05	23.28	35.55	10.52	4.18	6.63	5.6	4.22608	2.07932	0.0719502	35.55
rutF CDS	70872	71414	543	1	reverse	DSJ_RS25800	WP_006121912.1	15	2.7	5.06	14.02	34.12	7.82	2.97	5.52	6.01	3.85931	1.94834	0.158885	34.12
aceA CDS	596936	598237	1302	1	forward	DSJ_RS03010	WP_006121534.1	686.5	51.59	27.87	14.73	12.26	32.11	5.28	6.01	6.5	3.32209	1.73209	0.0925362	32.11
ParB/RepB/Spo0J family plasmid partition protein CDS	44441	45469	1029	1	reverse	DSJ_RS27260	WP_006122425.1	0	0	0	26.71	27.13	28.77	0	0.11	0	751	9.55267	1.64211e-06	28.77
nirB CDS	2530020	2534093	4074	1	forward	DSJ_RS12850	WP_006118922.1	2614.5	62.79	33.93	17.93	26.71	21.83	1	6.28	6.87	4.69753	2.2319	0.00521241	26.71
aldehyde dehydrogenase family protein CDS	2329842	2331311	1470	1	forward	DSJ_RS11715	WP_006119658.1	1080.5	71.92	38.86	20.53	25.77	8.59	2.49	4.91	3.54	5.01737	2.32693	0.0461698	25.77
malonic semialdehyde reductase CDS	71444	72034	591	1	reverse	DSJ_RS25805	WP_006121913.1	13.5	2.23	4.18	13.12	25.41	7.36	2.45	2.53	5.68	4.30488	2.10597	0.0965235	25.41
ABC transporter substrate-binding protein CDS	2333452	2335059	1608	1	forward	DSJ_RS11730	WP_006119655.1	1051	63.95	34.55	18.26	25.32	5.78	2.94	3.42	3.12	5.20675	2.38038	0.0805758	25.32
GNAT family N-acetyltransferase CDS	2339975	2340817	843	1	forward	DSJ_RS11755	WP_006119650.1	467	54.2	29.29	15.48	24.88	6.42	2.87	4.21	7.39	3.2329	1.69283	0.121571	24.88
rutG CDS	69503	70840	1338	1	reverse	DSJ_RS25795	WP_006121911.1	51	3.73	6.98	15.78	23.34	6.4	4.1	2.57	5.6	3.70986	1.89137	0.0899199	23.34
GntR family transcriptional regulator CDS	3895753	3896475	723	1	forward	DSJ_RS19755	WP_006118006.1	575	77.82	42.04	22.22	18.05	22.99	2.68	5.91	8.01	3.81084	1.93011	0.00204521	22.99
atzF CDS	1204443	1206239	1797	1	reverse	DSJ_RS06000	WP_006117612.1	820.5	44.68	24.14	12.76	22.26	10.18	1.38	3.89	4.14	4.8034	2.26406	0.0342363	22.26
GntR family transcriptional regulator CDS	1200112	1200813	702	1	reverse	DSJ_RS05990	WP_006117610.1	269.5	37.56	20.29	10.72	22.24	11.08	1.53	4.43	7.07	3.37989	1.75698	0.0655316	22.24
sugar ABC transporter ATP-binding protein CDS	3940642	3942147	1506	1	reverse	DSJ_RS19990	WP_006118049.1	694	45.09	24.36	12.87	21.4	10.97	3.67	3.91	4.46	3.75748	1.90976	0.0262605	21.4
uca CDS	1200823	1204440	3618	1	reverse	DSJ_RS05995	WP_006117611.1	1281.5	34.66	18.72	9.89	20.22	9.51	1.22	3.31	4.9	4.20148	2.0709	0.0516621	20.22
FAD-binding oxidoreductase CDS	2332023	2333300	1278	1	forward	DSJ_RS11725	WP_006119656.1	787	60.25	32.55	17.2	20.15	5.42	3.03	4.25	3.88	3.83244	1.93826	0.0798877	20.15
ABC transporter permease CDS	2335087	2336040	954	1	forward	DSJ_RS11735	WP_006119654.1	459.5	47.13	25.46	13.46	17.75	4.34	1.3	2.73	3.72	4.5871	2.19758	0.0822562	17.75
protelomerase family protein CDS	319	2223	1905	1	forward	DSJ_RS26975	WP_006122363.1	2	0.1	0.19	17.41	15.9	15.08	0.11	0	0	439.909	8.78106	1.92734e-05	17.41
ABC transporter ATP-binding protein CDS	2336885	2338549	1665	1	forward	DSJ_RS11745	WP_006119652.1	827	48.6	26.26	13.88	17.11	3.74	0.81	2.17	4.3	4.7706	2.25417	0.0923648	17.11
ABC transporter permease CDS	2336040	2336888	849	1	forward	DSJ_RS11740	WP_006119653.1	248.5	28.64	15.47	8.18	8.07	1	0.13	0.46	2.06	6.50943	2.70253	0.11781	8.18

## Sheet: Repressed Genes
Table S1. Bulk alignment of RNA-Seq data for Lrp-activated and -repressed genes (3-fold or more).
Name	Minimum	Maximum	Length	# Intervals	Direction	Gene_ID	Protein_ID	Raw Read Count	Raw Transcript Count	RPKM	Wt11 TPM	Wt14 TPM	Wt15 TPM	∆lrp16A TPM	∆lrp16C TPM	∆lrp16P TPM	Ratio (Wt:∆lrp)	Log Ratio (Wt:∆lrp)	P-value	Max TPM
IS1 family transposase CDS	<30976	31107	>132	1	reverse	DSJ_RS23590	DSJ_RS23590	10642	7883.55	14765.8	2763.06	1573.15	1628.61	8662.44	13322.7	7035.71	0.205536	-2.28254	0.0161901	13322.7
pentapeptide repeat-containing protein CDS	31433	32557	1125	1	forward	DSJ_RS23595	WP_006118540.1	74059	6437.21	12056.8	1232.21	1194.63	1195.84	7073.21	11650.9	6550.01	0.143336	-2.80253	0.0112076	11650.9
hypothetical protein CDS	35935	36357	423	1	reverse	DSJ_RS23910	WP_006120399.1	44841	10365.9	19415.2	1589.58	1269.43	942.52	11390.1	8308.43	5352.84	0.15175	-2.72024	0.0155927	11390.1
EscI/YscI/HrpB family type III secretion system inner rod protein CDS	19280	19645	366	1	reverse	DSJ_RS25555	WP_044243044.1	34356.5	9179.1	17192.3	2716.79	2720.06	1343.95	10086	5585.15	4660.93	0.333503	-1.58423	0.0600346	10086
N-acetylmuramoyl-L-alanine amidase CDS	36438	37214	777	1	reverse	DSJ_RS23915	WP_044242411.1	46293.5	5826.01	10912	272.02	358.09	180.08	6401.62	3364.05	1543.06	0.0716429	-3.80303	0.0691082	6401.62
glycoside hydrolase family 10 protein CDS	37217	38419	1203	1	reverse	DSJ_RS23920	WP_006120402.1	69101.5	5616.87	10520.3	445.91	414.85	218.8	6171.82	3550.09	2236.28	0.0902779	-3.46948	0.035228	6171.82
hypothetical protein CDS	5720	5824	105	1	forward	DSJ_RS27770	DSJ_RS27770	4091	3809.89	7135.87	1087.62	809.28	484.73	4186.31	2174.94	1709.64	0.295089	-1.76078	0.0718026	4186.31
type III secretion system chaperone CDS	6229	6648	420	1	reverse	DSJ_RS25500	WP_044243030.1	14635	3407.34	6381.9	1006.7	860.52	452.48	3743.99	1934.51	1597.57	0.318812	-1.64922	0.0739044	3743.99
hypothetical protein CDS	2756560	2756829	270	1	forward	DSJ_RS13940	WP_044242009.1	1536	556.64	300.74	158.92	220.45	145.41	2183.94	3339.26	2411.02	0.0661413	-3.9183	0.00222293	3339.26
hypothetical protein CDS	121704	121856	153	1	reverse	DSJ_RS27775	WP_156879149.1	3418	2184.51	4091.55	550.86	516.16	349.07	2400.33	3331.16	2479.23	0.172468	-2.5356	0.00174338	3331.16
hypothetical protein CDS	3421106	3421219	114	1	forward	DSJ_RS17135	WP_006119983.1	973	835.13	451.2	238.43	173.02	322.05	1641.85	1546.71	2828.26	0.121908	-3.03613	0.0131704	2828.26
helix-turn-helix domain-containing protein CDS	<35416	35780	>365	1	reverse	DSJ_RS23905	DSJ_RS23905	8997	2410.33	4514.52	358.72	261.6	166.09	2648.48	1625.58	967.63	0.15003	-2.73668	0.0392616	2648.48
DUF1460 domain-containing protein CDS	96400	97206	807	1	reverse	DSJ_RS24680	WP_085980114.1	18063	2188.71	4099.43	1040.39	710.79	606.23	2404.96	2571.34	2416.36	0.318885	-1.64889	0.000288459	2571.34
AvrE-family type 3 secretion system effector CDS	6705	12212	5508	1	reverse	DSJ_RS25505	WP_006121853.1	123353	2189.92	4101.69	507.89	498.25	227.9	2406.28	1123.6	989.85	0.273034	-1.87285	0.076227	2406.28
DUF1460 domain-containing protein CDS	119654	120460	807	1	reverse	DSJ_RS25370	WP_085980116.1	12174	1475.14	2762.91	381.25	283.02	201.79	1620.88	1307.74	896.35	0.226423	-2.14291	0.010309	1620.88
DUF1460 domain-containing protein CDS	50145	50951	807	1	reverse	DSJ_RS23990	WP_085980116.1	12003	1454.42	2724.1	382.35	282.16	206.52	1598.11	1313.79	923.97	0.227075	-2.13876	0.00807728	1598.11
DUF1460 domain-containing protein CDS	61112	61918	807	1	reverse	DSJ_RS25050	WP_085980116.1	12000.5	1454.11	2723.53	378.69	276.02	207.62	1597.78	1321.08	894	0.226164	-2.14456	0.00952653	1597.78
harpin HrpZ family protein CDS	12581	13729	1149	1	reverse	DSJ_RS25510	WP_052310156.1	13707	1166.53	2184.89	254.02	285.81	131.44	1281.78	844.75	761	0.232472	-2.10487	0.0117571	1281.78
hypothetical protein CDS	2464664	2464930	267	1	forward	DSJ_RS12530	WP_006119493.1	964.5	353.46	190.96	100.91	131.8	178.44	809.27	727.51	1257.16	0.147158	-2.76456	0.00877466	1257.16
arnC CDS	105279	106259	981	1	reverse	DSJ_RS25980	WP_006121947.1	7612	758.76	1421.14	286.15	374.43	267.24	833.72	995.87	902.34	0.339621	-1.558	0.000470435	995.87
DinI-like family protein CDS	2464968	2465207	240	1	reverse	DSJ_RS12535	WP_006119492.1	1201.5	489.84	264.65	139.85	188.96	237.71	707.35	615.63	842.88	0.261568	-1.93474	0.00175608	842.88
arnA CDS	103297	105279	1983	1	reverse	DSJ_RS25975	WP_006121946.1	14014.5	691.08	1294.38	244.62	307.26	208.86	759.36	823.01	751.65	0.325936	-1.61734	0.000137567	823.01
I78 family peptidase inhibitor CDS	4041511	4041807	297	1	forward	DSJ_RS20515	WP_006118138.1	1237	407.53	220.18	116.35	112.36	236.51	728.25	725.58	806.33	0.205835	-2.28044	0.00024983	806.33
sorbitol dehydrogenase family protein CDS	253000	253506	507	1	forward	DSJ_RS26670	WP_226375901.1	2530.5	488.06	914.12	105.21	104.87	116.08	536.28	796.35	529.37	0.175166	-2.5132	0.00433591	796.35
ybjG CDS	1902589	1903194	606	1	reverse	DSJ_RS09395	WP_033737669.1	3857	622.76	336.46	177.8	224.88	86.09	641.04	777.77	540.32	0.249483	-2.00299	0.00359119	777.77
phoP CDS	2194356	2195024	669	1	reverse	DSJ_RS10935	WP_006118861.1	5829.5	852.61	460.65	243.42	187.03	160.93	534.98	743.18	584.02	0.317574	-1.65484	0.00327197	743.18
hypothetical protein CDS	59925	60059	135	1	reverse	DSJ_RS28710	WP_257789149.1	668.5	484.22	906.93	111.64	87.44	145.15	532.06	711.01	388.32	0.211004	-2.24466	0.0106203	711.01
pagP CDS	1652357	1652884	528	1	forward	DSJ_RS08080	WP_237166131.1	1716	318	171.81	90.79	101.03	81.86	425.71	710.14	418.16	0.176112	-2.50543	0.0113873	710.14
hypothetical protein CDS	3421367	3421522	156	1	forward	DSJ_RS27935	WP_006119982.1	624	391.39	211.46	111.74	132.67	92.96	371.58	327.92	692.99	0.242278	-2.04526	0.0383848	692.99
sctR CDS	32572	33225	654	1	forward	DSJ_RS25620	WP_006121880.1	4212.5	629.85	1179.69	187.56	205.71	105.46	692.08	409.68	368.56	0.339198	-1.5598	0.0381043	692.08
glycosyltransferase family 9 protein CDS	512405	513484	1080	1	forward	DSJ_RS02605	WP_006121271.1	5717.5	518	279.86	147.89	126.11	119.5	353.28	653.26	304.58	0.300125	-1.73636	0.0489604	653.26
ATP-grasp domain-containing protein CDS	38662	39903	1242	1	reverse	DSJ_RS25660	WP_006121889.1	6977.5	549.35	1028.93	115.58	136.96	70.45	603.63	279.56	298.36	0.273361	-1.87112	0.0553122	603.63
ltrA CDS	32735	33988	1254	1	reverse	DSJ_RS23600	WP_237166145.1	3484	271.68	508.85	91.22	76.78	71.19	298.52	512.98	282.5	0.218638	-2.19338	0.0187364	512.98
sctW CDS	25070	26236	1167	1	forward	DSJ_RS25585	WP_006121872.1	5431.5	455.12	852.42	143.05	136.67	53.86	500.08	278.84	221.14	0.33356	-1.58398	0.0685203	500.08
hypothetical protein CDS	122216	122416	201	1	reverse	DSJ_RS28590	WP_232368668.1	723	351.73	658.79	67.27	72.11	67.92	386.49	460.43	489.65	0.155098	-2.68874	0.000255245	489.65
hypothetical protein CDS	36875	37306	432	1	reverse	DSJ_RS28035	WP_006121887.1	1940	439.13	822.48	96.25	116.68	84.25	482.51	251.99	235.94	0.306232	-1.7073	0.0489167	482.51
Bax inhibitor-1/YccA family protein CDS	1776125	1776832	708	1	forward	DSJ_RS08725	WP_006118516.1	2349.5	324.7	175.43	92.7	90.16	110.4	242.29	446.84	394.97	0.27051	-1.88625	0.0129397	446.84
sctS CDS	33235	33495	261	1	forward	DSJ_RS25625	WP_033742539.1	996	373.16	698.92	114.26	121.76	56.24	410.02	234.05	224.16	0.336616	-1.57082	0.0396235	410.02
lysine N(6)-hydroxylase/L-ornithine N(5)-oxygenase family protein CDS	4235007	>4235213	>207	1	forward	DSJ_RS21495	DSJ_RS21495	178.5	84.37	45.59	24.09	41.87	185.73	187.12	391.6	314.62	0.28174	-1.82756	0.0528767	391.6
arnD CDS	102407	103300	894	1	reverse	DSJ_RS25970	WP_006121945.1	2970.5	324.91	608.55	117.73	137.7	87.91	357.01	363.43	292.27	0.339031	-1.56051	0.00116001	363.43
hypothetical protein CDS	30649	31089	441	1	forward	DSJ_RS25605	WP_006121877.1	1479.5	328.06	614.45	82.86	90.13	32.48	360.47	202.81	168.65	0.280724	-1.83278	0.046874	360.47
rfaC CDS	511417	512391	975	1	forward	DSJ_RS02600	WP_006121270.1	2800.5	281.05	151.84	80.24	75.02	58.19	181.89	325.56	182.72	0.309272	-1.69305	0.0300488	325.56
hypothetical protein CDS	37355	38593	1239	1	reverse	DSJ_RS25655	WP_006121888.1	3542.5	279.58	523.66	50.44	61.63	29.77	307.21	150.64	142.49	0.236266	-2.08152	0.0483606	307.21
MipA/OmpV family protein CDS	4513261	4513914	654	1	forward	DSJ_RS22820	WP_237166091.1	1032	154.4	83.42	44.08	43.87	36.99	188.77	295.57	166.57	0.191947	-2.38122	0.0117324	295.57
ligB CDS	31050	>32291	>1242	1	reverse	DSJ_RS00155	DSJ_RS00155	2729.5	215.03	116.18	61.39	47.82	41.61	211.6	288.54	229.3	0.206761	-2.27396	0.00129846	288.54
FliI/YscN family ATPase CDS	29298	30662	1365	1	forward	DSJ_RS25600	WP_006121876.1	3341	239.34	448.28	64.5	67.89	34.38	262.99	144.95	139.89	0.304419	-1.71587	0.037911	262.99
aspartate aminotransferase family protein CDS	4233443	4234996	1554	1	forward	DSJ_RS21490	WP_006118294.1	860	54.15	29.26	15.46	25.37	119.38	109.31	230.89	204.57	0.294087	-1.76568	0.0610456	230.89
pepB CDS	1543780	1545066	1287	1	forward	DSJ_RS07600	WP_006120635.1	2155.5	163.88	88.54	46.79	57.09	49.39	140.09	230.17	155.25	0.29166	-1.77764	0.0114335	230.17
type III secretion system HrpP C-terminal domain-containing protein CDS	31086	31559	474	1	forward	DSJ_RS25610	WP_044243053.1	1000	206.3	386.39	58.32	58.58	30.74	226.68	129.93	103.31	0.321012	-1.6393	0.0542951	226.68
trimeric intracellular cation channel family protein CDS	30519	31136	618	1	forward	DSJ_RS00150	WP_006121350.1	1085	171.79	92.81	49.05	50.25	45.61	174.73	212.33	140.04	0.274919	-1.86292	0.0036769	212.33
sctD CDS	28369	29304	936	1	forward	DSJ_RS25595	WP_006121875.1	1786.5	186.64	349.57	58.9	55.5	27.4	205.08	124.24	107.8	0.324396	-1.62417	0.035956	205.08
mdtJ CDS	3060703	3061047	345	1	forward	DSJ_RS15370	WP_006120299.1	628	178.11	96.23	50.85	32.12	59.36	121.15	168.06	185.1	0.300078	-1.73659	0.00594718	185.1
branched-chain amino acid ABC transporter substrate-binding protein CDS	232387	233511	1125	1	reverse	DSJ_RS01255	WP_006121049.1	1429	124.29	67.15	35.48	32.41	49.86	159.59	161.27	141.91	0.254446	-1.97457	0.000150095	161.27
TetR family transcriptional regulator CDS	3155487	3156134	648	1	forward	DSJ_RS15825	WP_006119781.1	713	107.66	58.17	30.74	35.01	25.44	85.48	137.94	69.11	0.311729	-1.68164	0.0327612	137.94
GMC family oxidoreductase CDS	253531	>254568	>1038	1	forward	DSJ_RS28605	DSJ_RS28605	1096.5	103.3	193.47	26.66	25.12	26.03	113.5	137.42	110.48	0.215302	-2.21557	0.000377631	137.42
hypothetical protein CDS	3167144	3167335	192	1	reverse	DSJ_RS15910	WP_006119794.1	198	100.9	54.52	28.81	26.46	42.92	98.49	113.57	97.1	0.317603	-1.65471	0.000671641	113.57
cheZ CDS	3108016	3108657	642	1	reverse	DSJ_RS15615	WP_006120247.1	287.5	43.82	23.67	12.51	14.28	10.58	52.64	97.4	78.32	0.163645	-2.61136	0.00808605	97.4
hypothetical protein CDS	32315	33001	687	1	reverse	DSJ_RS00160	WP_044242832.1	475.5	67.72	36.59	19.34	18.63	19.36	72.26	90.61	70.92	0.24522	-2.02785	0.000758227	90.61
c-type cytochrome CDS	255256	255657	402	1	forward	DSJ_RS28610	WP_237166174.1	249	60.57	113.44	13.97	16.48	18.12	66.55	88.88	75.07	0.210716	-2.24663	0.00078701	88.88
PLP-dependent cysteine synthase family protein CDS	3844232	3845266	1035	1	forward	DSJ_RS19480	WP_006117950.1	928	87.73	47.4	25.05	21.7	20.78	66.44	83.73	58.79	0.323172	-1.62963	0.00325544	83.73
cheY CDS	3108667	3109056	390	1	reverse	DSJ_RS15620	WP_006120246.1	160.5	40.27	21.76	11.5	11.37	9.98	49.73	82.94	62.4	0.168401	-2.57003	0.0050532	82.94
LysR family transcriptional regulator CDS	998809	999729	921	1	reverse	DSJ_RS04970	WP_006120806.1	276.5	29.38	15.87	8.39	9.63	8.33	27.88	57.29	36.1	0.217284	-2.20235	0.0226104	57.29
formyltransferase family protein CDS	4256907	4257827	921	1	reverse	DSJ_RS21615	WP_006118314.1	355	37.71	20.38	10.77	11.87	10.37	32.9	51.27	31.82	0.284593	-1.81303	0.0119515	51.27
winged helix-turn-helix domain-containing protein CDS	917279	918196	918	1	forward	DSJ_RS04555	WP_006121841.1	405.5	43.22	23.35	12.34	9.71	12.29	26.1	51.01	36.74	0.301625	-1.72917	0.0218409	51.01
livH CDS	231332	232258	927	1	reverse	DSJ_RS01250	WP_006121048.1	238	25.12	13.57	7.17	9.54	10.11	46.19	46.62	36.13	0.208004	-2.26532	0.000656414	46.62
cheR CDS	3110145	3111017	873	1	reverse	DSJ_RS15630	WP_006120244.1	99	11.1	5.99	3.17	4.74	3.32	25.42	34.7	25.03	0.131885	-2.92265	0.00153004	34.7
chemotaxis response regulator protein-glutamate methylesterase CDS	3109096	3110145	1050	1	reverse	DSJ_RS15625	WP_006120245.1	132.5	12.35	6.67	3.53	4.7	4.24	21.54	34.08	22.76	0.159097	-2.65202	0.0053869	34.08
ATP-binding cassette domain-containing protein CDS	2720288	2720965	678	1	reverse	DSJ_RS13755	WP_044241999.1	159	22.95	12.4	6.55	8.78	5.69	20.6	27.82	20.03	0.307085	-1.70329	0.00407923	27.82
astA CDS	2552594	2553625	1032	1	forward	DSJ_RS12935	WP_006118936.1	127.5	12.09	6.53	3.45	3.19	3.19	17.02	23.98	14.2	0.17808	-2.4894	0.00651052	23.98
HTH domain-containing protein CDS	4101553	>4102197	>645	1	forward	DSJ_RS20800	DSJ_RS20800	122	18.51	10	5.28	3.86	5.26	14.33	21.42	13.13	0.294599	-1.76318	0.0119516	21.42
ANR family transcriptional regulator CDS	3167322	3167558	237	1	reverse	DSJ_RS15915	WP_044242188.1	48	19.82	10.71	5.66	5.04	8.36	17.68	19.66	20.13	0.331651	-1.59226	0.0005377	20.13
high-affinity branched-chain amino acid ABC transporter permease LivM CDS	230064	231335	1272	1	reverse	DSJ_RS01245	WP_006121047.1	227.5	17.5	9.45	5	4.64	5.23	19.77	19.8	15.54	0.269824	-1.88991	0.000710801	19.8
DUF2786 domain-containing protein CDS	3166343	3167062	720	1	reverse	DSJ_RS15905	WP_006119793.1	98	13.32	7.2	3.8	4.01	5.01	10.97	16.49	11.63	0.327961	-1.6084	0.00793301	16.49
malQ CDS	2766921	2768975	2055	1	reverse	DSJ_RS14000	WP_006119144.1	126	6	3.24	1.71	1.83	2	6.59	12.58	8.93	0.197153	-2.34261	0.0125495	12.58
hypothetical protein CDS	3957949	3958296	348	1	forward	DSJ_RS20070	WP_006118062.1	14	3.94	2.13	1.12	1.93	2.03	5.25	9.73	8.39	0.217373	-2.20176	0.0109245	9.73
hypothetical protein CDS	3958293	3958586	294	1	forward	DSJ_RS20075	WP_006118063.1	20.5	6.82	3.69	1.95	2.54	2.41	5.48	8.68	7.95	0.312076	-1.68003	0.00674809	8.68
hypothetical protein CDS	3749348	3749536	189	1	forward	DSJ_RS18890	WP_006117838.1	7	3.62	1.96	1.03	0.53	2.25	2.56	1.76	7.98	0.309756	-1.6908	0.233707	7.98
GpE family phage tail protein CDS	1804773	1804910	138	1	reverse	DSJ_RS28250	WP_006122450.1	8	5.67	3.06	1.62	1.62	1.79	4.28	7.64	6	0.280692	-1.83294	0.0114945	7.64
astB CDS	2555088	2556413	1326	1	forward	DSJ_RS12945	WP_006118938.1	54.5	4.02	2.17	1.15	1.56	1.39	6.48	7.41	6.5	0.201079	-2.31417	7.88918e-05	7.41
ogr/Delta-like zinc finger family protein CDS	476137	476412	276	1	reverse	DSJ_RS02395	WP_006121232.1	2.5	0.89	0.48	0.25	0.27	0.26	0.97	0	5.82	0.114875	-3.12187	0.328156	5.82
astD CDS	2553622	2555091	1470	1	forward	DSJ_RS12940	WP_006118937.1	72.5	4.83	2.61	1.38	1.51	1.42	3.51	5.66	5.23	0.299306	-1.74031	0.00692568	5.66
TOPRIM and DUF927 domain-containing protein CDS	477504	480176	2673	1	reverse	DSJ_RS02405	WP_006121234.1	27	0.99	0.53	0.28	0.04	0.45	0.2	0	4.19	0.175399	-2.51129	0.428095	4.19
hypothetical protein CDS	480560	480838	279	1	reverse	DSJ_RS02415	WP_006121236.1	7.5	2.63	1.42	0.75	0.71	0.38	1.16	1.19	4.01	0.289308	-1.78932	0.188776	4.01
DUF2190 family protein CDS	1810261	1810617	357	1	reverse	DSJ_RS08920	WP_006122442.1	8	2.19	1.18	0.63	0.07	0.4	0.3	0.31	3	0.304709	-1.7145	0.411274	3
DUF3486 family protein CDS	1817174	1817719	546	1	reverse	DSJ_RS08955	WP_006122434.1	1.5	0.27	0.15	0.08	0.14	0	0.39	0.3	2.67	0.0654762	-3.93289	0.248957	2.67
SFCGS family glycine-rich protein CDS	4279527	4279883	357	1	reverse	DSJ_RS21735	WP_006118330.1	3.5	0.96	0.52	0.27	0.63	0.5	2.41	0	2.45	0.288066	-1.79553	0.230842	2.45
transglycosylase SLT domain-containing protein CDS	1818995	1819717	723	1	reverse	DSJ_RS08975	WP_006122431.1	4.5	0.61	0.33	0.17	0.07	0.1	0	0	1.68	0.202381	-2.30485	0.470338	1.68
yihU CDS	4289493	4290398	906	1	reverse	DSJ_RS21780	WP_006118339.1	7	0.76	0.41	0.22	0.19	0.31	0.47	0.24	1.67	0.302521	-1.72489	0.281415	1.67
hypothetical protein CDS	4018640	4018828	189	1	forward	DSJ_RS20375	WP_141119358.1	5	2.59	1.4	0.74	0	0.19	1.14	0.59	1.55	0.283537	-1.81839	0.0924722	1.55
