# Supplementary material for: The role of Pantoea stewartii subsp. stewartii leucine-responsive regulatory protein (Lrp) during maize xylem growth
Source: Appl Environ Microbiol. 2025 Jun 5;91(7):e00853-25. doi: 10.1128/aem.00853-25 (PMC12285263; doi:10.1128/aem.00853-25)
Supplement: Table S2 — Individual alignment of RNA-Seq data for Lrp-activated and -repressed genes (3-fold or more). [file aem.00853-25-s0003.xlsx]

## Sheet: Activated
Table S2. Individual alignment of RNA-Seq data for Lrp-activated and -repressed genes (3-fold or more).
Name	Minimum	Maximum	Length	# Intervals	Direction	Gene ID	Protein ID	Raw Read Count	Raw Transcript Count	RPKM	Wt11 TPM	Wt14 TPM	Wt15 TPM	∆lrp16A TPM	∆lrp16C TPM	∆lrp16P TPM	Ratio (Wt:∆lrp)	Log Ratio (Wt:∆lrp)	P-value	Max TPM
lysozyme CDS	38611	39054	444	1	reverse	DSJ_RS24935	WP_006120907.1	906	199.2	3618.67	59068.5	67110.1	53338.4	2674.95	2757.05	3917.72	19.2003	4.26305	0.00014561	67110.1
hypothetical protein CDS	35172	38564	3393	1	reverse	DSJ_RS24930	WP_006120906.1	9206	264.87	4811.61	37861.6	55671.6	42380.3	3556.78	3493.56	4492.83	11.7744	3.55758	0.00149951	55671.6
putative holin CDS	39316	39639	324	1	reverse	DSJ_RS24945	WP_044242612.1	599	180.48	3278.57	41027.7	40187.8	33658.3	2423.55	2245.16	3317.69	14.3837	3.84636	0.000110821	41027.7
yjbE CDS	609709	609954	246	1	reverse	DSJ_RS03070	WP_006121543.1	1291	513.22	1466.44	25977.3	29908.1	13837.4	872.5	773.63	876.32	27.6409	4.78873	0.00979893	29908.1
N-acetylmuramoyl-L-alanine amidase CDS	<29387	29491	>105	1	reverse	DSJ_RS27730	DSJ_RS27730	418.5	389.1	7068.21	18701.2	25599.3	19237.8	5224.88	4033.89	4322.2	4.67849	2.22604	0.00176053	25599.3
RHS repeat protein CDS	31207	34893	3687	1	reverse	DSJ_RS24925	WP_006120905.1	13332	353	6412.47	12005.6	17397.4	13158.6	4740.15	4027.8	4381.28	3.23681	1.69457	0.00404202	17397.4
DASS family sodium-coupled anion symporter CDS	235884	237395	1512	1	reverse	DSJ_RS26610	WP_006122068.1	1438	93.05	1156.87	5516.64	4315.71	7571.51	634.56	1033.39	1343.73	5.77879	2.53077	0.00785539	7571.51
flavocytochrome c CDS	237981	240758	2778	1	forward	DSJ_RS26615	WP_006122069.1	1047.5	36.89	458.67	2530.53	1667.09	4027.71	251.59	433.3	774.11	5.63765	2.49509	0.0331241	4027.71
rutA CDS	74062	75153	1092	1	reverse	DSJ_RS25825	WP_006121918.1	33.5	3	37.32	643.1	1361.54	522.57	20.47	69.37	89.95	14.0565	3.81316	0.0407958	1361.54
rutC CDS	72901	73287	387	1	reverse	DSJ_RS25815	WP_006121916.1	11.5	2.91	36.15	500.97	1057.05	418.15	19.83	39.63	101.52	12.2759	3.61775	0.0401817	1057.05
flhD CDS	3120081	3120431	351	1	reverse	DSJ_RS15670	WP_006120236.1	298.5	83.17	237.63	345.77	139.1	787.41	141.39	166.57	116.89	2.99466	1.58239	0.214689	787.41
amino acid ABC transporter permease CDS	77119	77769	651	1	reverse	DSJ_RS25840	WP_006121921.1	161	24.2	300.83	477.51	746.9	527.99	165.01	182.76	234.04	3.01198	1.59071	0.0101971	746.9
rutB CDS	73313	74062	750	1	reverse	DSJ_RS25820	WP_006121917.1	12	1.57	19.46	313.18	641.91	193.86	10.68	37.8	73.34	9.43154	3.23749	0.064489	641.91
rutD CDS	72019	72858	840	1	reverse	DSJ_RS25810	WP_006121915.1	30.5	3.55	44.17	301.2	631.91	205.68	24.23	26.56	66	9.75075	3.28551	0.0585742	631.91
nac CDS	2325813	2326730	918	1	forward	DSJ_RS11700	WP_006119661.1	196	20.88	59.66	341.2	530.14	130.75	35.5	47.44	43.96	7.89669	2.98125	0.0648094	530.14
ATP-binding cassette domain-containing protein CDS	1766492	1767214	723	1	reverse	DSJ_RS08675	WP_033737785.1	115	15.56	44.45	399.31	500.5	223.75	26.44	71.72	59.93	7.10709	2.82926	0.0171635	500.5
ATP-binding cassette domain-containing protein CDS	883622	>884167	>546	1	reverse	DSJ_RS04370	DSJ_RS04370	459.5	82.3	235.16	475.12	492.88	358.14	139.92	143.26	134.17	3.17752	1.6679	0.00202105	492.88
rutF CDS	70872	71414	543	1	reverse	DSJ_RS25800	WP_006121912.1	15	2.7	33.6	183.75	469.83	134.44	18.43	46.22	53.87	6.64884	2.7331	0.100969	469.83
malonic semialdehyde reductase CDS	71444	72034	591	1	reverse	DSJ_RS25805	WP_006121913.1	13.5	2.23	27.79	171.92	349.86	126.61	15.24	21.23	50.97	7.41526	2.8905	0.053591	349.86
rutG CDS	69503	70840	1338	1	reverse	DSJ_RS25795	WP_006121911.1	51	3.73	46.37	206.88	321.37	110.03	25.43	21.54	50.25	6.56532	2.71486	0.0431881	321.37
YjbF family lipoprotein CDS	608869	609516	648	1	reverse	DSJ_RS03065	WP_006121542.1	28.5	4.3	12.29	140.57	312.23	112.9	7.31	4.98	5.64	31.5505	4.97959	0.0428779	312.23
ABC transporter substrate-binding protein CDS	2527076	2528338	1263	1	forward	DSJ_RS12835	WP_006118919.1	29	2.25	6.42	225.29	153.19	246.86	3.82	58.04	51.95	5.4946	2.45801	0.0067443	246.86
aceB CDS	595320	596918	1599	1	forward	DSJ_RS03005	WP_006121533.1	248.5	15.2	43.43	88.12	71.39	240.37	25.84	51.34	39.29	3.43333	1.77961	0.156631	240.37
glutamine amidotransferase CDS	880747	881502	756	1	reverse	DSJ_RS04355	WP_006121805.1	162	20.96	59.88	124.52	178.43	81.79	35.63	41.71	51.14	2.99455	1.58234	0.0393141	178.43
capsule biosynthesis GfcC family protein CDS	608129	608872	744	1	reverse	DSJ_RS03060	WP_006121540.1	30.5	4.01	11.46	70.85	152.05	46.52	6.82	8.24	5.64	13.0155	3.70215	0.0601823	152.05
ABC transporter permease CDS	882598	883599	1002	1	reverse	DSJ_RS04365	WP_161784121.1	171	16.69	47.69	115	140.47	73.06	28.37	28.57	29.26	3.81125	1.93027	0.0147332	140.47
M20 family metallopeptidase CDS	879638	880747	1110	1	reverse	DSJ_RS04350	WP_044242973.1	158	13.92	39.77	96.35	135.12	51.63	23.67	31.38	38	3.04245	1.60523	0.0607871	135.12
bioD CDS	1765820	1766491	672	1	forward	DSJ_RS08670	WP_006118505.1	55	8	22.87	104.41	129.98	55.46	13.61	27.6	29.82	4.08067	2.02881	0.0313764	129.98
carbonic anhydrase CDS	4150489	4151121	633	1	forward	DSJ_RS21075	WP_006118228.1	24.5	3.79	10.82	39.44	112.69	44.1	6.43	5.22	12.51	8.1221	3.02185	0.0734418	112.69
NCS1 family nucleobase:cation symporter-1 CDS	3894111	3895610	1500	1	reverse	DSJ_RS19750	WP_006118005.1	80	5.22	14.9	90.73	111.54	94.79	8.87	33.76	19.05	4.81615	2.26788	0.00123549	111.54
sulfite reductase subunit alpha CDS	791914	793671	1758	1	reverse	DSJ_RS03945	WP_006121726.1	295	16.41	46.89	80.42	108.14	67.99	27.9	25.96	27.73	3.14438	1.65278	0.00799959	108.14
glutamate synthase-related protein CDS	793850	799381	5532	1	reverse	DSJ_RS03950	WP_006121727.1	892	15.77	45.06	76.14	106.91	81.59	26.81	22.1	23.65	3.64719	1.86678	0.0026066	106.91
YjbH domain-containing protein CDS	606039	608129	2091	1	reverse	DSJ_RS03055	WP_006121538.1	77	3.6	10.29	40.11	93.36	31.48	6.12	7.48	7.51	7.81383	2.96603	0.0684127	93.36
phosphotriesterase-related protein CDS	881515	882594	1080	1	reverse	DSJ_RS04360	WP_006121806.1	104.5	9.46	27.04	66.52	76.87	35.33	16.09	17.02	19.75	3.38101	1.75745	0.0286349	76.87
nitrate regulatory protein CDS	2525592	2526815	1224	1	forward	DSJ_RS12830	WP_006118918.1	58	4.63	13.24	60.96	76.18	47.62	7.88	20.03	22.02	3.70038	1.88767	0.00863616	76.18
cobA CDS	2536708	2537538	831	1	forward	DSJ_RS12860	WP_006118924.1	14.5	1.71	4.88	41.88	73.71	57.88	2.9	14.17	25.26	4.09804	2.03493	0.0176483	73.71
purine permease CDS	257168	258547	1380	1	forward	DSJ_RS01370	WP_006121072.1	87	6.17	17.62	53.54	71.22	50.3	10.48	22.79	17.47	3.45014	1.78665	0.00502653	71.22
folA CDS	1244700	1245182	483	1	forward	DSJ_RS06170	WP_006117643.1	46.5	9.42	26.9	55.91	69.62	41.59	16.01	17.03	11.21	3.77672	1.91714	0.00780988	69.62
hpxO CDS	2816015	2817172	1158	1	forward	DSJ_RS14225	WP_006119210.1	102.5	8.66	24.73	62.72	68.78	61.77	14.72	20.82	25.14	3.18507	1.67132	0.000292234	68.78
MHS family MFS transporter CDS	349610	350941	1332	1	forward	DSJ_RS01810	WP_006121153.1	70	5.14	14.68	58.62	67.23	50.67	8.74	6.84	11.23	6.58411	2.71899	0.000543673	67.23
ABC transporter ATP-binding protein CDS	2529221	2530009	789	1	forward	DSJ_RS12845	WP_006118921.1	10.5	1.3	3.72	35.33	57.2	61.02	2.21	24.12	16.56	3.58009	1.84	0.0228785	61.02
nitrate reductase CDS	2534090	2536711	2622	1	forward	DSJ_RS12855	WP_006118923.1	25.5	0.95	2.72	37.68	60.26	40.5	1.62	11.29	15.88	4.80861	2.26562	0.0114364	60.26
ntrB CDS	2528338	2529210	873	1	forward	DSJ_RS12840	WP_006118920.1	4.5	0.5	1.44	32.62	47.51	58.82	0.86	19.12	13.11	4.19915	2.0701	0.0191752	58.82
haloacid dehalogenase type II CDS	2331344	2332012	669	1	forward	DSJ_RS11720	WP_006119657.1	26	3.8	10.86	33.66	50.69	14.64	6.46	9.64	7.79	4.14357	2.05088	0.074769	50.69
aceA CDS	596936	598237	1302	1	forward	DSJ_RS03010	WP_006121534.1	64	4.81	13.74	21.3	17.48	44.69	8.17	8.73	9.05	3.21657	1.68552	0.0873258	44.69
nirB CDS	2530020	2534093	4074	1	forward	DSJ_RS12850	WP_006118922.1	38	0.91	2.61	25.92	38.09	30.38	1.55	9.13	9.56	4.66354	2.22142	0.00495596	38.09
aldehyde dehydrogenase family protein CDS	2329842	2331311	1470	1	forward	DSJ_RS11715	WP_006119658.1	34	2.26	6.46	29.69	36.74	11.96	3.85	7.13	4.93	4.92709	2.30074	0.0487426	36.74
ABC transporter substrate-binding protein CDS	2333452	2335059	1608	1	forward	DSJ_RS11730	WP_006119655.1	44	2.68	7.65	26.4	36.1	8.05	4.55	4.96	4.34	5.09386	2.34876	0.0831766	36.1
GNAT family N-acetyltransferase CDS	2339975	2340817	843	1	forward	DSJ_RS11755	WP_006119650.1	22.5	2.61	7.46	22.38	35.47	8.94	4.44	6.12	10.28	3.20489	1.68028	0.122898	35.47
GntR family transcriptional regulator CDS	3895753	3896475	723	1	forward	DSJ_RS19755	WP_006118006.1	18	2.43	6.96	32.13	25.73	32	4.14	8.59	11.14	3.76456	1.91248	0.00170662	32.13
atzF CDS	1204443	1206239	1797	1	reverse	DSJ_RS06000	WP_006117612.1	23	1.25	3.58	18.44	31.73	14.16	2.13	5.65	5.76	4.75111	2.24826	0.0354483	31.73
GntR family transcriptional regulator CDS	1200112	1200813	702	1	reverse	DSJ_RS05990	WP_006117610.1	10	1.39	3.98	15.51	31.71	15.43	2.37	6.43	9.84	3.36105	1.74891	0.0655574	31.71
sugar ABC transporter ATP-binding protein CDS	3940642	3942147	1506	1	reverse	DSJ_RS19990	WP_006118049.1	51.5	3.34	9.56	18.61	30.51	15.27	5.69	5.68	6.2	3.66477	1.87372	0.0279886	30.51
uca CDS	1200823	1204440	3618	1	reverse	DSJ_RS05995	WP_006117611.1	41	1.11	3.17	14.31	28.82	13.24	1.88	4.81	6.81	4.17556	2.06197	0.0521623	28.82
FAD-binding oxidoreductase CDS	2332023	2333300	1278	1	forward	DSJ_RS11725	WP_006119656.1	36	2.75	7.87	24.88	28.73	7.55	4.68	6.18	5.4	3.76138	1.91126	0.0836167	28.73
ABC transporter permease CDS	2335087	2336040	954	1	forward	DSJ_RS11735	WP_006119654.1	11.5	1.18	3.37	19.46	25.31	6.04	2	3.97	5.18	4.55695	2.18807	0.0840738	25.31
ABC transporter ATP-binding protein CDS	2336885	2338549	1665	1	forward	DSJ_RS11745	WP_006119652.1	12.5	0.73	2.1	20.06	24.4	5.2	1.25	3.15	5.98	4.7842	2.25828	0.093493	24.4
ABC transporter permease CDS	2336040	2336888	849	1	forward	DSJ_RS11740	WP_006119653.1	1	0.12	0.33	11.82	11.5	1.39	0.2	0.66	2.87	6.62466	2.72785	0.118067	11.82

## Sheet: Repressed
Table S2. Individual alignment of RNA-Seq data for Lrp-activated and -repressed genes (3-fold or more).
Name	Minimum	Maximum	Length	# Intervals	Direction	Gene ID	Protein ID	Raw Read Count	Raw Transcript Count	RPKM	Wt11 TPM	Wt14 TPM	Wt15 TPM	∆lrp16A TPM	∆lrp16C TPM	∆lrp16P TPM	Ratio (Wt:∆lrp)	Log Ratio (Wt:∆lrp)	P-value	Max TPM
trimeric intracellular cation channel family protein CDS	30519	31136	618	1	forward	DSJ_RS00150	WP_006121350.1	74059	6437.08	226317	42627	44844.2	40884.3	145640	200136	147111	0.260415	-1.94111	0.00249067	200136
ligB CDS	31050	>32291	>1242	1	reverse	DSJ_RS00155	DSJ_RS00155	44841	10353.9	211309	38267.3	35287.9	24659.2	148245	126144	95302	0.265666	-1.91231	0.00470598	148245
high-affinity branched-chain amino acid ABC transporter permease LivM CDS	230064	231335	1272	1	reverse	DSJ_RS01245	WP_006121047.1	53423	6468.59	160884	41240.2	28336	22912.8	102825	95200.2	78484.3	0.334488	-1.57997	0.00243437	102825
livH CDS	231332	232258	927	1	reverse	DSJ_RS01250	WP_006121048.1	46293.5	5819.27	118763	6548.57	9954.22	4711.44	83319.1	51075.2	27472.6	0.13106	-2.9317	0.0448462	83319.1
branched-chain amino acid ABC transporter substrate-binding protein CDS	232387	233511	1125	1	reverse	DSJ_RS01255	WP_006121049.1	69101.5	5610.37	114500	10735.3	11534.4	5724.56	80328.1	53899.8	39814.9	0.160847	-2.63624	0.0154441	80328.1
ogr/Delta-like zinc finger family protein CDS	476137	476412	276	1	reverse	DSJ_RS02395	WP_006121232.1	27225.5	3293.48	59828.2	13183.2	9349.42	6995.11	44225.4	38630.1	33727.6	0.253277	-1.98121	0.00119147	44225.4
TOPRIM and DUF927 domain-containing protein CDS	477504	480176	2673	1	reverse	DSJ_RS02405	WP_006121234.1	26675	3226.89	58618.4	13303.4	9328.76	7064.03	43331.2	38835.2	33888.3	0.255881	-1.96645	0.000930012	43331.2
hypothetical protein CDS	480560	480838	279	1	reverse	DSJ_RS02415	WP_006121236.1	8997	2407.55	49134.7	8635.81	7272.04	4345.47	34470.7	24680.6	17227.6	0.265169	-1.91502	0.0221171	34470.7
rfaC CDS	511417	512391	975	1	forward	DSJ_RS02600	WP_006121270.1	3418	2185.78	27174.2	7220.01	7106.73	6004.08	14905.5	27903.2	22235.8	0.312568	-1.67776	0.016951	27903.2
glycosyltransferase family 9 protein CDS	512405	513484	1080	1	forward	DSJ_RS02605	WP_006121271.1	5488	1987.77	5679.67	229.8	314.31	202.39	3379.28	4853.39	3353.7	0.0644292	-3.95614	0.00189901	4853.39
winged helix-turn-helix domain-containing protein CDS	917279	918196	918	1	forward	DSJ_RS04555	WP_006121841.1	723	351.94	4375.41	881.66	992.87	1168.29	2399.97	3856.73	4391.61	0.285756	-1.80714	0.0134915	4391.61
LysR family transcriptional regulator CDS	998809	999729	921	1	reverse	DSJ_RS04970	WP_006120806.1	1742	1494.37	4269.89	344.77	246.69	448.26	2540.48	2248.04	3934.07	0.119199	-3.06856	0.00808564	3934.07
pepB CDS	1543780	1545066	1287	1	forward	DSJ_RS07600	WP_006120635.1	2011	736.57	2104.62	145.92	187.91	248.37	1252.2	1057.39	1748.69	0.14346	-2.80128	0.00508225	1748.69
pagP CDS	1652357	1652884	528	1	forward	DSJ_RS08080	WP_237166131.1	1580	643.82	1839.58	202.23	269.42	330.87	1094.51	894.78	1172.44	0.253823	-1.9781	0.000971483	1172.44
Bax inhibitor-1/YccA family protein CDS	1776125	1776832	708	1	forward	DSJ_RS08725	WP_006118516.1	3615.5	583.46	1667.13	257.1	320.63	119.83	991.9	1130.44	751.58	0.242721	-2.04263	0.00445396	1130.44
DUF2190 family protein CDS	1810261	1810617	357	1	reverse	DSJ_RS08920	WP_006122442.1	2013	662.83	1893.91	168.24	160.2	329.2	1126.84	1054.58	1121.59	0.199103	-2.32841	0.000122751	1126.84
DUF3486 family protein CDS	1817174	1817719	546	1	reverse	DSJ_RS08955	WP_006122434.1	3331	486.93	1391.3	351.99	266.65	224	827.79	1080.15	812.37	0.309759	-1.69078	0.0027068	1080.15
transglycosylase SLT domain-containing protein CDS	1818995	1819717	723	1	reverse	DSJ_RS08975	WP_006122431.1	2092	387.47	1107.14	131.28	144.05	113.94	658.72	1032.14	581.65	0.171295	-2.54544	0.0107913	1032.14
ybjG CDS	1902589	1903194	606	1	reverse	DSJ_RS09395	WP_033737669.1	539.5	338.21	966.36	161.58	189.15	129.39	574.96	476.61	963.94	0.238213	-2.06968	0.0268568	963.94
phoQ CDS	2192884	2194353	1470	1	reverse	DSJ_RS10930	WP_044241892.1	3551	321.55	918.76	213.85	179.81	166.34	546.64	949.47	423.66	0.291702	-1.77743	0.0467185	949.47
phoP CDS	2194356	2195024	669	1	reverse	DSJ_RS10935	WP_006118861.1	1596.5	220.52	630.1	134.05	128.54	153.67	374.89	649.46	549.39	0.264504	-1.91864	0.00872659	649.46
hypothetical protein CDS	2464664	2464930	267	1	forward	DSJ_RS12530	WP_006119493.1	397	187.56	535.91	50.44	73.93	283.97	318.86	585.52	456.61	0.300032	-1.73681	0.0411838	585.52
DinI-like family protein CDS	2464968	2465207	240	1	reverse	DSJ_RS12535	WP_006119492.1	1856	203.03	580.11	134.36	123.8	154.52	345.15	328.88	556.79	0.335289	-1.57652	0.0210682	556.79
astA CDS	2552594	2553625	1032	1	forward	DSJ_RS12935	WP_006118936.1	1650.5	165.55	473.02	116.03	106.96	80.99	281.44	473.18	254.16	0.301334	-1.73056	0.0280358	473.18
astD CDS	2553622	2555091	1470	1	forward	DSJ_RS12940	WP_006118937.1	1149	171.81	490.93	63.74	62.55	51.49	292.09	429.59	231.69	0.186475	-2.42294	0.0116429	429.59
astB CDS	2555088	2556413	1326	1	forward	DSJ_RS12945	WP_006118938.1	2487.5	195.87	559.65	90.14	69.56	59.3	332.98	428.01	324.74	0.201708	-2.30966	0.00109428	428.01
ATP-binding cassette domain-containing protein CDS	2720288	2720965	678	1	reverse	DSJ_RS13755	WP_044241999.1	2967	197.39	563.99	136.34	99.13	85.1	335.56	385.7	245.95	0.331438	-1.59319	0.00782162	385.7
hypothetical protein CDS	2756560	2756829	270	1	forward	DSJ_RS13940	WP_044242009.1	1581	99.49	284.29	22.35	36.17	166.16	169.14	335.59	284.55	0.284665	-1.81267	0.0488802	335.59
malQ CDS	2766921	2768975	2055	1	reverse	DSJ_RS14000	WP_006119144.1	1678	127.51	364.32	67.65	81.39	68.74	216.76	334.53	215.95	0.283849	-1.81681	0.00987661	334.53
SDR family oxidoreductase CDS	2812141	2813034	894	1	forward	DSJ_RS14205	WP_006119205.1	1005	159.04	454.41	70.92	71.65	63.49	270.37	308.6	194.79	0.26631	-1.90882	0.00485879	308.6
mdtJ CDS	3060703	3061047	345	1	forward	DSJ_RS15370	WP_006120299.1	389	110.27	315.07	73.53	45.8	82.62	187.46	244.26	257.48	0.293021	-1.77092	0.00255187	257.48
cheZ CDS	3108016	3108657	642	1	reverse	DSJ_RS15615	WP_006120247.1	1671	145.26	415.05	51.31	46.21	69.4	246.94	234.4	197.4	0.245926	-2.0237	0.000488084	246.94
cheY CDS	3108667	3109056	390	1	reverse	DSJ_RS15620	WP_006120246.1	515.5	77.8	222.29	44.45	49.92	35.4	132.26	200.48	96.13	0.302586	-1.72458	0.032036	200.48
chemotaxis response regulator protein-glutamate methylesterase CDS	3109096	3110145	1050	1	reverse	DSJ_RS15625	WP_006120245.1	176	89.65	256.14	41.66	37.73	59.74	152.4	165.06	135.06	0.307456	-1.70155	0.000692082	165.06
cheR CDS	3110145	3111017	873	1	reverse	DSJ_RS15630	WP_006120244.1	314.5	47.91	136.89	18.09	20.35	14.72	81.44	141.56	108.94	0.160149	-2.64251	0.00598773	141.56
TetR family transcriptional regulator CDS	3155487	3156134	648	1	forward	DSJ_RS15825	WP_006119781.1	640	60.47	172.79	36.22	30.95	28.92	102.8	121.7	81.77	0.313743	-1.67235	0.00395488	121.7
DUF2786 domain-containing protein CDS	3166343	3167062	720	1	reverse	DSJ_RS15905	WP_006119793.1	180.5	45.26	129.33	16.62	16.21	13.89	76.95	120.55	86.8	0.164333	-2.6053	0.00391494	120.55
hypothetical protein CDS	3167144	3167335	192	1	reverse	DSJ_RS15910	WP_006119794.1	239	25.38	72.51	12.13	13.73	11.6	43.14	83.27	50.21	0.212094	-2.23723	0.0200242	83.27
ANR family transcriptional regulator CDS	3167322	3167558	237	1	reverse	DSJ_RS15915	WP_044242188.1	230	24.5	70.01	19.21	14.62	18.72	41.65	75.19	52.44	0.310432	-1.68765	0.0176277	75.19
hypothetical protein CDS	3421106	3421219	114	1	forward	DSJ_RS17135	WP_006119983.1	282	29.94	85.56	15.57	16.93	14.43	50.91	74.51	44.26	0.276579	-1.85423	0.0112958	74.51
hypothetical protein CDS	3749348	3749536	189	1	forward	DSJ_RS18890	WP_006117838.1	398.5	42.04	120.12	10.37	13.6	14.07	71.47	67.77	50.25	0.200749	-2.31653	0.00161231	71.47
PLP-dependent cysteine synthase family protein CDS	3844232	3845266	1035	1	forward	DSJ_RS19480	WP_006117950.1	206.5	23.13	66.1	4.58	6.75	4.62	39.33	50.44	34.82	0.12802	-2.96556	0.00152241	50.44
hypothetical protein CDS	3957949	3958296	348	1	forward	DSJ_RS20070	WP_006118062.1	210.5	19.61	56.02	5.1	6.7	5.91	33.33	49.54	31.66	0.154632	-2.69309	0.00486054	49.54
hypothetical protein CDS	3958293	3958586	294	1	forward	DSJ_RS20075	WP_006118063.1	130	18.75	53.58	9.47	12.52	7.91	31.88	40.44	27.86	0.298463	-1.74438	0.00404661	40.44
hypothetical protein CDS	4018640	4018828	189	1	forward	DSJ_RS20375	WP_141119358.1	163.5	15.49	44.27	4.99	4.54	4.44	26.34	34.85	19.75	0.172597	-2.53452	0.00696489	34.85
I78 family peptidase inhibitor CDS	4041511	4041807	297	1	forward	DSJ_RS20515	WP_006118138.1	234	17.99	51.4	7.22	6.62	7.28	30.58	28.78	21.61	0.260837	-1.93878	0.00191121	30.58
aspartate aminotransferase family protein CDS	4233443	4234996	1554	1	forward	DSJ_RS21490	WP_006118294.1	39	16.09	45.98	8.18	7.19	11.63	27.36	28.58	28	0.321658	-1.6364	0.000167089	28.58
lysine N(6)-hydroxylase/L-ornithine N(5)-oxygenase family protein CDS	4235007	>4235213	>207	1	forward	DSJ_RS21495	DSJ_RS21495	73.5	9.98	28.53	5.5	5.72	6.97	16.97	23.97	16.17	0.318508	-1.6506	0.00674727	23.97
formyltransferase family protein CDS	4256907	4257827	921	1	reverse	DSJ_RS21615	WP_006118314.1	126	6	17.13	2.48	2.61	2.78	10.19	18.29	12.42	0.192421	-2.37767	0.01038	18.29
SFCGS family glycine-rich protein CDS	4279527	4279883	357	1	reverse	DSJ_RS21735	WP_006118330.1	17	4.78	13.65	1.63	2.75	2.83	8.12	14.14	11.67	0.212496	-2.23449	0.00761326	14.14
yihU CDS	4289493	4290398	906	1	reverse	DSJ_RS21780	WP_006118339.1	15	4.99	14.26	2.82	3.62	3.35	8.48	12.62	11.05	0.30451	-1.71544	0.00373693	12.62
MipA/OmpV family protein CDS	4513261	4513914	654	1	forward	DSJ_RS22820	WP_237166091.1	4.5	2.33	6.65	1.5	0.75	3.13	3.96	2.56	11.11	0.305162	-1.71235	0.210313	11.11
pentapeptide repeat-containing protein CDS	31433	32557	1125	1	forward	DSJ_RS23595	WP_006118540.1	5.5	3.9	11.14	2.34	2.32	2.5	6.63	11.1	8.34	0.274645	-1.86436	0.00842488	11.1
helix-turn-helix domain-containing protein CDS	<35416	35780	>365	1	reverse	DSJ_RS23905	DSJ_RS23905	80	5.9	16.86	1.66	2.22	1.93	10.03	10.76	9.04	0.19477	-2.36015	0.000106981	10.76
hypothetical protein CDS	35935	36357	423	1	reverse	DSJ_RS23910	WP_006120399.1	48	3.19	9.12	1.99	2.15	1.98	5.43	8.23	7.28	0.292264	-1.77466	0.00389292	8.23
N-acetylmuramoyl-L-alanine amidase CDS	36438	37214	777	1	reverse	DSJ_RS23915	WP_044242411.1	2.5	0.89	2.53	0.37	0.39	0.36	1.51	0	8.1	0.116545	-3.10104	0.318662	8.1
glycoside hydrolase family 10 protein CDS	37217	38419	1203	1	reverse	DSJ_RS23920	WP_006120402.1	5	0.18	0.52	0.41	0.05	0.63	0.31	0	5.83	0.177524	-2.49391	0.425981	5.83
DUF1460 domain-containing protein CDS	96400	97206	807	1	reverse	DSJ_RS24680	WP_085980114.1	3	1.05	3	1.09	1.02	0.53	1.79	1.73	5.58	0.29011	-1.78533	0.169247	5.58
DUF1460 domain-containing protein CDS	61112	61918	807	1	reverse	DSJ_RS25050	WP_085980116.1	1	0.27	0.78	0.91	0.1	0.55	0.47	0.45	4.17	0.306483	-1.70612	0.402794	4.17
DUF1460 domain-containing protein CDS	119654	120460	807	1	reverse	DSJ_RS25370	WP_085980116.1	8	2.19	6.26	0.4	0.9	0.69	3.73	0	3.41	0.278711	-1.84316	0.226542	3.73
hypothetical protein CDS	121704	121856	153	1	reverse	DSJ_RS27775	WP_156879149.1	2	0.36	1.02	0.11	0.2	0	0.61	0.44	3.72	0.0649895	-3.94365	0.236212	3.72
hypothetical protein CDS	3421367	3421522	156	1	forward	DSJ_RS27935	WP_006119982.1	0	0	0	0.25	0.1	0.14	0	0	2.34	0.209402	-2.25565	0.474093	2.34
GpE family phage tail protein CDS	1804773	1804910	138	1	reverse	DSJ_RS28250	WP_006122450.1	4	0.43	1.23	0.31	0.27	0.43	0.73	0.36	2.32	0.296188	-1.75542	0.255379	2.32
hypothetical protein CDS	122216	122416	201	1	reverse	DSJ_RS28590	WP_232368668.1	2	1.03	2.96	1.07	0	0.26	1.76	0.85	2.15	0.279412	-1.83954	0.0850797	2.15
