# Supplementary material for: The role of Pantoea stewartii subsp. stewartii leucine-responsive regulatory protein (Lrp) during maize xylem growth
Source: Appl Environ Microbiol. 2025 Jun 5;91(7):e00853-25. doi: 10.1128/aem.00853-25 (PMC12285263; doi:10.1128/aem.00853-25)
Supplement: Table S3 — Lrp-activated and -repressed genes calculated using DeSeq2 (confidence value 3 or more). [file aem.00853-25-s0004.xlsx]

## Sheet: DESeq2 Lrp-Activated
Table S3. Lrp-activated and -repressed genes calculated using DeSeq2 (confidence value 3 or more).
Name	Minimum	Maximum	Length	# Intervals	Direction	Gene_id	Protein_id	Differential Expression Absolute Confidence	Differential Expression Confidence	Differential Expression Log2 Ratio	Differential Expression P-value
lysozyme CDS	38611	39054	444	1	reverse	DSJ_RS24935	WP_006120907.1	143.91	-143.91	-4.42006	8.45693e-147
putative holin CDS	39316	39639	324	1	reverse	DSJ_RS24945	WP_044242612.1	136.28	-136.28	-4.0188	7.27581e-139
hypothetical protein CDS	35172	38564	3393	1	reverse	DSJ_RS24930	WP_006120906.1	86.79	-86.79	-3.7169	3.32891e-89
yjbE CDS	609709	609954	246	1	reverse	DSJ_RS03070	WP_006121543.1	70.8	-70.8	-4.46842	3.57628e-75
YjbF family lipoprotein CDS	608869	609516	648	1	reverse	DSJ_RS03065	WP_006121542.1	38.47	-38.47	-4.18574	2.30863e-42
N-acetylmuramoyl-L-alanine amidase CDS	<29387	29491	>105	1	reverse	DSJ_RS27730		33.87	-33.87	-2.40295	3.74871e-36
MHS family MFS transporter CDS	349610	350941	1332	1	forward	DSJ_RS01810	WP_006121153.1	32.13	-32.13	-2.67723	6.73451e-36
glutamate synthase-related protein CDS	793850	799381	5532	1	reverse	DSJ_RS03950	WP_006121727.1	25.54	-25.54	-1.96354	3.2734e-29
RHS repeat protein CDS	31207	34893	3687	1	reverse	DSJ_RS24925	WP_006120905.1	23.38	-23.38	-1.89172	1.4314e-25
brnQ CDS	1150062	1151381	1320	1	reverse	DSJ_RS05750	WP_006117572.1	22.77	-22.77	-1.51502	2.68099e-26
ATP-binding cassette domain-containing protein CDS	883622	>884167	>546	1	reverse	DSJ_RS04370		21.05	-21.05	-1.77538	1.60677e-24
lrp CDS	1940416	1940910	495	1	forward	DSJ_RS09590	WP_006118610.1	20.23	-20.23	-1.66631	1.47816e-23
capsule biosynthesis GfcC family protein CDS	608129	608872	744	1	reverse	DSJ_RS03060	WP_006121540.1	19.5	-19.5	-3.10868	1.00395e-22
serA CDS	968817	970055	1239	1	forward	DSJ_RS04820	WP_006120831.1	19.2	-19.2	-1.47497	2.14563e-22
RHS repeat-associated core domain-containing protein CDS	29528	30733	1206	1	reverse	DSJ_RS28535	WP_006120904.1	19.01	-19.01	-1.63689	4.08647e-21
MFS transporter CDS	2679376	2680632	1257	1	forward	DSJ_RS13580	WP_006119040.1	18.21	-18.21	-1.55495	2.82391e-21
DASS family sodium-coupled anion symporter CDS	235884	237395	1512	1	reverse	DSJ_RS26610	WP_006122068.1	17.56	-17.56	-1.98953	2.76571e-20
YitT family protein CDS	633623	634237	615	1	forward	DSJ_RS03185	WP_006121564.1	16.45	-16.45	-1.6021	1.75956e-19
sulfite reductase subunit alpha CDS	791914	793671	1758	1	reverse	DSJ_RS03945	WP_006121726.1	15.49	-15.49	-1.73149	1.8292e-18
YjbH domain-containing protein CDS	606039	608129	2091	1	reverse	DSJ_RS03055	WP_006121538.1	14.92	-14.92	-2.60533	7.14665e-18
ABC transporter permease CDS	882598	883599	1002	1	reverse	DSJ_RS04365	WP_161784121.1	14.14	-14.14	-1.93356	4.58637e-17
argT CDS	3511653	3512435	783	1	reverse	DSJ_RS17450	WP_006120054.1	13.6	-13.6	-1.14416	1.70412e-16
hpxO CDS	2816015	2817172	1158	1	forward	DSJ_RS14225	WP_006119210.1	13.21	-13.21	-1.71618	4.61672e-16
nac CDS	2325813	2326730	918	1	forward	DSJ_RS11700	WP_006119661.1	12.91	-12.91	-2.54734	9.8535e-16
ATP-binding cassette domain-containing protein CDS	1766492	1767214	723	1	reverse	DSJ_RS08675	WP_033737785.1	12.85	-12.85	-2.46443	1.16088e-15
amino acid ABC transporter ATP-binding protein CDS	4378310	4378990	681	1	forward	DSJ_RS22200	WP_044242664.1	12.29	-12.29	-1.09987	4.34257e-15
folA CDS	1244700	1245182	483	1	forward	DSJ_RS06170	WP_006117643.1	11.84	-11.84	-1.89597	1.32768e-14
hisP CDS	3509304	3510077	774	1	reverse	DSJ_RS17435	WP_006120049.1	11.69	-11.69	-1.03461	1.89486e-14
T3SS effector OspC family protein CDS	99955	101397	1443	1	reverse	DSJ_RS24690	WP_006122225.1	11.67	-11.67	-1.18163	1.70965e-14
glnA CDS	47782	49191	1410	1	forward	DSJ_RS00225	WP_006121331.1	10.81	-10.81	-1.24898	1.54145e-13
carbonic anhydrase CDS	4150489	4151121	633	1	forward	DSJ_RS21075	WP_006118228.1	10.6	-10.6	-2.44365	2.68218e-13
histidine ABC transporter permease HisQ CDS	3510799	3511485	687	1	reverse	DSJ_RS17445	WP_006120052.1	10.26	-10.26	-1.0872	6.12039e-13
sugar ABC transporter ATP-binding protein CDS	3940642	3942147	1506	1	reverse	DSJ_RS19990	WP_006118049.1	9.86	-9.86	-1.82203	1.61468e-12
asnB CDS	1683909	1685576	1668	1	reverse	DSJ_RS08265	WP_006118422.1	9.81	-9.81	-1.47281	1.83357e-12
RHS repeat-associated core domain-containing protein CDS	27709	29010	1302	1	reverse	DSJ_RS28530	WP_006120902.1	9.42	-9.42	-1.39163	2.34332e-11
RidA family protein CDS	1076764	1077156	393	1	reverse	DSJ_RS05315	WP_006120744.1	9.31	-9.31	-1.49092	6.4167e-12
purine permease CDS	257168	258547	1380	1	forward	DSJ_RS01370	WP_006121072.1	9.17	-9.17	-1.74637	8.87332e-12
rutA CDS	74062	75153	1092	1	reverse	DSJ_RS25825	WP_006121918.1	8.95	-8.95	-2.90401	2.6344e-11
phosphotriesterase-related protein CDS	881515	882594	1080	1	reverse	DSJ_RS04360	WP_006121806.1	8.68	-8.68	-1.72021	2.84997e-11
NCS2 family permease CDS	2369574	2370872	1299	1	forward	DSJ_RS11900	WP_006119617.1	8.42	-8.42	-0.965121	5.36425e-11
ilvN CDS	1274054	1274545	492	1	forward	DSJ_RS06280	WP_006117664.1	8.38	-8.38	-1.11455	5.94349e-11
GntR family transcriptional regulator CDS	3895753	3896475	723	1	forward	DSJ_RS19755	WP_006118006.1	8.38	-8.38	-1.79178	6.06106e-11
NCS1 family nucleobase:cation symporter-1 CDS	3894111	3895610	1500	1	reverse	DSJ_RS19750	WP_006118005.1	8.29	-8.29	-2.00461	7.77127e-11
adhesin CDS	26441	27712	1272	1	reverse	DSJ_RS28525	WP_006120901.1	7.99	-7.99	-1.14843	7.75643e-10
aldehyde dehydrogenase family protein CDS	2329842	2331311	1470	1	forward	DSJ_RS11715	WP_006119658.1	7.89	-7.89	-2.00682	2.0512e-10
hpxU CDS	3913064	3913903	840	1	forward	DSJ_RS19845	WP_006118025.1	7.81	-7.81	-1.19707	2.54478e-10
glycosyltransferase CDS	3214655	3215689	1035	1	reverse	DSJ_RS16165	WP_006119839.1	7.62	-7.62	-0.938113	3.98974e-10
glnK CDS	3839314	3839652	339	1	reverse	DSJ_RS19460	WP_003850469.1	7.61	-7.61	-1.18044	4.21817e-10
atzF CDS	1204443	1206239	1797	1	reverse	DSJ_RS06000	WP_006117612.1	7.48	-7.48	-1.95385	5.72565e-10
amino acid ABC transporter ATP-binding protein CDS	3916194	3916925	732	1	forward	DSJ_RS19865	WP_006118029.1	7.44	-7.44	-1.37662	6.34547e-10
bioD CDS	1765820	1766491	672	1	forward	DSJ_RS08670	WP_006118505.1	7.31	-7.31	-1.83906	8.72737e-10
gamma-glutamyltransferase CDS	3911320	3912906	1587	1	reverse	DSJ_RS19840	WP_006118024.1	7.27	-7.27	-1.38063	9.8473e-10
rutC CDS	72901	73287	387	1	reverse	DSJ_RS25815	WP_006121916.1	7.12	-7.12	-2.68791	2.04266e-09
glutamine amidotransferase CDS	880747	881502	756	1	reverse	DSJ_RS04355	WP_006121805.1	7.04	-7.04	-1.56223	1.72016e-09
amtB CDS	3837994	3839280	1287	1	reverse	DSJ_RS19455	WP_006117945.1	6.98	-6.98	-1.55249	1.98453e-09
fumA CDS	234080	235726	1647	1	reverse	DSJ_RS26605	WP_006122067.1	6.96	-6.96	-1.01297	3.31915e-09
ABC transporter permease CDS	3510086	3510802	717	1	reverse	DSJ_RS17440	WP_006120050.1	6.86	-6.86	-0.889196	2.74794e-09
nitrate regulatory protein CDS	2525592	2526815	1224	1	forward	DSJ_RS12830	WP_006118918.1	6.79	-6.79	-1.73722	3.25876e-09
rsmG CDS	432673	433290	618	1	forward	DSJ_RS02175	WP_006121195.1	6.76	-6.76	-0.836114	3.52171e-09
ABC transporter substrate-binding protein CDS	2333452	2335059	1608	1	forward	DSJ_RS11730	WP_006119655.1	6.75	-6.75	-1.96542	3.65781e-09
sdiA CDS	2094013	2094681	669	1	forward	DSJ_RS10440	WP_237166120.1	6.71	-6.71	-0.983742	4.05665e-09
glnL CDS	49386	50435	1050	1	forward	DSJ_RS00230	WP_006121330.1	6.66	-6.66	-1.10294	4.61089e-09
NupC/NupG family nucleoside CNT transporter CDS	3686686	3687876	1191	1	forward	DSJ_RS18495	WP_006120376.1	6.66	-6.66	-0.984601	4.57589e-09
flavocytochrome c CDS	237981	240758	2778	1	forward	DSJ_RS26615	WP_006122069.1	6.62	-6.62	-1.85969	8.01155e-09
hpxA CDS	3896472	3897203	732	1	forward	DSJ_RS19760	WP_006118007.1	6.53	-6.53	-1.21039	6.38311e-09
grcA CDS	1471156	1471539	384	1	forward	DSJ_RS07180	WP_006120502.1	6.52	-6.52	-1.16127	6.71684e-09
rutD CDS	72019	72858	840	1	reverse	DSJ_RS25810	WP_006121915.1	6.09	-6.09	-2.43043	2.96006e-08
dcuR CDS	241787	242506	720	1	reverse	DSJ_RS26625	WP_006122071.1	6.08	-6.08	-0.804777	3.36264e-08
LacI family transcriptional regulator CDS	18919	19875	957	1	forward	DSJ_RS00090	WP_006121361.1	5.99	-5.99	-0.948254	2.44899e-08
ilvI CDS	1272327	1274051	1725	1	forward	DSJ_RS06275	WP_006117663.1	5.98	-5.98	-1.00307	2.60154e-08
haloacid dehalogenase type II CDS	2331344	2332012	669	1	forward	DSJ_RS11720	WP_006119657.1	5.88	-5.88	-1.78023	3.32234e-08
aceA CDS	596936	598237	1302	1	forward	DSJ_RS03010	WP_006121534.1	5.85	-5.85	-1.58411	3.62069e-08
repA CDS	48280	49293	1014	1	forward	DSJ_RS24995	WP_006120919.1	5.79	-5.79	-0.723806	1.35491e-07
hemN CDS	51889	53262	1374	1	reverse	DSJ_RS00240	WP_006121328.1	5.78	-5.78	-0.937007	4.30305e-08
uraH CDS	3919925	3920260	336	1	forward	DSJ_RS19885	WP_006118033.1	5.64	-5.64	-1.34645	6.31997e-08
DUF3461 family protein CDS	1376008	1376400	393	1	reverse	DSJ_RS06730	WP_006117754.1	5.56	-5.56	-0.741721	7.65896e-08
cspE CDS	3031454	3031663	210	1	reverse	DSJ_RS15230	WP_001062678.1	5.56	-5.56	-0.708214	7.68192e-08
M20 family metallopeptidase CDS	879638	880747	1110	1	reverse	DSJ_RS04350	WP_044242973.1	5.53	-5.53	-1.52832	8.222e-08
putP CDS	3143032	3144516	1485	1	reverse	DSJ_RS15770	WP_006120217.1	5.5	-5.5	-1.10627	8.95884e-08
FAD:protein FMN transferase CDS	240826	241881	1056	1	forward	DSJ_RS26620	WP_006122070.1	5.49	-5.49	-0.921683	1.92811e-07
O-antigen ligase family protein CDS	3213400	3214668	1269	1	reverse	DSJ_RS16160	WP_006119838.1	5.45	-5.45	-0.820672	1.01877e-07
SulP family inorganic anion transporter CDS	4151118	4152593	1476	1	forward	DSJ_RS21080	WP_006118229.1	5.4	-5.4	-1.486	1.14122e-07
DUF1471 domain-containing protein CDS	191864	192133	270	1	reverse	DSJ_RS01075	WP_006121016.1	5.37	-5.37	-1.05849	1.2498e-07
uca CDS	1200823	1204440	3618	1	reverse	DSJ_RS05995	WP_006117611.1	5.35	-5.35	-1.74565	1.30374e-07
HTH-type transcriptional regulator CDS	4501140	4501433	294	1	reverse	DSJ_RS22765	WP_006121400.1	5.29	-5.29	-1.07535	1.55389e-07
sugar ABC transporter substrate-binding protein CDS	3938547	3939614	1068	1	reverse	DSJ_RS19980	WP_006118047.1	5.26	-5.26	-1.34494	1.68256e-07
hypothetical protein CDS	9552	9770	219	1	forward	DSJ_RS23220	WP_006122537.1	5.13	-5.13	-0.669718	1.53101e-07
mnmG CDS	430736	432625	1890	1	forward	DSJ_RS02170	WP_006121194.1	4.9	-4.9	-0.681484	4.07638e-07
rpsT CDS	1230805	1231068	264	1	reverse	DSJ_RS06115	WP_006117633.1	4.9	-4.9	-0.707688	4.03372e-07
relA CDS	1052956	1055187	2232	1	forward	DSJ_RS05200	WP_006120764.1	4.85	-4.85	-0.653188	4.59161e-07
FAD-binding oxidoreductase CDS	2332023	2333300	1278	1	forward	DSJ_RS11725	WP_006119656.1	4.83	-4.83	-1.65264	4.8755e-07
yidC CDS	4525539	4527179	1641	1	reverse	DSJ_RS22875	WP_006121381.1	4.74	-4.74	-0.763611	6.01399e-07
rutB CDS	73313	74062	750	1	reverse	DSJ_RS25820	WP_006121917.1	4.69	-4.69	-2.31449	1.42911e-06
malonic semialdehyde reductase CDS	71444	72034	591	1	reverse	DSJ_RS25805	WP_006121913.1	4.68	-4.68	-2.09656	1.55234e-06
rutG CDS	69503	70840	1338	1	reverse	DSJ_RS25795	WP_006121911.1	4.6	-4.6	-1.99023	2.03667e-06
stress-induced protein CDS	524182	524346	165	1	forward	DSJ_RS02670	WP_006121285.1	4.49	-4.49	-1.07059	1.11358e-06
mrdB CDS	1660109	1661221	1113	1	reverse	DSJ_RS08130	WP_006118407.1	4.48	-4.48	-0.754127	1.13868e-06
xdhB CDS	2820083	2822440	2358	1	reverse	DSJ_RS14240	WP_006119213.1	4.48	-4.48	-1.20029	1.15011e-06
AtzE family amidohydrolase CDS	3909728	3911128	1401	1	reverse	DSJ_RS19830	WP_006118022.1	4.45	-4.45	-1.13949	1.26517e-06
APC family permease CDS	2306497	2308080	1584	1	forward	DSJ_RS11605	WP_006119679.1	4.44	-4.44	-1.40914	1.28923e-06
ABC transporter permease CDS	2335087	2336040	954	1	forward	DSJ_RS11735	WP_006119654.1	4.43	-4.43	-1.70773	1.34144e-06
pspD CDS	2892018	2892266	249	1	reverse	DSJ_RS14560	WP_006119296.1	4.41	-4.41	-0.895673	1.42166e-06
guaD CDS	2823866	2825194	1329	1	reverse	DSJ_RS14250	WP_006119215.1	4.37	-4.37	-1.17925	1.56118e-06
ParA family plasmid-partitioning AAA ATPase CDS	18928	19554	627	1	forward	DSJ_RS24840	WP_044242602.1	4.37	-4.37	-0.619017	3.83992e-06
rplI CDS	4318292	4318741	450	1	reverse	DSJ_RS21910	WP_006120926.1	4.34	-4.34	-0.950075	1.69805e-06
yidD CDS	4527182	4527439	258	1	reverse	DSJ_RS22880	WP_006121380.1	4.29	-4.29	-0.827725	1.93924e-06
aceB CDS	595320	596918	1599	1	forward	DSJ_RS03005	WP_006121533.1	4.22	-4.22	-1.54558	2.27634e-06
DeoR/GlpR family DNA-binding transcription regulator CDS	2537573	2538385	813	1	reverse	DSJ_RS12865	WP_006118925.1	4.13	-4.13	-0.888863	2.92854e-06
hpxZ CDS	3909348	3909731	384	1	reverse	DSJ_RS19825	WP_006118021.1	4.09	-4.09	-1.32532	3.19072e-06
hypothetical protein CDS	19551	19856	306	1	forward	DSJ_RS24845	WP_044242605.1	4.05	-4.05	-0.715258	9.29033e-06
puuE CDS	3897238	3898197	960	1	forward	DSJ_RS19765	WP_006118008.1	3.97	-3.97	-0.635578	4.34662e-06
DnaJ domain-containing protein CDS	1	25681	>267	2	reverse	DSJ_RS23025		3.96	-3.96	-0.378947	4.06155e-06
rplU CDS	819019	819330	312	1	forward	DSJ_RS04065	WP_006121750.1	3.93	-3.93	-0.794098	4.94619e-06
xdhA CDS	2822430	2823869	1440	1	reverse	DSJ_RS14245	WP_006119214.1	3.93	-3.93	-1.2804	4.9886e-06
LysR substrate-binding domain-containing protein CDS	3902728	3903633	906	1	forward	DSJ_RS19790	WP_006118014.1	3.93	-3.93	-0.871796	4.87281e-06
rpmA CDS	819346	819603	258	1	forward	DSJ_RS04070	WP_006121751.1	3.91	-3.91	-0.719438	5.23725e-06
cydC CDS	1935290	1937020	1731	1	reverse	DSJ_RS09575	WP_006118607.1	3.89	-3.89	-1.00639	5.5879e-06
pspA CDS	2892933	2893598	666	1	reverse	DSJ_RS14575	WP_006119300.1	3.89	-3.89	-1.27824	5.64582e-06
rpsR CDS	4318781	4319008	228	1	reverse	DSJ_RS21915	WP_000135199.1	3.87	-3.87	-0.852629	5.94416e-06
nusG CDS	395626	396171	546	1	reverse	DSJ_RS02005	WP_003848088.1	3.85	-3.85	-0.671557	6.33964e-06
ABC transporter substrate-binding protein CDS	592198	593262	1065	1	forward	DSJ_RS02990	WP_170317984.1	3.85	-3.85	-1.2557	6.1947e-06
rpmG CDS	492363	492530	168	1	forward	DSJ_RS02495	WP_001051798.1	3.83	-3.83	-0.781007	6.69346e-06
YobF family protein CDS	3031700	3031818	119	1	reverse	DSJ_RS27515		3.82	-3.82	-0.654536	6.85874e-06
rutF CDS	70872	71414	543	1	reverse	DSJ_RS25800	WP_006121912.1	3.82	-3.82	-1.95894	1.46912e-05
urtA CDS	1198813	1200081	1269	1	reverse	DSJ_RS05985	WP_006117609.1	3.81	-3.81	-1.41701	6.98245e-06
alanine--glyoxylate aminotransferase family protein CDS	3916947	3918182	1236	1	forward	DSJ_RS19870	WP_006118030.1	3.79	-3.79	-1.11004	7.48372e-06
SH3 domain-containing protein CDS	879094	879411	318	1	reverse	DSJ_RS04345	WP_237166105.1	3.77	-3.77	-1.2608	7.86305e-06
pta CDS	3491521	3493668	2148	1	forward	DSJ_RS17365	WP_006120035.1	3.72	-3.72	-0.593862	8.82913e-06
transporter substrate-binding domain-containing protein CDS	3914096	3914881	786	1	forward	DSJ_RS19850	WP_006118026.1	3.64	-3.64	-1.07003	1.07924e-05
PTS sugar transporter subunit IIB CDS	18315	18629	315	1	reverse	DSJ_RS00085	WP_006121363.1	3.62	-3.62	-1.36998	1.1513e-05
DUF2946 domain-containing protein CDS	221493	221918	426	1	reverse	DSJ_RS26545	WP_006122055.1	3.61	-3.61	-0.553498	2.62785e-05
focA CDS	1952846	1953706	861	1	reverse	DSJ_RS09630	WP_006118618.1	3.6	-3.6	-0.893444	1.19427e-05
uraD CDS	3919434	3919928	495	1	forward	DSJ_RS19880	WP_006118032.1	3.6	-3.6	-1.25964	1.21138e-05
bioD CDS	2832952	2833650	699	1	reverse	DSJ_RS14300	WP_006119227.1	3.57	-3.57	-1.11859	1.31065e-05
organic hydroperoxide resistance protein CDS	4495552	4495980	429	1	reverse	DSJ_RS22735	WP_006121405.1	3.54	-3.54	-0.848693	1.41705e-05
ompW CDS	2947590	2948222	633	1	reverse	DSJ_RS14825	WP_006119360.1	3.53	-3.53	-0.815314	1.47044e-05
GntR family transcriptional regulator CDS	1200112	1200813	702	1	reverse	DSJ_RS05990	WP_006117610.1	3.45	-3.45	-1.45977	1.78626e-05
hypothetical protein CDS	4706	5683	978	1	reverse	DSJ_RS22970	WP_006122493.1	3.39	-3.39	-0.646181	2.68843e-05
mazG CDS	1055277	1056065	789	1	forward	DSJ_RS05205	WP_006120763.1	3.36	-3.36	-0.876145	2.22506e-05
YbjN domain-containing protein CDS	1908481	1908960	480	1	forward	DSJ_RS09430	WP_033737663.1	3.36	-3.36	-0.65081	2.24434e-05
Rpn family recombination-promoting nuclease/putative transposase CDS	244380	245336	957	1	forward	DSJ_RS26635	WP_006122073.1	3.35	-3.35	-0.547148	5.35001e-05
rpmB CDS	492106	492342	237	1	forward	DSJ_RS02490	WP_006121249.1	3.33	-3.33	-0.751377	2.46996e-05
CidA/LrgA family protein CDS	647195	647620	426	1	forward	DSJ_RS03260	WP_006121581.1	3.33	-3.33	-0.89188	2.44337e-05
glutamate/aspartate ABC transporter substrate-binding protein CDS	1671945	1672841	897	1	reverse	DSJ_RS08185	WP_006118419.1	3.33	-3.33	-0.666468	2.41929e-05
YjcB family protein CDS	637672	637953	282	1	reverse	DSJ_RS03205	WP_006121568.1	3.31	-3.31	-0.76959	2.61642e-05
hypothetical protein CDS	128718	129008	291	1	reverse	DSJ_RS25430	WP_006122243.1	3.31	-3.31	-0.898305	6.44321e-05
recombinase family protein CDS	39832	40436	605	1	forward	DSJ_RS23655		3.28	-3.28	-0.434606	6.23411e-05
amino acid ABC transporter permease CDS	77119	77769	651	1	reverse	DSJ_RS25840	WP_006121921.1	3.22	-3.22	-1.07771	7.47542e-05
glnG CDS	50443	51852	1410	1	forward	DSJ_RS00235	WP_006121329.1	3.19	-3.19	-0.894182	3.56715e-05
pspG CDS	629705	629971	267	1	forward	DSJ_RS03165	WP_006121560.1	3.19	-3.19	-0.716994	3.52857e-05
rplT CDS	2572487	2572843	357	1	forward	DSJ_RS13040	WP_006118956.1	3.19	-3.19	-0.708824	3.4963e-05
pspB CDS	2892668	2892895	228	1	reverse	DSJ_RS14570	WP_006119299.1	3.19	-3.19	-1.02887	3.43288e-05
aceK CDS	598296	600116	1821	1	forward	DSJ_RS03015	WP_006121535.1	3.18	-3.18	-1.06584	3.64455e-05
rlmD CDS	1051604	1052923	1320	1	forward	DSJ_RS05195	WP_006120765.1	3.17	-3.17	-0.575861	3.74382e-05
amino acid ABC transporter permease CDS	3915557	3916213	657	1	forward	DSJ_RS19860	WP_033738775.1	3.16	-3.16	-0.946976	3.8453e-05
era CDS	1482538	1483443	906	1	forward	DSJ_RS07235	WP_006120519.1	3.12	-3.12	-0.594605	4.22439e-05
hypothetical protein CDS	125754	126011	258	1	reverse	DSJ_RS27750	WP_141119420.1	3.1	-3.1	-0.613201	0.000109465
hypothetical protein CDS	1576380	1576559	180	1	reverse	DSJ_RS07720	WP_006120612.1	3.08	-3.08	-1.02659	4.71951e-05
GNAT family N-acetyltransferase CDS	2339975	2340817	843	1	forward	DSJ_RS11755	WP_006119650.1	3.07	-3.07	-1.39886	4.8712e-05
priB CDS	4319013	4319330	318	1	reverse	DSJ_RS21920	WP_006120927.1	3.07	-3.07	-0.817468	4.92934e-05
mprA CDS	1435749	1436279	531	1	reverse	DSJ_RS07000	WP_006120684.1	3.02	-3.02	-0.779759	5.51773e-05
ketoacyl-ACP synthase III CDS	2160949	2161902	954	1	forward	DSJ_RS10790	WP_006118831.1	3.02	-3.02	-0.634216	5.46517e-05
rpmI CDS	2572245	2572442	198	1	forward	DSJ_RS13035	WP_006118955.1	3.02	-3.02	-0.65621	5.48768e-05

## Sheet: DEseq2 Lrp-Repressed
Table S3. Lrp-activated and -repressed genes calculated using DeSeq2 (confidence value 3 or more).
Name	Minimum	Maximum	Length	# Intervals	Direction	Gene_id	Protein_id	Differential Expression Absolute Confidence	Differential Expression Confidence	Differential Expression Log2 Ratio	Differential Expression P-value
hypothetical protein CDS	2756560	2756829	270	1	forward	DSJ_RS13940	WP_044242009.1	52.2	52.2	3.45259	2.8809e-56
hypothetical protein CDS	122216	122416	201	1	reverse	DSJ_RS28590	WP_232368668.1	31.92	31.92	2.21066	3.97883e-35
pentapeptide repeat-containing protein CDS	31433	32557	1125	1	forward	DSJ_RS23595	WP_006118540.1	31.04	31.04	2.11564	1.55709e-33
GMC family oxidoreductase CDS	253531	>254568	>1038	1	forward	DSJ_RS28605		25.02	25.02	1.7558	6.33277e-28
cheR CDS	3110145	3111017	873	1	reverse	DSJ_RS15630	WP_006120244.1	24.42	24.42	2.51683	5.16071e-28
hypothetical protein CDS	3421106	3421219	114	1	forward	DSJ_RS17135	WP_006119983.1	20.71	20.71	2.55406	4.03626e-24
hypothetical protein CDS	2464664	2464930	267	1	forward	DSJ_RS12530	WP_006119493.1	20.23	20.23	2.35835	1.44421e-23
chemotaxis response regulator protein-glutamate methylesterase CDS	3109096	3110145	1050	1	reverse	DSJ_RS15625	WP_006120245.1	19.99	19.99	2.27654	2.8202e-23
livH CDS	231332	232258	927	1	reverse	DSJ_RS01250	WP_006121048.1	19.71	19.71	1.97758	5.72902e-23
cheY CDS	3108667	3109056	390	1	reverse	DSJ_RS15620	WP_006120246.1	19.2	19.2	2.19168	2.29963e-22
ligB CDS	31050	>32291	>1242	1	reverse	DSJ_RS00155		18.94	18.94	1.96243	4.47659e-22
pagP CDS	1652357	1652884	528	1	forward	DSJ_RS08080	WP_237166131.1	18.56	18.56	2.14519	1.13567e-21
cheZ CDS	3108016	3108657	642	1	reverse	DSJ_RS15615	WP_006120247.1	18.34	18.34	2.21564	1.96257e-21
branched-chain amino acid ABC transporter substrate-binding protein CDS	232387	233511	1125	1	reverse	DSJ_RS01255	WP_006121049.1	17.21	17.21	1.71991	2.93501e-20
MipA/OmpV family protein CDS	4513261	4513914	654	1	forward	DSJ_RS22820	WP_237166091.1	16.11	16.11	2.02593	4.09388e-19
astA CDS	2552594	2553625	1032	1	forward	DSJ_RS12935	WP_006118936.1	15.8	15.8	2.09477	8.57851e-19
c-type cytochrome CDS	255256	255657	402	1	forward	DSJ_RS28610	WP_237166174.1	15.43	15.43	1.77662	5.02049e-18
hypothetical protein CDS	59925	60059	135	1	reverse	DSJ_RS28710	WP_257789149.1	14.65	14.65	1.86359	3.08156e-17
high-affinity branched-chain amino acid ABC transporter permease LivM CDS	230064	231335	1272	1	reverse	DSJ_RS01245	WP_006121047.1	14.14	14.14	1.62239	4.49045e-17
trimeric intracellular cation channel family protein CDS	30519	31136	618	1	forward	DSJ_RS00150	WP_006121350.1	13.85	13.85	1.59963	9.29981e-17
astB CDS	2555088	2556413	1326	1	forward	DSJ_RS12945	WP_006118938.1	13.5	13.5	1.95305	2.21536e-16
DinI-like family protein CDS	2464968	2465207	240	1	reverse	DSJ_RS12535	WP_006119492.1	13.31	13.31	1.65906	3.58614e-16
glycoside hydrolase family 10 protein CDS	37217	38419	1203	1	reverse	DSJ_RS23920	WP_006120402.1	13.15	13.15	2.82619	1.95807e-15
malQ CDS	2766921	2768975	2055	1	reverse	DSJ_RS14000	WP_006119144.1	12.95	12.95	1.9597	8.70954e-16
hypothetical protein CDS	121704	121856	153	1	reverse	DSJ_RS27775	WP_156879149.1	12.75	12.75	1.9996	3.54951e-15
sorbitol dehydrogenase family protein CDS	253000	253506	507	1	forward	DSJ_RS26670	WP_226375901.1	12.75	12.75	1.62574	3.08428e-15
hypothetical protein CDS	35935	36357	423	1	reverse	DSJ_RS23910	WP_006120399.1	12.31	12.31	2.23223	1.99935e-14
I78 family peptidase inhibitor CDS	4041511	4041807	297	1	forward	DSJ_RS20515	WP_006118138.1	12.18	12.18	1.91098	5.71109e-15
DUF1460 domain-containing protein CDS	61112	61918	807	1	reverse	DSJ_RS25050	WP_085980116.1	11.99	11.99	1.68906	4.99662e-14
DUF1460 domain-containing protein CDS	119654	120460	807	1	reverse	DSJ_RS25370	WP_085980116.1	11.99	11.99	1.7021	5.59894e-14
yihX CDS	44704	45300	597	1	reverse	DSJ_RS00215	WP_006121333.1	11.89	11.89	1.26524	1.14636e-14
virulence factor BrkB family protein CDS	43831	44700	870	1	reverse	DSJ_RS00210	WP_006121334.1	11.63	11.63	1.14787	2.24561e-14
LysR family transcriptional regulator CDS	998809	999729	921	1	reverse	DSJ_RS04970	WP_006120806.1	10.84	10.84	1.82361	1.40403e-13
hypothetical protein CDS	4243755	>4244096	>342	1	forward	DSJ_RS21535		10.74	10.74	1.15349	1.85811e-13
Bax inhibitor-1/YccA family protein CDS	1776125	1776832	708	1	forward	DSJ_RS08725	WP_006118516.1	10.69	10.69	1.59012	2.1515e-13
N-acetylmuramoyl-L-alanine amidase CDS	36438	37214	777	1	reverse	DSJ_RS23915	WP_044242411.1	10.46	10.46	2.97081	1.91682e-12
pepB CDS	1543780	1545066	1287	1	forward	DSJ_RS07600	WP_006120635.1	10.34	10.34	1.50263	5.02457e-13
DUF1460 domain-containing protein CDS	50145	50951	807	1	reverse	DSJ_RS23990	WP_085980116.1	10.19	10.19	1.53932	4.41014e-12
PLP-dependent cysteine synthase family protein CDS	3844232	3845266	1035	1	forward	DSJ_RS19480	WP_006117950.1	10.11	10.11	1.37701	8.78024e-13
hypothetical protein CDS	32315	33001	687	1	reverse	DSJ_RS00160	WP_044242832.1	9.74	9.74	1.22385	2.20282e-12
IS1 family transposase CDS	<30976	31107	>132	1	reverse	DSJ_RS23590		9.6	9.6	1.48082	8.50534e-12
livG CDS	229300	230067	768	1	reverse	DSJ_RS01240	WP_006121046.1	9.59	9.59	1.18236	3.19473e-12
SPFH/Band 7/PHB domain protein CDS	3770349	3771263	915	1	forward	DSJ_RS19055	WP_006117865.1	9.54	9.54	0.918515	3.62627e-12
formyltransferase family protein CDS	4256907	4257827	921	1	reverse	DSJ_RS21615	WP_006118314.1	9.38	9.38	1.51682	5.34844e-12
hypothetical protein CDS	93705	94382	678	1	forward	DSJ_RS25195	WP_044243389.1	9.17	9.17	1.05024	4.63762e-11
PTS sugar transporter subunit IIA CDS	2746423	2746860	438	1	forward	DSJ_RS13880	WP_006119102.1	9.16	9.16	1.08848	9.39225e-12
phoP CDS	2194356	2195024	669	1	reverse	DSJ_RS10935	WP_006118861.1	8.58	8.58	1.38136	3.66115e-11
helix-turn-helix domain-containing protein CDS	<35416	35780	>365	1	reverse	DSJ_RS23905		8.48	8.48	2.18082	2.70306e-10
hypothetical protein CDS	3167144	3167335	192	1	reverse	DSJ_RS15910	WP_006119794.1	8.33	8.33	1.39748	6.9716e-11
DUF3164 family protein CDS	3167560	>3167943	>384	1	reverse	DSJ_RS15920		8.29	8.29	1.25495	7.71898e-11
sseB CDS	1545119	1545883	765	1	forward	DSJ_RS07605	WP_170317975.1	8.24	8.24	1.21427	8.96556e-11
hypothetical protein CDS	3421367	3421522	156	1	forward	DSJ_RS27935	WP_006119982.1	8.22	8.22	1.65765	9.38789e-11
hypothetical protein CDS	2746857	2747498	642	1	forward	DSJ_RS13885	WP_006119103.1	7.83	7.83	1.04018	2.40789e-10
livF CDS	228591	229298	708	1	reverse	DSJ_RS01235	WP_006121045.1	7.62	7.62	1.13146	4.02801e-10
inverse autotransporter beta domain-containing protein CDS	29463	33335	3873	1	reverse	DSJ_RS23890	WP_100208625.1	7.4	7.4	0.890739	3.78784e-09
porin CDS	2549985	>2550968	>984	1	reverse	DSJ_RS12925		7.27	7.27	1.14714	9.77625e-10
mdtJ CDS	3060703	3061047	345	1	forward	DSJ_RS15370	WP_006120299.1	7.24	7.24	1.42836	1.05631e-09
ltrA CDS	32735	33988	1254	1	reverse	DSJ_RS23600	WP_237166145.1	7.16	7.16	0.983767	3.47986e-09
DUF1283 family protein CDS	2826834	2827133	300	1	forward	DSJ_RS14265	WP_232368641.1	7.13	7.13	1.10142	1.38237e-09
ATP-binding cassette domain-containing protein CDS	2720288	2720965	678	1	reverse	DSJ_RS13755	WP_044241999.1	6.97	6.97	1.39119	2.06769e-09
carboxypeptidase M32 CDS	2863307	2864794	1488	1	forward	DSJ_RS14435	WP_006119258.1	6.91	6.91	1.07303	2.39524e-09
gluconate transporter CDS	<217398	217787	>390	1	reverse	DSJ_RS01170		6.65	6.65	1.13454	4.8071e-09
fetB CDS	2719540	2720310	771	1	reverse	DSJ_RS13750	WP_006119079.1	6.64	6.64	1.21873	5.01022e-09
type IV pilus secretin PilQ CDS	<171735	172103	>369	1	reverse	DSJ_RS00985		6.52	6.52	1.15656	6.74552e-09
phoQ CDS	2192884	2194353	1470	1	reverse	DSJ_RS10930	WP_044241892.1	6.38	6.38	1.27272	9.33243e-09
efflux transporter periplasmic adaptor subunit CDS	<2625315	2625488	>174	1	reverse	DSJ_RS13320		6.3	6.3	1.06824	1.15181e-08
winged helix-turn-helix domain-containing protein CDS	917279	918196	918	1	forward	DSJ_RS04555	WP_006121841.1	6.25	6.25	1.347	1.30755e-08
ybjG CDS	1902589	1903194	606	1	reverse	DSJ_RS09395	WP_033737669.1	6.24	6.24	1.58003	1.32602e-08
SDR family oxidoreductase CDS	2812141	2813034	894	1	forward	DSJ_RS14205	WP_006119205.1	6.23	6.23	1.26665	1.36713e-08
MFS transporter CDS	<135488	135751	>264	1	reverse	DSJ_RS28165		6.2	6.2	1.25654	1.48059e-08
rfaC CDS	511417	512391	975	1	forward	DSJ_RS02600	WP_006121270.1	6.2	6.2	1.37459	1.52475e-08
aspartate aminotransferase family protein CDS	247802	249268	1467	1	reverse	DSJ_RS26650	WP_006122076.1	6.07	6.07	0.949127	4.00889e-08
MFS transporter CDS	279138	279644	507	1	reverse	DSJ_RS26810	WP_006122099.1	6.07	6.07	1.07707	3.94872e-08
HofP DNA utilization family protein CDS	172039	172434	396	1	reverse	DSJ_RS00990	WP_006121002.1	5.98	5.98	1.11014	2.54882e-08
PadR family transcriptional regulator CDS	4214462	4214995	534	1	forward	DSJ_RS21400	WP_006118281.1	5.88	5.88	1.1909	3.28977e-08
oligosaccharide flippase family protein CDS	29287	29868	582	1	forward	DSJ_RS00145	WP_052310153.1	5.87	5.87	1.04743	3.39506e-08
DUF2786 domain-containing protein CDS	3166343	3167062	720	1	reverse	DSJ_RS15905	WP_006119793.1	5.81	5.81	1.31952	3.97997e-08
astD CDS	2553622	2555091	1470	1	forward	DSJ_RS12940	WP_006118937.1	5.8	5.8	1.38822	4.13054e-08
arnA CDS	103297	105279	1983	1	reverse	DSJ_RS25975	WP_006121946.1	5.79	5.79	1.14357	8.10752e-08
glycosyltransferase family 9 protein CDS	512405	513484	1080	1	forward	DSJ_RS02605	WP_006121271.1	5.76	5.76	1.39657	4.63644e-08
DDE-type integrase/transposase/recombinase CDS	<3366	>3752	>387	1	forward	DSJ_RS25480		5.76	5.76	0.822579	9.30609e-08
mqo CDS	245605	247254	1650	1	forward	DSJ_RS26640	WP_006122074.1	5.74	5.74	0.83476	1.03969e-07
lysylphosphatidylglycerol synthase domain-containing protein CDS	1776870	1777836	967	1	reverse	DSJ_RS08730		5.72	5.72	1.10437	5.11952e-08
mlaF CDS	812411	813226	816	1	forward	DSJ_RS04020	WP_006121741.1	5.71	5.71	0.90437	5.2966e-08
TetR family transcriptional regulator CDS	3155487	3156134	648	1	forward	DSJ_RS15825	WP_006119781.1	5.69	5.69	1.35637	5.50663e-08
VIT family protein CDS	4256188	4256880	693	1	forward	DSJ_RS21610	WP_006118313.1	5.48	5.48	1.21871	9.42773e-08
IS3 family transposase CDS	7423	8596	1174	1	forward	DSJ_RS23440		5.4	5.4	0.514692	2.72144e-07
sensor domain-containing diguanylate cyclase CDS	255907	257451	1545	1	forward	DSJ_RS26680	WP_006122081.1	5.38	5.38	0.849436	2.66567e-07
fimbrial protein CDS	918947	919393	447	1	forward	DSJ_RS04565	WP_237166106.1	5.34	5.34	1.06	1.34468e-07
arnC CDS	105279	106259	981	1	reverse	DSJ_RS25980	WP_006121947.1	5.31	5.31	1.08787	3.28153e-07
SDR family oxidoreductase CDS	1870005	1871111	1107	1	forward	DSJ_RS09250	WP_082999183.1	5.29	5.29	1.11412	1.51523e-07
IS4 family transposase CDS	3610	4803	1194	1	reverse	DSJ_RS23730	WP_006122348.1	5.19	5.19	0.645881	7.03723e-07
biofilm development regulator YmgB/AriR family protein CDS	2106341	2106601	261	1	reverse	DSJ_RS10520	WP_006118782.1	5.11	5.11	1.18417	2.40805e-07
rstB CDS	2861987	2863288	1302	1	forward	DSJ_RS14430	WP_006119257.1	5.11	5.11	1.10818	2.37222e-07
ATP-binding cassette domain-containing protein CDS	3766918	>3767400	>483	1	reverse	DSJ_RS19030		5.11	5.11	1.00222	2.35597e-07
DUF1173 family protein CDS	304	900	597	1	forward	DSJ_RS23400	WP_006120540.1	5.03	5.03	0.606417	7.96364e-07
hypothetical protein CDS	1135725	1135970	246	1	reverse	DSJ_RS05635	WP_044241215.1	5	5	1.0086	3.11771e-07
TerC/Alx family metal homeostasis membrane protein CDS	<4244270	4244866	>597	1	forward	DSJ_RS21540		4.98	4.98	0.961307	3.2886e-07
malP CDS	2768981	2771383	2403	1	reverse	DSJ_RS14005	WP_006119145.1	4.9	4.9	1.10011	4.02486e-07
ornithine decarboxylase CDS	4217639	4219789	2151	1	forward	DSJ_RS21420	WP_006118284.1	4.9	4.9	0.9269	4.03339e-07
DUF1460 domain-containing protein CDS	96400	97206	807	1	reverse	DSJ_RS24680	WP_085980114.1	4.77	4.77	1.31212	2.72826e-07
gamma-glutamylcyclotransferase CDS	2515569	2516243	675	1	forward	DSJ_RS12785	WP_006118910.1	4.71	4.71	1.11163	6.48468e-07
DUF2184 domain-containing protein CDS	2072020	2072970	951	1	forward	DSJ_RS10280	WP_044241835.1	4.6	4.6	1.05708	8.36438e-07
arnB CDS	106260	107396	1137	1	reverse	DSJ_RS25985	WP_006121948.1	4.6	4.6	0.998847	1.98403e-06
site-specific integrase CDS	<582609	>582746	>138	1	reverse	DSJ_RS02940		4.57	4.57	1.01387	9.18057e-07
TonB-dependent receptor CDS	<2742826	>2743158	>333	1	reverse	DSJ_RS28295		4.55	4.55	1.08284	9.67781e-07
NAD-dependent malic enzyme CDS	3307880	3309577	1698	1	forward	DSJ_RS16530	WP_006119924.1	4.5	4.5	1.05749	1.09297e-06
DUF1656 domain-containing protein CDS	2625494	2625736	243	1	reverse	DSJ_RS13325	WP_006118996.1	4.46	4.46	0.804463	1.21634e-06
mgrA CDS	3682776	3683765	990	1	forward	DSJ_RS18475	WP_006120370.1	4.42	4.42	1.20102	1.35857e-06
anmK CDS	2627114	2628235	1122	1	forward	DSJ_RS13340	WP_006118999.1	4.4	4.4	0.72715	1.4634e-06
extracellular solute-binding protein CDS	310332	310928	597	1	forward	DSJ_RS01640	WP_237166097.1	4.36	4.36	0.851926	1.62324e-06
harpin HrpZ family protein CDS	12581	13729	1149	1	reverse	DSJ_RS25510	WP_052310156.1	4.36	4.36	1.51946	3.68822e-06
yhcN CDS	4351750	4352013	264	1	forward	DSJ_RS22070	WP_006120963.1	4.33	4.33	1.04831	1.75295e-06
arnD CDS	102407	103300	894	1	reverse	DSJ_RS25970	WP_006121945.1	4.31	4.31	1.07756	4.22292e-06
malonic semialdehyde reductase CDS	4523279	4523869	591	1	reverse	DSJ_RS22865	WP_006121383.1	4.29	4.29	1.06526	1.91803e-06
diaminobutyrate--2-oxoglutarate transaminase CDS	249283	250665	1383	1	reverse	DSJ_RS26655	WP_039339318.1	4.21	4.21	0.948165	5.60359e-06
IS5 family transposase CDS	915968	916936	969	1	reverse	DSJ_RS04550	WP_080577479.1	4.19	4.19	0.74321	2.48805e-06
aspartyl/asparaginyl beta-hydroxylase domain-containing protein CDS	<3961632	3961895	>264	1	forward	DSJ_RS20090		4.19	4.19	1.09896	2.4479e-06
HTH domain-containing protein CDS	4101553	>4102197	>645	1	forward	DSJ_RS20800		4.17	4.17	1.13351	2.61892e-06
smrA CDS	2851934	2852500	567	1	reverse	DSJ_RS14385	WP_006119245.1	4.14	4.14	0.785649	2.85118e-06
SH3 domain-containing protein CDS	<59798	61042	>1245	1	reverse	DSJ_RS25045		4.12	4.12	0.960468	7.36015e-06
hypothetical protein CDS	3957949	3958296	348	1	forward	DSJ_RS20070	WP_006118062.1	4.08	4.08	1.58071	3.31378e-06
FdhF/YdeP family oxidoreductase CDS	2905970	2908273	2304	1	forward	DSJ_RS14635	WP_044242048.1	4.07	4.07	1.0258	3.42719e-06
hypothetical protein CDS	1136098	1136310	213	1	forward	DSJ_RS05640	WP_006117554.1	4.05	4.05	1.01709	3.5982e-06
slyB CDS	2626364	2626831	468	1	reverse	DSJ_RS13335	WP_006118998.1	4.03	4.03	0.776255	3.73001e-06
ANR family transcriptional regulator CDS	3167322	3167558	237	1	reverse	DSJ_RS15915	WP_044242188.1	4.01	4.01	1.26566	3.95265e-06
ilvD CDS	355570	357420	1851	1	reverse	DSJ_RS01835	WP_006121158.1	3.96	3.96	0.812835	4.54073e-06
methyl-accepting chemotaxis protein CDS	657863	659407	1545	1	forward	DSJ_RS03305		3.96	3.96	0.806676	4.46067e-06
phage tail assembly protein CDS	3799269	3799586	318	1	reverse	DSJ_RS19255	WP_006117903.1	3.96	3.96	0.96407	4.49842e-06
flagellin FliC CDS	64954	>65409	>456	1	forward	DSJ_RS28510		3.95	3.95	0.76434	2.72245e-06
serine/threonine protein kinase CDS	2516273	2517679	1407	1	reverse	DSJ_RS12790	WP_006118911.1	3.91	3.91	0.899389	5.27782e-06
GNAT family N-acetyltransferase CDS	297880	298323	444	1	forward	DSJ_RS26920	WP_237166169.1	3.91	3.91	0.75731	1.15607e-05
phage tail sheath family protein CDS	3800151	3801332	1182	1	reverse	DSJ_RS19265	WP_044241528.1	3.9	3.9	1.00248	5.3545e-06
kup CDS	2798619	2800487	1869	1	forward	DSJ_RS14135	WP_006119178.1	3.89	3.89	0.811819	5.56494e-06
methyl-accepting chemotaxis protein CDS	2318944	>2319534	>591	1	reverse	DSJ_RS11670		3.87	3.87	0.790562	5.96067e-06
hypothetical protein CDS	2071477	2072001	525	1	forward	DSJ_RS10275	WP_006118738.1	3.85	3.85	1.10726	6.2733e-06
hypothetical protein CDS	667522	>667641	>120	1	reverse	DSJ_RS03340		3.83	3.83	0.857718	6.71962e-06
peroxiredoxin CDS	264306	264860	555	1	forward	DSJ_RS26720	WP_085980110.1	3.81	3.81	0.790345	1.53725e-05
TrbM/KikA/MpfK family conjugal transfer protein CDS	41244	41552	309	1	reverse	DSJ_RS23670	WP_044241673.1	3.75	3.75	0.578761	1.81488e-05
hypothetical protein CDS	1140132	1140482	351	1	forward	DSJ_RS27340	WP_141119352.1	3.73	3.73	0.934442	8.5883e-06
ppnN CDS	1035823	1037187	1365	1	reverse	DSJ_RS05130	WP_006120778.1	3.72	3.72	0.932078	8.91011e-06
folC CDS	3516436	3517704	1269	1	reverse	DSJ_RS17475	WP_006120059.1	3.7	3.7	0.763292	9.37371e-06
DUF1778 domain-containing protein CDS	104435	104719	285	1	forward	DSJ_RS25285	WP_044243377.1	3.7	3.7	0.58091	2.20138e-05
SOS response-associated peptidase family protein CDS	63114	63455	342	1	reverse	DSJ_RS24475	WP_237166148.1	3.68	3.68	0.762437	6.75376e-06
hypothetical protein CDS	272212	272616	405	1	forward	DSJ_RS26760	WP_141119410.1	3.64	3.64	0.602557	2.38158e-05
DUF3383 domain-containing protein CDS	2074960	2076105	1146	1	forward	DSJ_RS10305	WP_006118744.1	3.62	3.62	0.974214	1.15559e-05
phage major tail tube protein CDS	3799635	3800150	516	1	reverse	DSJ_RS19260	WP_006117904.1	3.62	3.62	1.0114	1.15463e-05
proP CDS	264672	266177	1506	1	forward	DSJ_RS01400	WP_006121078.1	3.57	3.57	0.868594	1.2945e-05
PIN domain-containing protein CDS	95256	>95345	>90	1	forward	DSJ_RS28515		3.57	3.57	0.837564	1.08725e-05
mlaE CDS	813231	814013	783	1	forward	DSJ_RS04025	WP_006121742.1	3.56	3.56	0.827459	1.34684e-05
glucan 1,4-alpha-glucosidase CDS	42034	>43422	>1389	1	forward	DSJ_RS25670		3.55	3.55	0.899589	3.07906e-05
hypothetical protein CDS	37355	38593	1239	1	reverse	DSJ_RS25655	WP_006121888.1	3.5	3.5	1.46897	3.58671e-05
hypothetical protein CDS	2488871	2489485	615	1	reverse	DSJ_RS12640	WP_237166058.1	3.48	3.48	0.833916	1.6311e-05
DNA-binding protein CDS	<95114	95254	>141	1	forward	DSJ_RS24660		3.45	3.45	0.778962	1.73052e-05
hypothetical protein CDS	95645	96088	444	1	reverse	DSJ_RS25210	WP_044243383.1	3.44	3.44	0.525089	4.21109e-05
ISL3 family transposase CDS	<121908	122845	>938	1	reverse	DSJ_RS25380		3.43	3.43	0.508827	4.6542e-05
dhaR CDS	3961962	3963877	1916	1	reverse	DSJ_RS20095		3.42	3.42	0.803375	1.92199e-05
hypothetical protein CDS	2076785	2077207	423	1	forward	DSJ_RS10320	WP_006118747.1	3.41	3.41	1.0801	1.96052e-05
hypothetical protein CDS	3165135	3165683	549	1	reverse	DSJ_RS15890	WP_006119790.1	3.41	3.41	0.876473	1.96521e-05
DUF1440 domain-containing protein CDS	702532	703050	519	1	forward	DSJ_RS03515	WP_006121635.1	3.4	3.4	1.06503	2.0221e-05
mlaD CDS	814018	814569	552	1	forward	DSJ_RS04030	WP_006121743.1	3.4	3.4	0.781772	2.04495e-05
aspartate/glutamate racemase family protein CDS	277533	278243	711	1	reverse	DSJ_RS26795	WP_006122098.1	3.37	3.37	0.678525	5.03684e-05
hypothetical protein CDS	2077394	2079436	2043	1	forward	DSJ_RS10330	WP_006118749.1	3.33	3.33	0.900296	2.46796e-05
IS5 family transposase CDS	2483404	2483958	555	1	reverse	DSJ_RS12610	WP_044241907.1	3.33	3.33	0.685318	2.44028e-05
mgtA CDS	1452389	1455091	2703	1	forward	DSJ_RS07085	WP_006120668.1	3.31	3.31	0.873518	2.60753e-05
DUF4054 domain-containing protein CDS	2073009	2073416	408	1	forward	DSJ_RS10285	WP_006118740.1	3.22	3.22	1.1017	3.19019e-05
mlaC CDS	814585	815217	633	1	forward	DSJ_RS04035	WP_006121744.1	3.2	3.2	0.806675	3.39896e-05
threonine/serine dehydratase CDS	3942459	3943430	972	1	reverse	DSJ_RS19995	WP_006118050.1	3.19	3.19	0.977713	3.48623e-05
betT CDS	3054038	>3055213	>1176	1	reverse	DSJ_RS15345		3.17	3.17	0.683625	3.73692e-05
methyl-accepting chemotaxis protein CDS	4195807	4197384	1578	1	reverse	DSJ_RS21300	WP_006118259.1	3.17	3.17	0.882883	3.74177e-05
hypothetical protein CDS	36875	37306	432	1	reverse	DSJ_RS28035	WP_006121887.1	3.14	3.14	1.17855	9.27798e-05
arnT CDS	100743	102401	1659	1	reverse	DSJ_RS25965	WP_006121944.1	3.14	3.14	0.911618	9.39575e-05
serine hydrolase CDS	1901295	1902497	1203	1	forward	DSJ_RS09390	WP_082999197.1	3.1	3.1	0.773301	4.42385e-05
thiK CDS	2175206	2176018	813	1	forward	DSJ_RS10865	WP_006118845.1	3.09	3.09	0.69161	4.61507e-05
yhcN CDS	4352454	4352717	264	1	forward	DSJ_RS22080	WP_006120965.1	3.09	3.09	0.693692	4.59616e-05
baseplate J/gp47 family protein CDS	2083573	2084772	1200	1	forward	DSJ_RS10375	WP_006118758.1	3.05	3.05	1.03239	5.1308e-05
hypothetical protein CDS	2083220	2083573	354	1	forward	DSJ_RS10370	WP_006118757.1	3	3	0.902912	5.87851e-05
