# Supplementary material for: The role of Pantoea stewartii subsp. stewartii leucine-responsive regulatory protein (Lrp) during maize xylem growth
Source: Appl Environ Microbiol. 2025 Jun 5;91(7):e00853-25. doi: 10.1128/aem.00853-25 (PMC12285263; doi:10.1128/aem.00853-25)
Supplement: Table S4 — NCBI BLASTp alignments for select Lrp-regulated gene products. [file aem.00853-25-s0005.xlsx]

## Sheet: YjbF
Table S4. NCBI BLASTp alignments for select Lrp-regulated gene products.
YjbF
Description	Scientific Name	Max Score	Query Cover	Percent Identity	Accession
YjbF family lipoprotein [Pantoea]	Pantoea stewartii DC283	443	1	100	WP_006121542.1
(this study)
YjbF family lipoprotein [Pantoea sp. JZ29]	Pantoea sp. JZ29	441	1	99.53	WP_324020634.1
YjbF family lipoprotein [Pantoea stewartii subsp. stewartii]	Pantoea stewartii subsp. stewartii	442	1	99.53	KAB0554803.1
YjbF family lipoprotein [Pantoea stewartii]	Pantoea stewartii	440	1	99.53	WP_263757152.1
YjbF family lipoprotein [Pantoea stewartii]	Pantoea stewartii	439	1	99.53	WP_205958979.1
YjbF family lipoprotein [Pantoea stewartii]	Pantoea stewartii	439	1	99.07	WP_054634701.1
YjbF family lipoprotein [Pantoea stewartii]	Pantoea stewartii	438	1	99.07	WP_054688509.1
YjbF family lipoprotein [Pantoea stewartii]	Pantoea stewartii	432	0.97	99.52	WP_269750698.1
YjbF family lipoprotein [Pantoea]	Pantoea	387	0.97	88.57	WP_257469426.1
YjbF family lipoprotein [Pantoea allii]	Pantoea allii	387	0.97	88.1	WP_217268308.1
YjbF family lipoprotein [Pantoea ananatis]	Pantoea ananatis	382	0.97	88.1	WP_277395937.1

## Sheet: RutA
Table S4. NCBI BLASTp alignments for select Lrp-regulated gene products.
RutA
Description	Scientific Name	Max Score	Query Cover	Percent Identity	Accession
pyrimidine utilization protein A [Pantoea]	Pantoea stewartii DC283	760	1	100	WP_006121918.1
(this study)
pyrimidine utilization protein A [Pantoea stewartii]	Pantoea stewartii	759	1	99.72	WP_172913344.1
pyrimidine utilization protein A [Pantoea stewartii]	Pantoea stewartii	758	1	99.72	WP_058702558.1
pyrimidine utilization protein A [Pantoea stewartii]	Pantoea stewartii	758	1	99.72	WP_289347533.1
pyrimidine utilization protein A [Pantoea]	Pantoea	757	1	99.72	WP_033742497.1
pyrimidine utilization protein A [Pantoea stewartii]	Pantoea stewartii	757	1	99.72	WP_205956038.1
pyrimidine utilization protein A [Pantoea sp. JZ29]	Pantoea sp. JZ29	757	1	99.72	WP_324021740.1
pyrimidine utilization protein A [Pantoea sp. PNA 03-3]	Pantoea sp. PNA 03-3	756	1	99.72	WP_110268475.1
pyrimidine utilization protein A [Pantoea stewartii]	Pantoea stewartii	756	1	99.45	WP_185200251.1
pyrimidine utilization protein A [Pantoea ananatis]	Pantoea ananatis	750	1	98.35	WP_047713811.1
pyrimidine utilization protein A [Pantoea]	Pantoea	748	1	98.07	WP_013027866.1

## Sheet: Nac
Table S4. NCBI BLASTp alignments for select Lrp-regulated gene products.
Nac
Description	Scientific Name	Max Score	Query Cover	Percent Identity	Accession
nitrogen assimilation transcriptional regulator NAC [Pantoea]	Pantoea stewartii DC283	611	1	100	WP_006119661.1
(this study)
nitrogen assimilation transcriptional regulator NAC [Pantoea]	Pantoea	597	1	97.05	WP_063880109.1
nitrogen assimilation transcriptional regulator NAC [Pantoea]	Pantoea	596	1	96.72	WP_013026297.1
nitrogen assimilation transcriptional regulator NAC [Pantoea ananatis]	Pantoea ananatis	595	1	96.72	WP_210449567.1
nitrogen assimilation transcriptional regulator NAC [Pantoea ananatis]	Pantoea ananatis	595	1	96.39	WP_264417660.1
nitrogen assimilation transcriptional regulator NAC [Pantoea allii]	Pantoea allii	595	1	96.72	WP_241567633.1
nitrogen assimilation transcriptional regulator NAC [Pantoea ananatis]	Pantoea ananatis	594	1	96.39	WP_072136923.1
nitrogen assimilation transcriptional regulator NAC [Pantoea ananatis]	Pantoea ananatis	594	1	96.39	WP_028724818.1
nitrogen assimilation transcriptional regulator NAC [Pantoea ananatis]	Pantoea ananatis	594	1	96.39	WP_089517204.1
nitrogen assimilation transcriptional regulator NAC [Pantoea ananatis]	Pantoea ananatis	594	1	96.39	WP_047713915.1
nitrogen assimilation transcriptional regulator NAC [Pantoea ananatis]	Pantoea ananatis	593	1	96.39	WP_221611777.1

## Sheet: ATP-binding cassette domain con
Table S4. NCBI BLASTp alignments for select Lrp-regulated gene products.
ATP-binding cassette domain-containing protein
Description	Scientific Name	Max Score	Query Cover	Percent Identity	Accession
putative amino acid transporter [Pantoea stewartii subsp. stewartii DC283]	Pantoea stewartii subsp. stewartii DC283	487	1	100	EHU01427.1
High-affinity branched-chain amino acid transport ATP-binding protein LivF [Pantoea stewartii]	Pantoea stewartii	486	1	100	WHS97625.1
ABC-type branched-subunit amino acid transport system ATPase component [Pantoea sp. PNA 03-3]	Pantoea sp. PNA 03-3	486	1	100	PXV78902.1
ABC-type branched-subunit amino acid transport system ATPase component [Pantoea sp. PNA 14-12]	Pantoea sp. PNA 14-12	486	1	100	TDS71640.1
ATP-binding cassette domain-containing protein [Pantoea]	Pantoea stewartii DC283	484	1	100	WP_033737785.1
(this study)
ATP-binding cassette domain-containing protein [Pantoea stewartii]	Pantoea stewartii	483	1	99.58	WP_054634368.1
ATP-binding cassette domain-containing protein [Pantoea stewartii]	Pantoea stewartii	481	1	99.17	WP_054688116.1
ATP-binding cassette domain-containing protein [Pantoea stewartii]	Pantoea stewartii	480	1	99.58	WP_058701173.1
ABC transporter ATP-binding protein [Pantoea]	Pantoea	461	1	95.42	WP_096012522.1
ABC transporter ATP-binding protein [Pantoea]	Pantoea	459	1	95	WP_063881134.1
ATP-binding cassette domain-containing protein [Pantoea allii]	Pantoea allii	459	1	95	WP_218995101.1

## Sheet: AceB
Table S4. NCBI BLASTp alignments for select Lrp-regulated gene products.
AceB
Description	Scientific Name	Max Score	Query Cover	Percent Identity	Accession
malate synthase A [Pantoea stewartii]	Pantoea stewartii DC283	1106	1	100	WP_006121533.1
(this study)
malate synthase A [Pantoea]	Pantoea	1104	1	99.81	WP_039339090.1
malate synthase A [Pantoea stewartii]	Pantoea stewartii	1104	1	99.62	WP_033738929.1
malate synthase A [Pantoea stewartii]	Pantoea stewartii	1103	1	99.62	WP_277283738.1
malate synthase A [Pantoea stewartii]	Pantoea stewartii	1103	1	99.62	WP_172913009.1
malate synthase A [Pantoea]	Pantoea	1102	1	99.62	WP_205952478.1
malate synthase A [Pantoea stewartii]	Pantoea stewartii	1102	1	99.62	WP_205957151.1
malate synthase A [Pantoea sp. JZ29]	Pantoea sp. JZ29	1102	1	99.44	WP_324020638.1
malate synthase A [Pantoea stewartii]	Pantoea stewartii	1101	1	99.62	WP_164482782.1
malate synthase A [Pantoea stewartii]	Pantoea stewartii	1101	1	99.62	WP_054688451.1
malate synthase A [Pantoea stewartii]	Pantoea stewartii	1100	1	99.44	WP_058702323.1

## Sheet: CheR
Table S4. NCBI BLASTp alignments for select Lrp-regulated gene products.
CheR
Description	Scientific Name	Max Score	Query Cover	Percent Identity	Accession
methyl-accepting chemotaxis protein [Ipomoea batatas]	Ipomoea batatas	613	1	98.28	GME07329.1
protein-glutamate O-methyltransferase CheR [Pantoea]	Pantoea stewartii DC283	602	1	100	WP_006120244.1
(this study)
protein-glutamate O-methyltransferase CheR [Pantoea stewartii]	Pantoea stewartii	599	1	99.66	WP_039343183.1
protein-glutamate O-methyltransferase CheR [unclassified Pantoea]	unclassified Pantoea	592	1	98.62	WP_063879920.1
protein-glutamate O-methyltransferase CheR [Pantoea]	Pantoea	592	1	98.28	WP_013026103.1
protein-glutamate O-methyltransferase CheR [Pantoea ananatis]	Pantoea ananatis	590	1	97.93	WP_252294896.1
protein-glutamate O-methyltransferase CheR [Pantoea ananatis]	Pantoea ananatis	590	1	97.93	WP_072138115.1
protein-glutamate O-methyltransferase CheR [Pantoea]	Pantoea	590	1	98.28	WP_096011142.1
protein-glutamate O-methyltransferase CheR [Pantoea sp. LMR881]	Pantoea sp. LMR881	587	1	97.24	WP_269291839.1
protein-glutamate O-methyltransferase CheR [Pantoea sp.]	Pantoea sp.	581	1	95.17	WP_313655581.1
protein-glutamate O-methyltransferase CheR [Pantoea deleyi]	Pantoea deleyi	580	1	95.17	WP_128085067.1

## Sheet: N-acetylmuramoyl-L-alanine amid
Table S4. NCBI BLASTp alignments for select Lrp-regulated gene products.
N-acetylmuramoyl-L-alanine amidase
Description	Scientific Name	Max Score	Query Cover	Percent Identity	Accession
N-acetylmuramoyl-L-alanine amidase [Pantoea stewartii subsp. stewartii DC283]	Pantoea stewartii subsp. stewartii DC283	527	1	100	EHT99613.1
N-acetylmuramoyl-L-alanine amidase [Pantoea stewartii]	Pantoea stewartii DC283	526	1	100	WP_044242411.1
(this study)
N-acetylmuramoyl-L-alanine amidase [Pseudomonas sp. CFSAN084952]	Pseudomonas sp. CFSAN084952	498	1	94.19	WP_153649594.1
N-acetylmuramoyl-L-alanine amidase [Pantoea agglomerans]	Pantoea agglomerans	497	0.99	94.14	WP_191919602.1
N-acetylmuramoyl-L-alanine amidase [Erwinia persicina]	Erwinia persicina	496	0.99	93.75	WP_137270236.1
N-acetylmuramoyl-L-alanine amidase [Pseudomonas syringae group]	Pseudomonas syringae group	491	0.99	93.36	WP_024421548.1
N-acetylmuramoyl-L-alanine amidase [Salmonella enterica subsp. enterica serovar Urbana]	Salmonella enterica subsp. enterica serovar Urbana	490	0.99	93.36	EEJ6141359.1
N-acetylmuramoyl-L-alanine amidase [Enterobacter asburiae]	Enterobacter asburiae	490	0.99	93.36	ELH8609681.1
N-acetylmuramoyl-L-alanine amidase [Erwinia tracheiphila]	Erwinia tracheiphila	490	1	92.25	WP_016191995.1
TPA: N-acetylmuramoyl-L-alanine amidase [Enterobacter kobei]	Enterobacter kobei	488	0.99	92.58	HCR1909560.1
N-acetylmuramoyl-L-alanine amidase [Pantoea ananatis]	Pantoea ananatis	486	0.99	91.8	WP_176017449.1

## Sheet: glycoside hydrolase family 10 p
Table S4. NCBI BLASTp alignments for select Lrp-regulated gene products.
Glycoside hydrolase family 10 protein
Description	Scientific Name	Max Score	Query Cover	Percent Identity	Accession
glycoside hydrolase family 10 protein [Pantoea stewartii]	Pantoea stewartii DC283	826	1	100	WP_006120402.1
(this study)
glycoside hydrolase family 10 protein [Erwinia persicina]	Erwinia persicina	775	0.99	93.73	WP_137270237.1
glycoside hydrolase family 10 protein [Pantoea agglomerans]	Pantoea agglomerans	770	0.99	92.73	WP_191919601.1
glycoside hydrolase family 10 protein [Intestinirhabdus alba]	Intestinirhabdus alba	768	1	92	WP_155107654.1
glycoside hydrolase family 10 protein [Pseudomonas sp. CFSAN084952]	Pseudomonas sp. CFSAN084952	764	1	91.75	WP_153649593.1
glycoside hydrolase family 10 protein [Pseudomonas synxantha]	Pseudomonas synxantha	758	1	91.25	QUW65089.1
glycoside hydrolase family 10 protein [Pantoea ananatis]	Pantoea ananatis	734	0.97	88.95	WP_258875450.1
glycoside hydrolase family 10 protein [Pantoea stewartii]	Pantoea stewartii	711	0.99	85.61	WP_277285546.1
family 10 glycosylhydrolase [Erwinia tracheiphila]	Erwinia tracheiphila	697	0.97	83.12	WP_325175723.1
family 10 glycosylhydrolase [Erwinia tracheiphila]	Erwinia tracheiphila	696	0.97	83.12	WP_269467531.1
glycoside hydrolase family 10 protein [Pseudomonas syringae group]	Pseudomonas syringae group	665	0.96	80.62	WP_111780110.1

## Sheet: Lysozyme
Table S4. NCBI BLASTp alignments for select Lrp-regulated gene products.
Lysozyme
Description	Scientific Name		Max Score	Query Cover	Percent Identity	Accession
lysozyme [Pantoea stewartii]		Pantoea stewartii DC283	306	1	100	WP_006120907.1
(this study)
TPA: lysozyme [Enterobacter cloacae subsp. dissolvens]		Enterobacter cloacae subsp. dissolvens	285	0.99	92.47	HDT0662096.1
lysozyme [Pantoea sp. AS142]		Pantoea sp. AS142	189	0.94	64.03	WP_337013859.1
lysozyme [Serratia proteamaculans]		Serratia proteamaculans	189	0.95	65.25	WP_241389545.1
lysozyme [Photorhabdus australis]		Photorhabdus australis	187	0.94	62.59	WP_036768629.1
lysozyme [Serratia marcescens]		Serratia marcescens	186	0.96	62.68	WP_074181130.1
lysozyme [Erwinia tracheiphila]		Erwinia tracheiphila	185	0.95	62.14	WP_233481704.1
lysozyme [Serratia]		Serratia	184	0.95	63.83	WP_010895802.1
lysozyme [Salmonella enterica]		Salmonella enterica	184	0.95	61.7	EJX4511277.1
lysozyme [Photorhabdus asymbiotica]		Photorhabdus asymbiotica	184	0.94	62.59	WP_041382327.1
lysozyme [Citrobacter amalonaticus]		Citrobacter amalonaticus	184	0.95	63.83	WP_103780161.1

## Sheet: Putative Holin
Table S4. NCBI BLASTp alignments for select Lrp-regulated gene products.
Putative Holin
Description	Scientific Name	Max Score	Query Cover	Percent Identity	Accession
putative holin [Pantoea stewartii]	Pantoea stewartii DC283	211	1	100	WP_044242612.1
(this study)
putative holin [Pantoea stewartii]	Pantoea stewartii	206	0.98	100	WP_151160774.1
TPA: hypothetical protein [Enterobacter cloacae subsp. dissolvens]	Enterobacter cloacae subsp. dissolvens	175	0.91	91.84	HDT0662094.1
putative holin [Erwinia typographi]	Erwinia typographi	109	0.99	49.54	WP_052130656.1
putative holin [Enterobacter asburiae]	Enterobacter asburiae	108	0.93	50	WP_148245175.1
putative holin [Pantoea sp. AS142]	Pantoea sp. AS142	105	1	46.73	WP_337013858.1
hypothetical protein CPSOU_4944 [uncultured Paraburkholderia sp.]	uncultured Paraburkholderia sp.	105	0.85	52.75	CAH2926348.1
putative holin [Erwinia persicina]	Erwinia persicina	101	0.85	52.17	WP_137270227.1
putative holin [Serratia ficaria]	Serratia ficaria	95.5	1	41.12	WP_161990702.1
phage holin family protein [Serratia ficaria]	Serratia ficaria	94	1	40.19	WP_262121768.1
putative holin [Erwinia persicina]	Erwinia persicina	94	0.86	45.16	WP_244634731.1

[truncated: 1 more sheets: Hypothetical Protein]
