# Supplementary material for: The role of Pantoea stewartii subsp. stewartii leucine-responsive regulatory protein (Lrp) during maize xylem growth
Source: Appl Environ Microbiol. 2025 Jun 5;91(7):e00853-25. doi: 10.1128/aem.00853-25 (PMC12285263; doi:10.1128/aem.00853-25)
Supplement: Table S5 — AlphaFold and Dali predicted structure and function analysis for select Lrp-regulated gene products. [file aem.00853-25-s0006.xlsx]

## Sheet: YjbF
Table S5. AlphaFold and Dali predicted structure and function analysis for select Lrp-regulated gene products.
YjbF
Chain	Z-Score	RMSD	LALI	NRES	Percent ID	Description	Organism
2in5-A	29.1	1	174	195	50	Hypothetical lipoprotein YmcC	Escherichia coli K12
4fvs-A	8.3	3.9	136	214	7	Putative lipoprotein	Parabacteroides distasonis
5uc2-C	6.8	3.8	129	242	10	domain of unknown function DUF1849	Brucella abortus
3qq2-B	6.7	3.9	112	250	3	BRKA autotransporter	Bordetella
8t5t-A	6.5	3.2	110	195	11	Outermembrane lipoprotein carrier protein (LOLA)	Borrelia burgdorferi
8t5j-A	6.3	3.6	127	154	6	Outermembrane lipoprotein carrier protein (LOLA)	Francisella philomiragia
3slj-A	6.2	4	100	305	6	Serine protease ESPP	Escherichia coli O157:H7
8cgm-A	6.1	2.8	134	190	10	Outermembrane lipoprotein carrier protein (LOLA)	Porphyromonas gingivalis ATCC 33277
1uyn-X	6.1	4.6	103	279	4	NALP	Neisseria meningitidis
3bmz-B	6	3.4	100	190	7	Putative uncharacterized protein	Chromobacterium violaceum ATCC 12472

## Sheet: RutA
Table S5. AlphaFold and Dali predicted structure and function analysis for select Lrp-regulated gene products.
RutA
Chain	Z-Score	RMSD	LALI	NRES	Percent ID	Description	Organism
5wan-A	56.1	0.4	335	341	84	Pyrimidine monooxygenase RutA	Escherichia coli
7jw9-A	36.9	2.6	333	378	23	Alkanesulfonate monooxygenase	Pseudomonas fluorescens
6ak1-A	34.1	2.5	335	466	21	Dimethyl-sulfide monooxygenase	Hyphomicrobium sulfonivorans
1ezw-A	28	2.3	278	347	17	Coenzyme F420-dependent N5,N10 methylenetetrahydromethanopterin reductase	Methanopyrus kandleri
8cbb-C	27.6	2.9	301	356	17	Alkanal monooxygenase alpha chain	Enhygromyxa salina
3c8n-A	26.5	2.5	290	343	17	Probable F420-dependent glucose-6-phosphate dehydrogenase	Mycobacterium tuberculosis H37Rv
2i7g-B	5.8	2.8	293	345	17	Monooxygenase	Agrobacterium fabrum str. C58
7e36-A	25.5	2.3	260	319	20	Alkanesulfonate monooxygenase SSUD/methylene	Nocardia tenerifensis
2b81-C	24.8	2.6	278	320	16	Luciferase-like monooxygenase	Bacillus cereus
8k74-A	24.6	3.2	291	327	17	Alkanal monooxygenase alpha chain	Klebsiella sp. PCX

## Sheet: Nac
Table S5. AlphaFold and Dali predicted structure and function analysis for select Lrp-regulated gene products.
Nac
Chain	Z-Score	RMSD	LALI	NRES	Percent ID	Description	Organism
3fxu-B	22.5	3.2	258	267	19	LysR type regulator of TSAMBCD	Comamonas testosteroni
9f14-A	21.9	3.6	282	325	20	HTH-type transcriptional regulator CYSB	Klebsiella aerogenes
3hfu-B	21.8	2.3	200	204	22	HTH-type transcriptional regulator CYNR	Escherichia coli K-12
5ted-B	21.7	2.4	202	210	20	LMO0488 Protein	Listeria monocytogenes EGD-e, Escherichia coli
5tpi-A	20.2	2.7	203	205	19	Putative transcriptional regulator (LysR family)	Klebsiella pneumoniae subsp. pneumoniae MGH 78578
7qej-A	19.9	2.5	194	204	16	Transcriptional regulator ADMX	Serratia plymuthica
2ql3-A	19.7	2.2	196	205	20	Probable transcriptional regulator, LysR family	Rhodococcus jostii RHA1
3k1m-B	19.3	4.6	211	305	15	HTH-type transcriptional regulator BENM	Acinetobacter baylyi ADP1
3oxn-B	18.4	2.6	204	215	10	Putative transcriptional regulator (LysR family)	Vibrio parahaemolyticus
5vvh-D	18.4	3.1	200	210	15	Octopine catabolism/uptake operon regulatory protein	Agrobacterium tumefaciens

## Sheet: ATP-binding cassette domain con
Table S5. AlphaFold and Dali predicted structure and function analysis for select Lrp-regulated gene products.
ATP-binding cassette domain containing protein
Chain	Z-Score	RMSD	LALI	NRES	Percent ID	Description	Organism
3tuz-C	28.2	2.2	230	345	23	D-methionine transport system permease protein	Escherichia coli K-12
3d31-A	27.3	2.1	224	348	26	Sulfate/molybdate ABC transporter	Methanosarcina acetivorans
8y5f-A	27	2.3	229	360	24	Spermidine/putrescine import ATP-binding protein	Escherichia coli
8ja7-C	26.4	2.1	227	393	24	Trehalose transport system permease protein	Mycobacterium tuberculosis H37Rv
8j5q-D	26.2	2.4	231	611	23	Uncharacterized protein RV1280C	Mycobacterium tuberculosis H37Rv, Mycolicibacterium smegmatis MC2 155
8s7v-K	25.6	2.3	223	521	21	Methyl-coenzyme M reductase subunit gamma	Methanococcus maripaludis
5gko-A	24.9	1.9	216	650	23	Macrolide export ATP-binding/permease protein	Acinetobacter baumannii
7o17-B	24.4	2.7	223	298	26	Probable ABC transporter binding protein NOSD	Stutzerimonas stutzeri ATCC 14405 = CCUG 16156, Stutzerimonas stutzeri
7p04-A	23.9	2.1	226	1353	25	Pleiotropic ABC efflux transporter of multiple drugs	Saccharomyces cerevisiae S288C
7sgr-A	23.3	2.4	222	700	26	Alpha-hemolysin translocation ATP-binding protein	Escherichia coli CFT073

## Sheet: AceB
Table S5. AlphaFold and Dali predicted structure and function analysis for select Lrp-regulated gene products.
AceB
Chain	Z-Score	RMSD	LALI	NRES	Percent ID	Description	Organism
3cuz-A	63.3	0.7	529	529	72	Malate synthase A	Escherichia coli
6axe-A	31.7	2.4	486	729	20	Malate synthase G	Mycobacterium marinum M
3oyz-A	24.6	2.6	304	376	19	Malate synthase	Haloferax volcanii DS2
4l80-B	23	2.8	251	347	20	HPCH/HPAI Aldolase	Chloroflexus aurantiacus
3r4i-A	22.3	2.5	239	320	16	Citrate lyase	Paraburkholderia xenovorans LB400
8khl-A	20	2.3	222	275	18	Probable acyl-coA lyase beta chain	Pseudomonas aeruginosa
2e28-A	16.4	3	221	587	13	Pyruvate kinase	Geobacillus stearothermophilus
2kx9-A	15.9	3.3	231	573	10	Phosphoenolpyruvate-protein phosphotransferase	Escherichia coli K-12
2x0s-A	15	3.5	229	899	13	Pyruvate phosphate dikinase	Trypanosoma brucei
2v5j-A	14.9	5.2	216	268	12	2,4-dihydroxyhept-2-ene-1,7-dioic acid aldolase	Escherichia coli C

## Sheet: CheR
Table S5. AlphaFold and Dali predicted structure and function analysis for select Lrp-regulated gene products.
CheR
Chain	Z-Score	RMSD	LALI	NRES	Percent ID	Description	Organism
1af7-A	39.5	1.1	274	275	77	Chemotaxis receptor methyltransferase CheR	Salmonella enterica subsp. enterica serovar Typhimurium
1y8c-A	14.7	2.3	139	246	17	S-adenosylmethionine-dependent methyltransferase	Clostridium acetobutylicum ATCC 824
8rpr-A	14.7	9.4	159	338	12	Methyltransferase	Streptomyces griseoviridis
7ux8-A	14.5	9.2	178	380	8	MFNG	Streptomyces drozdowiczii
5dpl-A	14.5	2.5	146	521	22	Protein lysine methyltransferaase 2	Rickettsia typhi str. Wilmington
2o57-A	14.4	2.2	139	282	12	Putative sarcosine dimethylgylcine methyltransferase	Galdieria sulphuraria
8joz-A	14	2.7	152	258	16	tRNA 5-carboxymethoxyuridine methyltransferase	Escherichia coli K-12
3sm3-A	13.9	2.5	138	212	16	SAM-dependent methyltransferases	Methanosarcina mazei Go1
3ofk-A	13.9	2.9	154	205	13	Nodulation protein S	Bradyrhizobium sp. WM9
1jqd-B	13.9	2.9	159	289	11	Histamine N-methyltransferase	Homo sapiens

## Sheet: N-acetylmuramoyl-L-alanine amid
Table S5. AlphaFold and Dali predicted structure and function analysis for select Lrp-regulated gene products.
N-acetylmuramoyl-L-alanine amidase
Chain	Z-Score	RMSD	LALI	NRES	Percent ID	Description	Organism
2wkx-A	32.6	2.4	245	257	42	N-acetylmuramoyl-L-alanine amidase amid	Escherichia coli K-12
7f5i-A	12.3	2.6	125	155	16	Amidase	Clostridium perfringens str. 13
4z8i-A	11.7	2.3	122	224	21	Peptidoglycan recognition proetin 3	Branchiostoma belcheri tsingtauense
2l47-A	10.8	3.4	128	165	19	N-acetylmuramoyl-L-alanine amidase	Bacillus phage Gamma
4knk-B	10.6	2	120	208	21	Autolysin	Staphylococcus aureus subsp. aureus NCTC 8325
4x36-A	10.5	6.3	123	318	13	Endolysin	Streptococcus pneumoniae TIGR4
4ols-A	9.6	2.9	125	185	18	AMPD protein	Staphylococcus phage G15
1j3g-A	7.3	3.3	125	187	34	Soluble lytic transglycoslyase B3	Citrobacter freundii
5anz-A	5.1	13.4	90	375	13	4-alpha-glucanotransferase	Pseudomonas aeruginosa
5jjh-A	3.2	2.9	54	704	17	Uncharacterized protein ATU2773	Corynebacterium glutamicum

## Sheet: glycoside hydrolase family 10 p
Table S5. AlphaFold and Dali predicted structure and function analysis for select Lrp-regulated gene products.
Glycoside hydrolase family 10 protein
Chain	Z-Score	RMSD	LALI	NRES	Percent ID	Description	Organism
5oq2-A	52.7	1.6	360	360	43	CWP19	Clostridioides difficile
6s04-B	24.5	4.8	308	497	14	Exosialidase	uncultured bacterium pG7
4f9j-A	22.9	3.4	284	599	11	Poly-beta-1.6-N-acetyl-D-glucosamine-N-deacetylase	Escherichia coli K-12
6tn6-A	22.6	3.1	287	465	10	Endo-1,4-beta-mannosidase glycosyl hydrolase family 5	Thermotoga petrophila RKU-1
5xb7-F	22.1	3.4	300	698	10	Beta-galactosidase	Bifidobacterium animalis subsp. lactis
8ibt-A	21.4	3.8	300	694	11	Beta-galactosidase	Bifidobacterium longum subsp. infantis ATCC 15697 = JCM 1222 = DSM 20088
4d1i-G	20.8	3.4	290	540	14	Beta-galactosidase, putative, BGL35A	Cellvibrio japonicus Ueda107
4h41-B	20.4	3.1	255	322	12	Putative alpha-L-fucosidase	Bacteroides thetaiotaomicron VPI-5482
8bal-F	20.4	3.3	288	348	10	Beta-N-acetylhexosaminidase	Niastella koreensis GR20-10
8d89-A	20.2	3.3	278	382	9	Gylcoside hydrolase family 5 endo-mannanase	Capybara gut metagenome

## Sheet: Lysozyme
Table S5. AlphaFold and Dali predicted structure and function analysis for select Lrp-regulated gene products.
Lysozyme
Chain	Z-Score	RMSD	LALI	NRES	Percent ID	Description	Organism
1xjt-A	20.2	1.8	145	178	33	Lysozyme	Punavirus P1
8b2s-A	18.3	2	137	238	45	GH24 Family Muramidase	Trichophaea saccata
9kbt-A	17.9	1.6	138	199	45	Lysozyme	Acinetobacter baumannii
6d9m-A	13.5	2.6	131	326	27	Fushion protein of endolysin	Tequatrovirus T4, Geobacter metallireducens GS-15
5ndd-A	13.3	2.6	131	567	27	Lysozyme, proteinase-activated receptor	Tequatrovirus T4, Homo sapiens, Escherichia coli
7z36-B	13.3	2.5	132	446	27	Endolysin, proteinase-activated receptor	Homo sapiens
6a73-A	13.2	2.7	132	290	29	COP9 signalosome complex subunit 2, endolysin	Homo sapiens, Enterobacteria phage RB59
4exm-C	13.2	2.5	132	331	27	Pesticin, lysozyme chimera	Yersinia pestis, Tequatrovirus T4
7mwy-A	13.1	2.6	130	352	28	Sting	Drosophila eugracilis
4tn3-B	13	2.6	132	362	27	Cyclophilin A Fushion Protein	Macaca mulatta, Tequatrovirus T4

## Sheet: Putative Holin
Table S5. AlphaFold and Dali predicted structure and function analysis for select Lrp-regulated gene products.
Putative Holin
Chain	Z-Score	RMSD	LALI	NRES	Percent ID	Description	Organism
1q2h-A	6.8	1.9	63	146	5	Adaptor protein with pleckstrin homology	Homo sapiens
7d2w-A	6.2	5.3	125	161	11	Presan domain-containing protein	Plasmodium falciparum 3D7
7z6q-C	5.9	5.2	121	90	6	Photosystem P840 reaction center, large subunit	Chlorobaculum tepidum TLS
7cgp-J	5.9	5.8	83	133	5	Mitochondrial import inner membrane translocase	Homo sapiens
8vjl-B	5.9	3.3	116	166	8	Stage IV sporulation protein FB	Bacillus subtilis subsp. subtilis str. 168
4y7k-A	5.8	3.2	250	141	14	Large conductance mechanosensitive channel protein	Methanosarcina acetivorans C2A, Methanocaldococcus jannaschii DSM 2661
7mi6-A	5.8	8.3	2419	138	5	Fushion protein of dynein and endolysin	Saccharomyces cerevisiae, Tequatrovirus T4
2bsk-D	5.7	5	90	161	7	Mitochondrial import inner membrane translocase	Homo sapiens
8ovw-Q	5.7	12.3	258	81	6	Centromere-binding protein 1	Saccharomyces cerevisiae
4uig-A	5.7	7.9	91	135	9	Copper sensitive operon repressor	Streptomyces lividans

[truncated: 1 more sheets: Hypothetical Protein]
