# Supplementary material for: The role of Pantoea stewartii subsp. stewartii leucine-responsive regulatory protein (Lrp) during maize xylem growth
Source: Appl Environ Microbiol. 2025 Jun 5;91(7):e00853-25. doi: 10.1128/aem.00853-25 (PMC12285263; doi:10.1128/aem.00853-25)
Supplement: Table S6 — GO annotations. [file aem.00853-25-s0007.xlsx]

## Sheet: Complete_Dataset
Gene_ID	Protein_ID	Name	Minimum	Maximum	Length	# Intervals	Direction	locus_tag	old_locus_tag	Raw Read Count	Raw Transcript Count	RPKM	W11 TPM	W14 TPM	W15 TPM	16A TPM	16C TPM	16P TPM	Ratio (Wt:∆lrp)	Log Ratio (Wt:∆lrp)	P value	GO_ID
DSJ_RS28720	WP_006122365.1	hypothetical protein CDS	3521	3649	129	1	forward	DSJ_RS28720		8	6.06	11.36	74763.7	79110.8	69959.9	6.66	37.85	12.83	3903.63	11.9306	9.37541e-06
DSJ_RS02670	WP_006121285.1	stress-induced protein CDS	524182	524346	165	1	forward	DSJ_RS02670	DSJ_02615	147282	87339.6	47187.7	24935.6	14158.5	23363.2	10457.5	8806.68	11830.6	2.00862	1.0062	0.0395414
DSJ_RS11080	WP_082999268.1	type I toxin-antitoxin system Hok family toxin CDS	2214750	2214905	156	1	forward	DSJ_RS11080		114639	71904	38848.2	20528.7	20518	17670.7	20328	25206.4	34140.3	0.736964	-0.440334	0.167955	GO:0005886
DSJ_RS25560	WP_044243132.1	Hrp pili protein HrpA CDS	19708	19917	210	1	reverse	DSJ_RS25560	DSJ_25010	105401	49079.2	91924.7	19946.5	18862.5	7332.95	53928.3	33977.1	29031	0.39459	-1.34157	0.0519306	GO:0005576;GO:0009289
DSJ_RS20185	WP_006118073.1	cspA CDS	3990722	3990934	213	1	forward	DSJ_RS20185	DSJ_19825	148172	68066.3	36774.7	19433	12762.5	17624.5	20713.4	17052.1	17957.5	0.894067	-0.161546	0.436027	GO:0010468;GO:0003677;GO:0005634;GO:0005829
DSJ_RS03070	WP_006121543.1	yjbE CDS	609709	609954	246	1	reverse	DSJ_RS03070	DSJ_03010	158199	62923.7	33996.3	17964.8	20977	9941.43	563.87	532.28	630	28.3193	4.82371	0.00882224	GO:0005886;GO:0045226
DSJ_RS28420	WP_141119361.1	cold-shock protein CDS	3990944	3991111	168	1	forward	DSJ_RS28420		107548	62638.1	33842	17883.3	14831.2	20169.7	24767.6	19932.6	21745.4	0.795901	-0.32934	0.0968905
DSJ_RS23350	WP_080577543.1	Damage inducible protein CDS	28239	28322	84	1	forward	DSJ_RS23350		8972	10444.4	19562.2	17055.5	9934.01	11733.4	11476.3	15190.5	17409.3	0.878548	-0.186806	0.551902
DSJ_RS08085	WP_006118399.1	cspE CDS	1653035	1653244	210	1	forward	DSJ_RS08085	DSJ_07965	123888	57723.8	31186.9	16480.3	11458.5	14291	11830.3	13124.7	11894.2	1.14601	0.196626	0.301579	GO:0010468;GO:0003677;GO:0005634;GO:0005829;GO:0016020
DSJ_RS15230	WP_001062678.1	cspE CDS	3031454	3031663	210	1	reverse	DSJ_RS15230	DSJ_15005	95665.5	44574	24082.3	12726	12427.5	11759.9	8049.51	7890.23	8954.52	1.4828	0.568327	0.000789388	GO:0010468;GO:0003677;GO:0005634;GO:0005829
DSJ_RS25020	WP_044243367.1	hypothetical protein CDS	56102	56854	753	1	forward	DSJ_RS25020	DSJ_24515	67618	8780.92	16446.5	9658.55	9589.9	11106.7	9648.47	10822	9310.89	1.01927	0.0275307	0.790675
DSJ_RS25360	WP_044243367.1	hypothetical protein CDS	117331	118083	753	1	forward	DSJ_RS25360	DSJ_24825	67785.5	8802.67	16487.3	9656.99	9571.67	11224.7	9672.37	10832	9347.35	1.02015	0.0287854	0.78911
DSJ_RS09850	WP_006118662.1	rmf CDS	2010306	2010473	168	1	forward	DSJ_RS09850		51572	30036.5	16228.1	8575.49	5849.64	8668.91	4237.09	4305.23	6337.85	1.552	0.63413	0.0764641	GO:0006417;GO:0005737
DSJ_RS02490	WP_006121249.1	rpmB CDS	492106	492342	237	1	forward	DSJ_RS02490	DSJ_02435	67517	27874.7	15060.1	7958.28	7487.59	6171.76	4109.93	5365.48	4476.43	1.54945	0.631753	0.0172377	GO:0006412;GO:0003735;GO:0005840;GO:1990904
DSJ_RS14440	WP_006119259.1	asr CDS	2864962	2865447	486	1	forward	DSJ_RS14440	DSJ_14225	123318	24827.7	13413.8	7088.34	7210.47	6165.8	9090.7	9104.03	9526.42	0.738231	-0.437856	0.00254055
DSJ_RS26535	WP_006122053.1	hypothetical protein CDS	219419	219637	219	1	forward	DSJ_RS26535	DSJ_25990	12251	5470.16	10245.5	6879.63	5254.55	7960.89	6010.61	5033.26	10538.4	0.931092	-0.103005	0.803963
DSJ_RS23755	WP_044243551.1	type II toxin-antitoxin system CcdA family antitoxin CDS	7896	8141	246	1	reverse	DSJ_RS23755	DSJ_23325	12757	5070.91	9497.74	6041.59	4727.74	4849.51	5571.92	5198.05	5515.48	0.959067	-0.0602963	0.636372
DSJ_RS02775	WP_006121308.1	rpmE CDS	544465	544680	216	1	forward	DSJ_RS02775	DSJ_02720	45891	20788.3	11231.5	5935.1	4286.61	4123.99	2841.6	3439.44	4083.04	1.38417	0.469026	0.122933	GO:0006412;GO:0003735;GO:0019843;GO:0046872;GO:0005840;GO:1990904
DSJ_RS27515	DSJ_RS27515	YobF family protein CDS	3031700	3031818	119	1	reverse	DSJ_RS27515		23355.5	19203.8	10375.4	5482.73	5701.71	5643.08	3570.55	3611.53	4574.19	1.43137	0.517392	0.00720518	GO:0016020
DSJ_RS03925	WP_006121722.1	rplM CDS	789523	789951	429	1	forward	DSJ_RS03925	DSJ_03855	77885	17764	9597.52	5071.67	4630.36	4099.57	2845.2	3592.69	3020.21	1.45924	0.545213	0.0159067	GO:0017148;GO:0003729;GO:0003735;GO:0022625
DSJ_RS11625	WP_006119675.1	hypothetical protein CDS	2311631	2311891	261	1	reverse	DSJ_RS11625	DSJ_11470	47290	17728.6	9578.37	5061.55	3643.15	5122.48	3416.46	3383.83	4011.84	1.27886	0.354856	0.127899
DSJ_RS24135	WP_167387071.1	hypothetical protein CDS	6517	7023	507	1	forward	DSJ_RS24135	DSJ_23675	19390.5	3739.84	7004.67	5041.51	4055.39	3622.48	4109.34	3835.45	3262.07	1.13496	0.182646	0.360334	GO:0005886
DSJ_RS24935	WP_006120907.1	lysozyme CDS	38611	39054	444	1	reverse	DSJ_RS24935	DSJ_24430	906	199.53	373.72	4814.26	5515.38	4579.16	219.25	230.06	294.13	20.0538	4.3258	7.47328e-05	GO:0009253;GO:0016998;GO:0031640;GO:0042742;GO:0003796;GO:0030430
DSJ_RS25025	DSJ_RS25025	cell wall hydrolase CDS	56940	>57107	>168	1	reverse	DSJ_RS25025		7105.5	4135.78	7746.26	4789.25	4234.69	4664.78	4544.4	3938.97	3546.01	1.13794	0.186425	0.174542	GO:0016787
DSJ_RS09675	WP_003849360.1	ihfB CDS	1964045	1964329	285	1	forward	DSJ_RS09675	DSJ_09555	46920	16108.6	8703.14	4599.04	4546.03	4633.91	3088.42	3873.11	4362.11	1.21683	0.283131	0.0925477	GO:0006310;GO:0006355;GO:0006417;GO:0003677;GO:0030527;GO:0005694;GO:0005829
DSJ_RS25015	WP_006122254.1	N-acetylmuramoyl-L-alanine amidase CDS	55327	56088	762	1	forward	DSJ_RS25015	DSJ_24510	31849.5	4087.15	7655.16	4463.02	4688.98	5280.74	4490.96	4712.64	4684.59	1.03921	0.0554866	0.513648	GO:0009253;GO:0009254;GO:0008745;GO:0019867
DSJ_RS25355	WP_006122254.1	N-acetylmuramoyl-L-alanine amidase CDS	116556	117317	762	1	forward	DSJ_RS25355	DSJ_24820	31943	4099.14	7677.64	4461.76	4642.86	5236.04	4504.14	4738.27	4692.76	1.0291	0.0413808	0.609923	GO:0009253;GO:0009254;GO:0008745;GO:0019867
DSJ_RS22930	WP_006122516.1	pentapeptide repeat-containing protein CDS	1106	2233	1128	1	forward	DSJ_RS22930	DSJ_22510	60172	5216.24	9769.95	4071.98	3159.76	4862.43	5731.61	4195.27	3656.64	0.890356	-0.167546	0.565119
DSJ_RS24120	WP_006122111.1	glycoside hydrolase family 5 protein CDS	1851	2798	948	1	reverse	DSJ_RS24120	DSJ_23665	40951	4224.05	7911.58	4037.19	6297.74	2552.43	4641.38	3178.05	3271.83	1.16194	0.216533	0.64055	GO:0005975;GO:0008810
DSJ_RS10780	WP_003849870.1	rpmF CDS	2159712	2159882	171	1	forward	DSJ_RS10780	DSJ_10645	21748	12444.2	6723.35	3552.86	4922.83	3825.91	2682.38	3529.51	3047.43	1.32856	0.409868	0.104835	GO:0006412;GO:0003735;GO:0015934
DSJ_RS01990	WP_003848098.1	rplJ CDS	393425	393922	498	1	reverse	DSJ_RS01990	DSJ_01950	61703.5	12123.4	6550.03	3461.26	4285.01	2942.56	2350.33	3154.4	2657.85	1.30949	0.389007	0.138308	GO:0006412;GO:0003735;GO:0070180;GO:0022625
DSJ_RS22735	WP_006121405.1	organic hydroperoxide resistance protein CDS	4495552	4495980	429	1	reverse	DSJ_RS22735	DSJ_22345	52867.5	12058	6514.7	3442.59	3440.04	2345.03	1611.69	1893.67	2013.25	1.6721	0.74166	0.0323755	GO:0006979
DSJ_RS23750	WP_006122352.1	CcdB family protein CDS	7612	7884	273	1	reverse	DSJ_RS23750	DSJ_23320	6919.5	2478.48	4642.15	3404.43	2392.4	2424.43	2723.35	2530.48	2474.92	1.06372	0.0891244	0.654952	GO:0006276;GO:0008657
DSJ_RS24945	WP_044242612.1	putative holin CDS	39316	39639	324	1	reverse	DSJ_RS24945	DSJ_24440	599	180.78	338.6	3343.88	3302.79	2889.6	198.64	187.34	249.08	15.0163	3.90846	3.48992e-05	GO:0016020
DSJ_RS05900	WP_003848537.1	DUF1328 domain-containing protein CDS	1181409	1181570	162	1	forward	DSJ_RS05900	DSJ_05805	18880	11403.4	6160.98	3255.68	2528.29	4118.15	3322.87	3333.1	4152.37	0.916155	-0.126336	0.602758	GO:0005886
DSJ_RS22890	WP_000831330.1	rpmH CDS	4527777	4527917	141	1	reverse	DSJ_RS22890		16067.5	11150	6024.1	3183.34	4758.74	3821.92	2418.3	3111.78	2830.38	1.4071	0.492724	0.0857532	GO:0006412;GO:0003735;GO:0005840;GO:1990904
DSJ_RS08100	WP_006118401.1	tatE CDS	1654971	1655174	204	1	forward	DSJ_RS08100	DSJ_07980	23084	11072	5981.96	3161.08	2620.12	2442.58	3217.59	3285.47	3894.45	0.790937	-0.338364	0.0763226	GO:0043953;GO:0008320;GO:0033281
DSJ_RS13175	WP_006118977.1	major outer membrane lipoprotein CDS	2601255	2601491	237	1	reverse	DSJ_RS13175	DSJ_12995	26674	11012.5	5949.8	3144.08	3611.92	3069.84	2529.29	3244.24	3259.36	1.08778	0.121393	0.420386	GO:0030258;GO:0043580;GO:0008289;GO:0042834;GO:0005576;GO:0009279
DSJ_RS05390	WP_006120729.1	nlpD CDS	1089164	1090288	1125	1	forward	DSJ_RS05390	DSJ_05305	125816	10942.9	5912.18	3124.2	3884.78	3905.99	3544.87	3658.63	4204.5	0.956782	-0.0637377	0.642626	GO:0004222;GO:0009279;GO:0032153
DSJ_RS24930	WP_006120906.1	hypothetical protein CDS	35172	38564	3393	1	reverse	DSJ_RS24930	DSJ_24425	9206	265.31	496.93	3085.83	4575.32	3638.39	291.53	291.51	337.31	12.2774	3.61794	0.00135355
DSJ_RS00475	WP_003850150.1	rplX CDS	88354	88668	315	1	reverse	DSJ_RS00475	DSJ_00460	33720.5	10474.4	5659.08	2990.46	3185.9	2938.82	2290.82	2588.86	2324.18	1.26532	0.339501	0.00616303	GO:0000027;GO:0001660;GO:0001666;GO:0002181;GO:0006457;GO:0006883;GO:0006955;GO:0007283;GO:0007507;GO:0008285;GO:0010193;GO:0010332;GO:0010575;GO:0014070;GO:0031424;GO:0032308;GO:0032755;GO:0033092;GO:0034605;GO:0036508;GO:0043123;GO:0045840;GO:0045944;GO:0046330;GO:0046688;GO:0050714;GO:0070374;GO:0071222;GO:1900103;GO:1902624;GO:1904445;GO:2001240;GO:0003735;GO:0003756;GO:0005125;GO:0005149;GO:…
DSJ_RS09870	WP_006118666.1	ompA CDS	2013603	2014676	1074	1	reverse	DSJ_RS09870	DSJ_09745	114426	10424.7	5632.24	2976.27	3763.79	3740.61	3820.04	3954.49	4027.76	0.88802	-0.171336	0.172755	GO:0034220;GO:0015288;GO:0009279;GO:0046930
DSJ_RS02495	WP_001051798.1	rpmG CDS	492363	492530	168	1	forward	DSJ_RS02495	DSJ_02440	17595.5	10248	5536.75	2925.81	2919.78	2504.29	1441.25	2003.67	1839.21	1.58018	0.66009	0.00932987	GO:0000027;GO:0002181;GO:0006414;GO:0006629;GO:0007565;GO:0046677;GO:0000049;GO:0003735;GO:0004065;GO:0004828;GO:0005525;GO:0015042;GO:0046872;GO:0005768;GO:0005788;GO:0005789;GO:0005794;GO:0005886;GO:0019031;GO:0022625
DSJ_RS13040	WP_006118956.1	rplT CDS	2572487	2572843	357	1	forward	DSJ_RS13040	DSJ_12865	37030	10149.2	5483.38	2897.61	2815.91	2246.02	1586.11	1947.97	1780.1	1.49779	0.582838	0.0185751	GO:0000027;GO:0006412;GO:0003735;GO:0019843;GO:0022625
DSJ_RS04155	WP_006121766.1	rpsO CDS	836315	836584	270	1	forward	DSJ_RS04155	DSJ_04085	27722	10046.3	5427.8	2868.24	3308.64	2881.7	2102.76	2698.95	2419.31	1.25447	0.327082	0.0527796	GO:0006412;GO:0003735;GO:0019843;GO:0022627
DSJ_RS04165	WP_006121768.1	nlpI CDS	839149	840033	885	1	forward	DSJ_RS04165	DSJ_04095	90806	10039.6	5424.18	2866.33	2412.13	3324.98	2459.73	2565.26	2709.94	1.11228	0.153525	0.34922	GO:0005515;GO:0005886
DSJ_RS00410	WP_006120599.1	rpsD CDS	81960	82580	621	1	reverse	DSJ_RS00410	DSJ_00395	63467.5	10000.1	5402.84	2855.05	3494.04	3051.75	2174.27	2885.93	2825.56	1.19213	0.25354	0.163152	GO:0045903;GO:0003735;GO:0019843;GO:0015935
DSJ_RS05515	WP_006120709.1	rimM CDS	1112976	1113524	549	1	forward	DSJ_RS05515	DSJ_05430	54688.5	9746.96	5266.07	2782.77	3021.23	2751.35	2237.19	2650.46	2764.17	1.11808	0.161024	0.172139	GO:0006364;GO:0042274;GO:0043022;GO:0005737;GO:0005840
DSJ_RS23590	DSJ_RS23590	IS1 family transposase CDS	<30976	31107	>132	1	reverse	DSJ_RS23590		10642	7883.55	14765.8	2763.06	1573.15	1628.61	8662.44	13322.7	7035.71	0.205536	-2.28254	0.0161901	GO:0006313
DSJ_RS14720	WP_006119333.1	YmiA family putative membrane protein CDS	2925225	2925383	159	1	reverse	DSJ_RS14720		15562	9576.65	5174.05	2734.15	1469.85	2826	2251.3	1982.04	1510.14	1.224	0.2916	0.429342	GO:0016020
DSJ_RS25555	WP_044243044.1	EscI/YscI/HrpB family type III secretion system inner rod protein CDS	19280	19645	366	1	reverse	DSJ_RS25555	DSJ_25005	34356.5	9179.1	17192.3	2716.79	2720.06	1343.95	10086	5585.15	4660.93	0.333503	-1.58423	0.0600346	GO:0030254
DSJ_RS21920	WP_006120927.1	priB CDS	4319013	4319330	318	1	reverse	DSJ_RS21920	DSJ_21540	30114	9265.88	5006.15	2645.43	3023.49	2061.44	1298.82	1858.34	1551.01	1.6419	0.715369	0.0356425	GO:0006269;GO:0003697;GO:1990077
DSJ_RS00480	WP_006120590.1	rplN CDS	88679	89050	372	1	reverse	DSJ_RS00480	DSJ_00465	34808	9155.49	4946.51	2613.91	3089.45	2803.61	2229.08	2515.98	2363.34	1.19675	0.259121	0.044436	GO:0006412;GO:0003735;GO:0070180;GO:0022625
DSJ_RS05395	WP_006120728.1	rpoS CDS	1090340	1091332	993	1	forward	DSJ_RS05395	DSJ_05310	91866.5	9052.18	4890.7	2584.42	2581.81	2685.84	2097.2	2344.09	2857.89	1.07575	0.105339	0.461779	GO:2000142;GO:0003677;GO:0016987;GO:0005737
DSJ_RS04065	WP_006121750.1	rplU CDS	819019	819330	312	1	forward	DSJ_RS04065	DSJ_03995	28225.5	8851.82	4782.44	2527.21	2291.47	1898.28	1239.76	1524.36	1449.32	1.59417	0.67281	0.0145391	GO:0006412;GO:0003735;GO:0019843;GO:0005737;GO:0005840;GO:1990904
DSJ_RS09275	WP_033737686.1	dps CDS	1874858	1875361	504	1	reverse	DSJ_RS09275	DSJ_09160	44058	8553.42	4621.22	2442.02	2344.4	2464.22	2864.59	2377.63	4715.65	0.728132	-0.457729	0.274418	GO:0006879;GO:0030261;GO:0003677;GO:0008199;GO:0016722;GO:0005737
DSJ_RS06750	WP_006117758.1	rpsB CDS	1381349	1382074	726	1	forward	DSJ_RS06750	DSJ_06640	62074	8366.01	4519.97	2388.51	2695.13	2217.37	1413.08	1936.1	1863.45	1.40064	0.486085	0.0318085	GO:0006412;GO:0003735;GO:0022627
DSJ_RS00420	WP_003850176.1	rpsM CDS	83019	83375	357	1	reverse	DSJ_RS00420	DSJ_00405	30364.5	8322.3	4496.36	2376.03	2910.71	2578.71	1948.63	2360.13	2378.38	1.17621	0.23414	0.134363	GO:0006412;GO:0000049;GO:0003735;GO:0019843;GO:0005829;GO:0015935
DSJ_RS24125	WP_044243227.1	expansin EXLX1 family cellulose-binding protein CDS	2852	3562	711	1	reverse	DSJ_RS24125	DSJ_23670	17035.5	2342.92	4388.26	2375.35	3423.57	1533.63	2574.4	1838.51	2067.96	1.13141	0.178128	0.654625
DSJ_RS09755	WP_006118643.1	porin CDS	1984942	1986117	1176	1	reverse	DSJ_RS09755	DSJ_09635	98988	8236.08	4449.77	2351.42	3815.42	2677.92	3906.35	4174.73	2620.73	0.826473	-0.27496	0.397058	GO:0034220;GO:0015288;GO:0009279
DSJ_RS13035	WP_006118955.1	rpmI CDS	2572245	2572442	198	1	forward	DSJ_RS13035	DSJ_12860	16583.5	8195.14	4427.65	2339.73	2439.91	1966.94	1394.63	1706.25	1588.56	1.43867	0.524741	0.0157408	GO:0006412;GO:0003735;GO:0022625
DSJ_RS00225	WP_006121331.1	glnA CDS	47782	49191	1410	1	forward	DSJ_RS00225	DSJ_00220	117352	8143.61	4399.81	2325.01	2756.54	2803.22	957.87	1193.24	1399.28	2.22082	1.15109	0.00189592	GO:0006542;GO:0019740;GO:0004356;GO:0005524;GO:0005737;GO:0016020
DSJ_RS05555	WP_006120701.1	raiA CDS	1120150	1120482	333	1	reverse	DSJ_RS05555	DSJ_05470	27342	8033.99	4340.59	2293.72	2485.83	2651.12	1799.8	2253.65	4431.3	0.875768	-0.19138	0.689906	GO:0045900;GO:0043024;GO:0022627
DSJ_RS09670	WP_006118624.1	rpsA CDS	1962289	1963962	1674	1	forward	DSJ_RS09670	DSJ_09550	137396	8030.9	4338.92	2292.84	2238.79	2077.99	1395.07	1746.99	1768.43	1.34602	0.4287	0.0145029	GO:0006412;GO:0003729;GO:0003735;GO:0022627
DSJ_RS14715	WP_006119331.1	hypothetical protein CDS	2925042	2925221	180	1	reverse	DSJ_RS14715	DSJ_14495	14384	7819.02	4224.45	2232.35	1381.1	3049.64	2194.59	1811.22	1513.51	1.20723	0.271701	0.504464
DSJ_RS05520	WP_006120708.1	trmD CDS	1113560	1114321	762	1	forward	DSJ_RS05520	DSJ_05435	60563.5	7776.81	4201.64	2220.29	2368.56	2191.66	1725.48	1999.07	2163.34	1.1516	0.203643	0.0989816	GO:0002939;GO:0052906;GO:0005829
DSJ_RS01075	WP_006121016.1	DUF1471 domain-containing protein CDS	191864	192133	270	1	reverse	DSJ_RS01075	DSJ_01045	21198	7682.04	4150.44	2193.24	1391.25	2290.37	925.83	992.74	1066.52	1.96807	0.97678	0.0286446
DSJ_RS23115	WP_016193193.1	repA CDS	17203	17448	246	1	reverse	DSJ_RS23115	DSJ_22690	6110	2428.73	4548.97	2171.35	1714.58	1989.61	2668.68	2843.17	2332.43	0.749022	-0.41692	0.0305748	GO:0006276;GO:0006355;GO:0003677
DSJ_RS00400	WP_006120601.1	rplQ CDS	80518	80904	387	1	reverse	DSJ_RS00400	DSJ_00385	29708	7511.17	4058.12	2144.45	2531.91	2083.88	1413.6	2008	1903.6	1.26948	0.344239	0.10692	GO:0006412;GO:0003735;GO:0022625
DSJ_RS05510	WP_006120710.1	rpsP CDS	1112709	1112957	249	1	forward	DSJ_RS05510	DSJ_05425	18767	7374.64	3984.36	2105.47	2252.53	2003.42	1707.92	2037.28	2049.03	1.09789	0.134732	0.228619	GO:0006412;GO:0003735;GO:0005737;GO:0015935
DSJ_RS21915	WP_000135199.1	rpsR CDS	4318781	4319008	228	1	reverse	DSJ_RS21915	DSJ_21535	17174	7370.25	3981.98	2104.22	2845.25	2016.06	1173.9	1538.44	1441.45	1.67691	0.745805	0.030137	GO:0000028;GO:0002181;GO:0006278;GO:0003735;GO:0003964;GO:0005515;GO:0048027;GO:0070181;GO:0022627
DSJ_RS10805	WP_003849865.1	acpP CDS	2163749	2163985	237	1	forward	DSJ_RS10805	DSJ_10670	17303	7143.62	3859.54	2039.52	2485.85	2190.82	1854.69	1973.28	1915.98	1.16926	0.2256	0.0749567	GO:0006633;GO:0009245;GO:0036104;GO:0000035;GO:0000036;GO:0031177;GO:0005829
DSJ_RS00405	WP_006120600.1	rpoA CDS	80945	81934	990	1	reverse	DSJ_RS00405	DSJ_00390	72200	7135.88	3855.36	2037.31	2219.01	1831.32	1309.22	1772.43	1737.44	1.26323	0.337122	0.0857832	GO:0006351;GO:0003677;GO:0003899;GO:0046983;GO:0000428;GO:0005737
DSJ_RS06115	WP_006117633.1	rpsT CDS	1230805	1231068	264	1	reverse	DSJ_RS06115	DSJ_06010	19094.5	7077.01	3823.55	2020.5	2249.63	1916.39	1325.98	1432.26	1404.56	1.48614	0.571574	0.00285576	GO:0006412;GO:0003735;GO:0070181;GO:0005829;GO:0015935
DSJ_RS14820	WP_006119359.1	BON domain-containing protein CDS	2947227	2947541	315	1	forward	DSJ_RS14820	DSJ_14595	22116	6869.76	3711.58	1961.33	1546.94	2915.57	1247.23	1452.78	1610.9	1.49014	0.575444	0.167801	GO:0006970;GO:0030288
DSJ_RS20960	WP_001144069.1	rpsU CDS	4131567	4131782	216	1	forward	DSJ_RS20960	DSJ_20595	14866	6734.2	3638.34	1922.63	2247.42	2122.83	1689.79	1919.82	1752.74	1.17353	0.230855	0.0567517	GO:0000028;GO:0001824;GO:0002181;GO:0006260;GO:0006334;GO:0006335;GO:0007049;GO:0008584;GO:0015031;GO:0033574;GO:0034080;GO:0003735;GO:0016787;GO:0019843;GO:0042393;GO:0044877;GO:0000785;GO:0005654;GO:0022627
DSJ_RS24750	WP_006120875.1	hypothetical protein CDS	3696	4622	927	1	reverse	DSJ_RS24750	DSJ_24255	24517	2586.19	4843.89	1889.15	1412.66	1100.58	2841.7	3085.03	2127.09	0.546621	-0.871386	0.0296529	GO:0016020
DSJ_RS00415	WP_004160563.1	rpsK CDS	82613	83002	390	1	reverse	DSJ_RS00415	DSJ_00400	26369	6615.68	3574.31	1888.79	2446.6	2189.37	1590.07	1917.87	2039.34	1.17621	0.234144	0.195245	GO:0000028;GO:0000462;GO:0006412;GO:0003735;GO:0048027;GO:0070181;GO:0022627
DSJ_RS07205	WP_006120510.1	rseA CDS	1476605	1477258	654	1	forward	DSJ_RS07205	DSJ_07100	43926.5	6571.95	3550.68	1876.3	1836.82	1884.16	1837.1	1942.84	2114.97	0.949511	-0.0747439	0.294394	GO:0045892;GO:0016989;GO:0005886
DSJ_RS10775	WP_006118829.1	yceD CDS	2159176	2159697	522	1	forward	DSJ_RS10775	DSJ_10640	34853	6533.04	3529.66	1865.19	2243.76	1757.64	1318.07	1718.81	1498.38	1.29355	0.371337	0.0771004	GO:0005829
DSJ_RS13135	WP_006118970.1	hypothetical protein CDS	2593615	2594019	405	1	reverse	DSJ_RS13135	DSJ_12955	26845.5	6485.77	3504.12	1851.7	1843.56	2998.9	1858.42	2439.07	2435.06	0.994298	-0.00825001	0.977659
DSJ_RS16675	WP_006119961.1	mepS CDS	3340068	3340634	567	1	forward	DSJ_RS16675	DSJ_16435	36694	6332.24	3421.17	1807.87	1558.94	1690.38	1463.13	1336.1	1210.6	1.2612	0.334795	0.0270342	GO:0004180
DSJ_RS01985	WP_006121499.1	rplL CDS	392999	393361	363	1	reverse	DSJ_RS01985	DSJ_01945	23392.5	6305.44	3406.69	1800.21	2316.07	1652.82	1219.94	1619.1	1420.15	1.35451	0.437767	0.0956207	GO:0006412;GO:0003735;GO:0022625
DSJ_RS15035	WP_006119418.1	gapA CDS	2988572	2989570	999	1	forward	DSJ_RS15035	DSJ_14805	62562	6127.6	3310.61	1749.44	2499.02	1996.8	1616.26	1832.22	1712.38	1.21012	0.27515	0.189898	GO:0006006;GO:0004365;GO:0050661;GO:0051287
DSJ_RS24445	WP_052310164.1	DsbA family protein CDS	56903	57634	732	1	reverse	DSJ_RS24445	DSJ_23995	13072	1746.24	3270.68	1738.25	1475.16	1757.46	1918.77	1874.3	1544.56	0.931288	-0.102701	0.458225	GO:0016491
DSJ_RS12055	WP_006119584.1	rcsA CDS	2399185	2399820	636	1	reverse	DSJ_RS12055	DSJ_11900	39465	6071.56	3280.33	1733.44	2280.42	1416.67	1461.17	1489.32	1387.23	1.25193	0.324156	0.225003	GO:0006355;GO:0050896;GO:0003677
DSJ_RS05525	WP_006120707.1	rplS CDS	1114364	1114711	348	1	forward	DSJ_RS05525	DSJ_05440	21468	6036.12	3261.18	1723.32	1854.33	1781.79	1299.54	1640.58	1776.35	1.13632	0.184375	0.218092	GO:0006412;GO:0003735;GO:0022625
DSJ_RS23865	WP_006120388.1	DMT family transporter CDS	22455	23402	948	1	forward	DSJ_RS23865	DSJ_23430	7695	793.73	1486.64	1700.14	1327.57	656.87	872.15	883.28	889.8	1.39291	0.478107	0.319829	GO:0016020
DSJ_RS28240	WP_006120471.1	DUF2633 family protein CDS	1625746	1625931	186	1	forward	DSJ_RS28240	DSJ_07840	11290.5	5939.44	3208.95	1695.72	1504.73	1778.37	1637.11	1490.59	1256.64	1.13559	0.183444	0.222328	GO:0016020
DSJ_RS04070	WP_006121751.1	rpmA CDS	819346	819603	258	1	forward	DSJ_RS04070	DSJ_04000	15614.5	5921.8	3199.42	1690.69	1782.62	1499.64	963.27	1206.87	1135.74	1.50427	0.589068	0.00730334	GO:0006412;GO:0003735;GO:0022625
DSJ_RS00570	WP_006120575.1	rpsL CDS	100313	100687	375	1	reverse	DSJ_RS00570	DSJ_00555	21707	5663.88	3060.07	1617.05	2269.52	1895.34	1463.42	1653.69	1625.99	1.21901	0.285716	0.155429	GO:0006412;GO:0000049;GO:0003735;GO:0019843;GO:0015935
DSJ_RS23910	WP_006120399.1	hypothetical protein CDS	35935	36357	423	1	reverse	DSJ_RS23910	DSJ_23475	44841	10365.9	19415.2	1589.58	1269.43	942.52	11390.1	8308.43	5352.84	0.15175	-2.72024	0.0155927
DSJ_RS09285	WP_033737684.1	ompX CDS	1876964	1877476	513	1	forward	DSJ_RS09285	DSJ_09170	29023	5535.67	2990.8	1580.44	1916.25	1465.11	1904.08	2009.94	2236.76	0.806694	-0.309906	0.0767347	GO:0009279;GO:0044384
DSJ_RS00565	WP_006120576.1	rpsG CDS	99746	100216	471	1	reverse	DSJ_RS00565	DSJ_00550	26360	5476.08	2958.61	1563.43	1613.99	1313.03	1035.34	1216.74	1158.79	1.31651	0.39672	0.0284899	GO:0000028;GO:0006412;GO:0000049;GO:0003729;GO:0003735;GO:0019843;GO:0022627
DSJ_RS19505	WP_006117956.1	hupB CDS	3849188	3849460	273	1	reverse	DSJ_RS19505	DSJ_19155	15158	5432.81	2935.23	1551.08	2154.76	1976.81	2028.49	2304.28	2081.07	0.885998	-0.174625	0.285862	GO:0003677;GO:0030527;GO:0005829
DSJ_RS02000	WP_006121495.1	rplK CDS	395052	395480	429	1	reverse	DSJ_RS02000	DSJ_01960	23625	5388.4	2911.23	1538.4	1633.78	1249.23	954.87	1244.17	1056.55	1.3581	0.441588	0.0534764	GO:0006412;GO:0003735;GO:0070180;GO:0015934
DSJ_RS17115	WP_006119987.1	hypothetical protein CDS	3417160	3417363	204	1	forward	DSJ_RS17115	DSJ_16865	11203	5373.4	2903.13	1534.12	1706.7	2313.93	2774.64	2132.29	1810.51	0.826915	-0.27419	0.352966
DSJ_RS27730	DSJ_RS27730	N-acetylmuramoyl-L-alanine amidase CDS	<29387	29491	>105	1	reverse	DSJ_RS27730		418.5	389.74	729.98	1524.21	2103.85	1651.59	428.25	336.6	324.5	4.84661	2.27697	0.00145205	GO:0009253;GO:0008745
DSJ_RS04115	WP_006121760.1	secG CDS	829290	829625	336	1	forward	DSJ_RS04115	DSJ_04045	18111	5274.1	2849.48	1505.77	1768.38	1442.36	1092.69	1386.75	1256.85	1.26235	0.336113	0.0673762	GO:0009306;GO:0043952;GO:0065002;GO:0015450;GO:0005886
DSJ_RS03930	WP_006121723.1	rpsI CDS	789967	790359	393	1	forward	DSJ_RS03930	DSJ_03860	20668	5145.78	2780.15	1469.13	1404.99	1225.42	731.89	1059.83	937.2	1.50226	0.587132	0.0191391	GO:0006412;GO:0003723;GO:0003735;GO:0022627
DSJ_RS00425	WP_004160566.1	rpmJ CDS	83520	83636	117	1	reverse	DSJ_RS00425	DSJ_00410	6109.5	5109.34	2760.47	1458.73	2249.51	1974.65	1382.57	1775.93	1840.9	1.13671	0.18487	0.450065	GO:0006412;GO:0003735;GO:0005840;GO:1990904
DSJ_RS05895	WP_006117598.1	osmY CDS	1180695	1181309	615	1	forward	DSJ_RS05895	DSJ_05800	31979	5087.86	2748.86	1452.59	1357.57	2428.71	1799.51	1870.37	3100.14	0.773834	-0.369904	0.400909	GO:0006970;GO:0030288
DSJ_RS13030	WP_006118954.1	infC CDS	2571593	2572144	552	1	forward	DSJ_RS13030	DSJ_12855	28419.5	5037.59	2721.7	1438.24	1270.95	1120.29	894.7	1024.03	959.39	1.33055	0.412022	0.0329268	GO:0006413;GO:0032790;GO:0003743;GO:0043022;GO:0005829;GO:0016020
DSJ_RS18645	WP_003848868.1	ptsH CDS	3709827	3710084	258	1	forward	DSJ_RS18645	DSJ_18340	13274	5034.17	2719.85	1437.26	1670.55	1347.33	1112.78	1251.17	1278.37	1.22316	0.290613	0.0679809	GO:0009401;GO:0016740;GO:0005737
DSJ_RS19720	WP_006118000.1	mltD CDS	3889461	3890837	1377	1	reverse	DSJ_RS19720	DSJ_19370	70555.5	5013.51	2708.69	1431.37	1832.82	1160.93	972.67	1055.43	1019.02	1.45223	0.53827	0.0797415	GO:0000270;GO:0071555;GO:0008933;GO:0016798;GO:0016020
DSJ_RS25535	WP_006121860.1	HPr kinase CDS	17019	17243	225	1	reverse	DSJ_RS25535	DSJ_24985	7721.5	3355.77	6285.3	1392.17	1256.41	616.84	3687.31	2354.95	2149.47	0.398624	-1.3269	0.0379558	GO:0016310;GO:0016301
DSJ_RS24200	WP_044243237.1	plasmid partition protein ParG CDS	18133	18372	240	1	reverse	DSJ_RS24200	DSJ_23745	3223	1313.17	2459.55	1386.87	1261.01	1528.55	1442.91	1405.11	1288.26	1.00971	0.0139364	0.889243	GO:0006355;GO:0043565
DSJ_RS17245	WP_085980097.1	elaB CDS	3464527	3464838	312	1	reverse	DSJ_RS17245	DSJ_16995	15329	4807.34	2597.3	1372.5	1013.75	1407.75	1102.36	1020.04	1254.93	1.12337	0.167837	0.387769	GO:0043022;GO:0005886
DSJ_RS21990	WP_006120943.1	hfq CDS	4334318	4334632	315	1	reverse	DSJ_RS21990	DSJ_21610	15430	4792.93	2589.51	1368.39	1785.31	1753.66	1636.08	1879.91	1714.12	0.93829	-0.0918942	0.518337	GO:0006355;GO:0043487;GO:0045974;GO:0003723;GO:0005829
DSJ_RS24675	DSJ_RS24675	family 10 glycosylhydrolase CDS	<95783	>96244	>462	1	reverse	DSJ_RS24675	DSJ_24195	7466	1580.22	2959.74	1324.09	1196.18	1497.77	1736.35	1680.59	1619.33	0.797821	-0.325864	0.0223123	GO:0016787
DSJ_RS14675	WP_006119323.1	osmB CDS	2917185	2917400	216	1	forward	DSJ_RS14675	DSJ_14455	9981	4521.32	2442.77	1290.85	1331.71	1507.95	1345.81	1230.13	1232.87	1.08446	0.11698	0.234841	GO:0019867
DSJ_RS21925	WP_006120928.1	rpsF CDS	4319337	4319732	396	1	reverse	DSJ_RS21925	DSJ_21545	17927	4429.53	2393.18	1264.64	1616.04	1125.84	650.78	980.9	906.75	1.57835	0.658413	0.0504898	GO:0006412;GO:0003735;GO:0070181;GO:0022627
DSJ_RS08185	WP_006118419.1	glutamate/aspartate ABC transporter substrate-binding protein CDS	1671945	1672841	897	1	reverse	DSJ_RS08185	DSJ_08070	39773	4338.52	2344.01	1238.65	1579.52	1751.76	1052.78	1055.11	1031.77	1.45555	0.541564	0.0342357	GO:0030288
DSJ_RS23595	WP_006118540.1	pentapeptide repeat-containing protein CDS	31433	32557	1125	1	forward	DSJ_RS23595	DSJ_23160	74059	6437.21	12056.8	1232.21	1194.63	1195.84	7073.21	11650.9	6550.01	0.143336	-2.80253	0.0112076
DSJ_RS09740	WP_006118639.1	YcbK family protein CDS	1982282	1982833	552	1	forward	DSJ_RS09740	DSJ_09620	24201.5	4289.91	2317.75	1224.78	1148.19	1220.83	1273.1	989.55	1114.58	1.06413	0.0896697	0.447196
DSJ_RS05450	WP_006120718.1	csrA CDS	1103643	1103828	186	1	forward	DSJ_RS05450	DSJ_05365	8099	4260.53	2301.87	1216.39	1020.29	1233.75	965.86	1064.92	1283.86	1.047	0.0662622	0.678167	GO:0006109;GO:0006402;GO:0045947;GO:0045948;GO:0048027;GO:0005829
DSJ_RS00470	WP_006120591.1	rplE CDS	87800	88339	540	1	reverse	DSJ_RS00470	DSJ_00455	23410.5	4241.92	2291.82	1211.08	1377.09	1263.15	1017.36	1121.07	1145.57	1.17275	0.229899	0.0395491	GO:0006412;GO:0000049;GO:0003735;GO:0019843;GO:0022625
DSJ_RS02665	WP_006121284.1	cpxP CDS	523045	523554	510	1	forward	DSJ_RS02665	DSJ_02610	22099	4239.82	2290.68	1210.48	1051.86	2114.4	452.12	625.33	1958.82	1.44149	0.527557	0.483858	GO:0051082;GO:0030288
DSJ_RS00460	WP_006120593.1	rpsH CDS	87055	87447	393	1	reverse	DSJ_RS00460	DSJ_00445	16785.5	4179.14	2257.9	1193.15	1518.11	1283.74	1227.84	1271.74	1247.09	1.06628	0.0925866	0.444357	GO:0006412;GO:0003735;GO:0019843;GO:0022627
DSJ_RS01995	WP_006121496.1	rplA CDS	394344	395048	705	1	reverse	DSJ_RS01995	DSJ_01955	30085	4175.48	2255.92	1192.11	1257.78	949.31	673.56	878.92	796.88	1.44686	0.532927	0.0346022	GO:0006417;GO:0000049;GO:0003735;GO:0019843;GO:0015934
DSJ_RS00595	WP_006120570.1	fkpA CDS	102739	103575	837	1	reverse	DSJ_RS00595	DSJ_00580	35287	4125.1	2228.7	1177.72	1415.13	1283.53	1023.76	1395.63	1354.52	1.02715	0.03865	0.814432	GO:0042026;GO:0003755
DSJ_RS24115	DSJ_RS24115	transposase CDS	1553	>1823	>271	1	forward	DSJ_RS24115	DSJ_23660	3243.5	1170.35	2192.06	1171.38	1820.62	828.38	1285.98	1002.18	941.16	1.18303	0.242486	0.559294	GO:0006313;GO:0003677;GO:0004803
DSJ_RS02015	WP_006120578.1	tuf CDS	396786	397970	1185	1	reverse	DSJ_RS02015	DSJ_01975	49586	4094.36	2212.09	1168.95	1628.79	1183.88	992.04	1211.64	1257.98	1.15021	0.201892	0.369894	GO:0006414;GO:0003746;GO:0003924;GO:0005525;GO:0097216;GO:0005829
DSJ_RS16725	WP_006119974.1	rplY CDS	3352516	3352800	285	1	forward	DSJ_RS16725	DSJ_16485	11913.5	4090.16	2209.82	1167.75	1670.28	1312.52	847.51	1197.66	1017.9	1.35503	0.438324	0.114799	GO:0006412;GO:0003735;GO:0008097;GO:0022625
DSJ_RS00555	WP_006120578.1	tuf CDS	96285	97469	1185	1	reverse	DSJ_RS00555	DSJ_00540	48862.5	4034.62	2179.82	1151.89	1630.49	1211.76	976.22	1173.76	1270.76	1.16762	0.223576	0.332971	GO:0006414;GO:0003746;GO:0003924;GO:0005525;GO:0097216;GO:0005829
DSJ_RS09550	WP_006118603.1	cspD CDS	1930717	1930941	225	1	reverse	DSJ_RS09550	DSJ_09430	9108.5	3961.04	2140.07	1130.89	827.17	1502.5	1202.2	1028.53	987.12	1.07543	0.104908	0.714668	GO:0006355;GO:0003677;GO:0005829
DSJ_RS16490	WP_006119912.1	ahpC CDS	3299688	3300251	564	1	reverse	DSJ_RS16490	DSJ_16255	22583.5	3917.94	2116.78	1118.58	1829.39	1402.18	1678.18	1373.9	1697.92	0.915821	-0.126862	0.595906	GO:0006979;GO:0033554;GO:0042744;GO:0045454;GO:0098869;GO:0008379;GO:0102039;GO:0005829
DSJ_RS01925	WP_006121511.1	hupA CDS	374882	375154	273	1	reverse	DSJ_RS01925	DSJ_01885	10910.5	3910.46	2112.73	1116.44	1368.3	1060.83	892.63	1216.77	1134.32	1.09306	0.128368	0.499511	GO:0006069;GO:0006117;GO:0006270;GO:0006281;GO:0006351;GO:0006734;GO:0030261;GO:0036386;GO:0046164;GO:0048149;GO:0000030;GO:0003677;GO:0004022;GO:0008774;GO:0030527;GO:0042803;GO:0005829;GO:0016020;GO:1990103;GO:1990178
DSJ_RS05105	WP_006120783.1	YgdI/YgdR family lipoprotein CDS	1031978	1032199	222	1	forward	DSJ_RS05105	DSJ_05025	8824	3889.18	2101.24	1110.37	807.94	1393.43	782.13	873.73	1181.35	1.16725	0.223116	0.48882	GO:0005886
DSJ_RS27770	DSJ_RS27770	hypothetical protein CDS	5720	5824	105	1	forward	DSJ_RS27770		4091	3809.89	7135.87	1087.62	809.28	484.73	4186.31	2174.94	1709.64	0.295089	-1.76078	0.0718026
DSJ_RS28545	WP_006122291.1	RHS repeat-associated core domain-containing protein CDS	70169	71392	1224	1	reverse	DSJ_RS28545	DSJ_24590	27768	2218.38	4154.99	1084.22	1279.52	1452.64	2437.55	1975.86	1735.03	0.620707	-0.688016	0.0285378	GO:0016020
DSJ_RS28515	DSJ_RS28515	PIN domain-containing protein CDS	95256	>95345	>90	1	forward	DSJ_RS28515		2398	2605.43	4879.93	1081.72	1108.54	1483.56	2862.84	3009.03	2209.29	0.454615	-1.13728	0.00614948
DSJ_RS06730	WP_006117754.1	DUF3461 family protein CDS	1376008	1376400	393	1	reverse	DSJ_RS06730	DSJ_06620	15045	3745.8	2023.78	1069.43	1034.78	1035.08	734.9	676.95	647.76	1.52422	0.608067	0.00021336
DSJ_RS19410	WP_006117936.1	hypothetical protein CDS	3832133	3832474	342	1	forward	DSJ_RS19410	DSJ_19060	12867	3681.26	1988.9	1051.01	925.55	1476.01	1565.2	1461.06	1416.41	0.777139	-0.363756	0.127933
DSJ_RS16550	WP_006119929.1	mglB CDS	3313527	3314522	996	1	reverse	DSJ_RS16550	DSJ_16315	37384	3672.58	1984.22	1048.53	871.79	1475.29	1451.01	1240.4	1074.17	0.90175	-0.149201	0.588078	GO:0008643;GO:0030246;GO:0046872;GO:0030288
DSJ_RS24680	WP_085980114.1	DUF1460 domain-containing protein CDS	96400	97206	807	1	reverse	DSJ_RS24680	DSJ_24200	18063	2188.71	4099.43	1040.39	710.79	606.23	2404.96	2571.34	2416.36	0.318885	-1.64889	0.000288459
DSJ_RS28445	WP_080577537.1	replication initiation protein CDS	1	4277	135	2	reverse	DSJ_RS28445		1445.5	1047.02	1961.06	1035.06	688.66	769.75	1150.47	1249.81	834.32	0.770874	-0.375432	0.204647
DSJ_RS00045	WP_006121371.1	ibpA CDS	9412	9828	417	1	forward	DSJ_RS00045	DSJ_00040	15372	3606.95	1948.75	1029.79	672.01	1855.16	397.32	708.11	1104.23	1.60973	0.68682	0.330366	GO:0050821;GO:0005737
DSJ_RS22595	WP_006121430.1	trxA CDS	4457159	4457491	333	1	reverse	DSJ_RS22595	DSJ_22210	12198	3584.18	1936.45	1023.29	1219.06	1236.77	1094.14	1268.95	1281.91	0.954491	-0.0671964	0.577636	GO:0045454;GO:0015035;GO:0005829
DSJ_RS25500	WP_044243030.1	type III secretion system chaperone CDS	6229	6648	420	1	reverse	DSJ_RS25500	DSJ_24960	14635	3407.34	6381.9	1006.7	860.52	452.48	3743.99	1934.51	1597.57	0.318812	-1.64922	0.0739044	GO:0030254
DSJ_RS00505	WP_002919773.1	rplV CDS	90802	91134	333	1	reverse	DSJ_RS00505	DSJ_00490	11946.5	3510.28	1896.53	1002.19	2051.61	1379.73	1238.54	1664.83	1661.37	0.971256	-0.0420769	0.903274	GO:0006412;GO:0042255;GO:0003735;GO:0019843;GO:0022625
DSJ_RS24690	WP_006122225.1	T3SS effector OspC family protein CDS	99955	101397	1443	1	reverse	DSJ_RS24690	DSJ_24210	8360	566.52	1061.08	996.46	1153.49	1341.98	622.49	555.29	496.93	2.0851	1.06011	0.00468081	GO:0043687;GO:0140740;GO:0005576
DSJ_RS00220	WP_006121332.1	typA CDS	45526	47349	1824	1	reverse	DSJ_RS00220	DSJ_00215	64643	3467.7	1873.52	990.04	1033.57	1057.48	829.59	872.52	893.01	1.18726	0.24764	0.00398024	GO:0000027;GO:0000049;GO:0003924;GO:0005525;GO:0019843;GO:0043022;GO:0097216;GO:0005829;GO:1990904
DSJ_RS00430	WP_006120598.1	secY CDS	83669	85000	1332	1	reverse	DSJ_RS00430	DSJ_00415	47185.5	3466.17	1872.69	989.6	1392.27	1117.96	843.68	1103.83	1047.82	1.16843	0.22457	0.303823	GO:0006616;GO:0043952;GO:0005048;GO:0008320;GO:0005886;GO:0031522
DSJ_RS22590	WP_006121431.1	rho CDS	4455558	4456817	1260	1	reverse	DSJ_RS22590	DSJ_22205	44539	3458.72	1868.67	987.47	899.97	1042.22	911.08	895.48	890.9	1.08608	0.119132	0.138239	GO:0006353;GO:0003723;GO:0004386;GO:0005524;GO:0008186;GO:0016887;GO:0005829
DSJ_RS25530	WP_237166171.1	type III secretion system protein CDS	16601	16993	393	1	reverse	DSJ_RS25530		11395.5	2835.39	5310.65	982.64	932.82	441.17	3115.53	1868.5	1533.31	0.361594	-1.46756	0.0534394
DSJ_RS25550	WP_033742572.1	sctJ CDS	18495	19274	780	1	reverse	DSJ_RS25550	DSJ_25000	19012.5	2383.51	4464.28	981.37	761.35	408.84	2619	1553.81	1350.91	0.389513	-1.36026	0.0580958	GO:0009306;GO:0009279
DSJ_RS00560	WP_006120577.1	fusA CDS	97538	99652	2115	1	reverse	DSJ_RS00560	DSJ_00545	73990.5	3423.03	1849.39	977.28	1360.04	1093.16	909.53	974.17	1114.92	1.14402	0.194112	0.325399	GO:0006414;GO:0032790;GO:0003746;GO:0003924;GO:0005525;GO:0097216;GO:0005829
DSJ_RS24925	WP_006120905.1	RHS repeat protein CDS	31207	34893	3687	1	reverse	DSJ_RS24925	DSJ_24420	13136	348.39	652.52	975.11	1426.59	1125.88	382.81	330.19	324.23	3.40096	1.76594	0.00345263
DSJ_RS22800	WP_006121393.1	sodA CDS	4509116	4509733	618	1	reverse	DSJ_RS22800	DSJ_22410	21510	3405.63	1839.99	972.31	1129.98	1466.98	973.1	1460.16	1596.5	0.885728	-0.175065	0.555561	GO:0019430;GO:0004784;GO:0046872
DSJ_RS28375	WP_006120362.1	ypdK CDS	3675085	3675156	72	1	forward	DSJ_RS28375		2505.5	3404.92	1839.61	972.11	759.25	895.05	598.42	711.26	795.02	1.24788	0.319478	0.108266	GO:0016020
DSJ_RS08305	WP_006118430.1	fur CDS	1694769	1695212	444	1	reverse	DSJ_RS08305	DSJ_08190	15398.5	3393.44	1833.4	968.83	904.98	981.9	933.02	940.59	842.05	1.05157	0.0725466	0.303638	GO:0045892;GO:1900705;GO:0000976;GO:0003700;GO:0008270;GO:0005829
DSJ_RS00485	WP_006120589.1	rpsQ CDS	89219	89473	255	1	reverse	DSJ_RS00485	DSJ_00470	8764	3362.85	1816.87	960.1	1552.39	985.77	809.43	1261.53	1217.06	1.06394	0.0894184	0.785628	GO:0006412;GO:0003735;GO:0019843;GO:0022627
DSJ_RS21840	WP_006118350.1	ppa CDS	4301284	4301814	531	1	forward	DSJ_RS21840	DSJ_21460	17910.5	3300.34	1783.1	942.25	1242.47	956.78	923.92	1044.04	956.35	1.07427	0.103357	0.525129	GO:0006796;GO:0000287;GO:0004427;GO:0005829
DSJ_RS00520	WP_006120585.1	rplW CDS	92282	92584	303	1	reverse	DSJ_RS00520	DSJ_00505	10090.5	3258.48	1760.49	930.3	1578.28	1084.78	970.21	1179.43	1275.98	1.04897	0.0689684	0.807859	GO:0000027;GO:0006412;GO:0003735;GO:0019843;GO:0022625
DSJ_RS17450	WP_006120054.1	argT CDS	3511653	3512435	783	1	reverse	DSJ_RS17450	DSJ_17200	25925	3239.68	1750.33	924.94	1062.47	1080.51	492.36	538.68	475.81	2.03598	1.02573	0.000586244	GO:0006865;GO:0030288
DSJ_RS09250	WP_082999183.1	SDR family oxidoreductase CDS	1870005	1871111	1107	1	forward	DSJ_RS09250	DSJ_09135	36322	3210.46	1734.54	916.59	621.97	662.08	1622.27	2327.18	1728.9	0.387549	-1.36755	0.00821246	GO:0035336;GO:0080019;GO:0005777
DSJ_RS06800	WP_006117768.1	lpxD CDS	1392229	1393254	1026	1	forward	DSJ_RS06800	DSJ_06690	33469.5	3191.88	1724.51	911.29	961.6	969.04	795.01	844.04	867.51	1.1338	0.181162	0.0162704	GO:0009245;GO:0016410;GO:0103118
DSJ_RS00510	WP_001138115.1	rpsS CDS	91148	91426	279	1	reverse	DSJ_RS00510	DSJ_00495	9032.5	3167.74	1711.46	904.39	1806.35	1206.37	1055.21	1441.17	1497.4	0.980803	-0.0279652	0.936054	GO:0000028;GO:0002181;GO:0006069;GO:0042572;GO:0042573;GO:0000049;GO:0003677;GO:0003735;GO:0004024;GO:0004745;GO:0008270;GO:0019843;GO:0030570;GO:0005576;GO:0005654;GO:0005886;GO:0009507;GO:0015934;GO:0019031;GO:0022627
DSJ_RS00465	WP_006120592.1	rpsN CDS	87480	87785	306	1	reverse	DSJ_RS00465	DSJ_00450	9897.5	3164.82	1709.88	903.56	865.56	769.69	562.34	689.19	716.76	1.28986	0.36721	0.03744	GO:0006412;GO:0003735;GO:0019843;GO:0005737;GO:0015935
DSJ_RS02730	WP_006121298.1	aquaporin family protein CDS	535573	536421	849	1	reverse	DSJ_RS02730	DSJ_02675	27404	3158.29	1706.35	901.7	322.94	487.76	302.79	275.78	344.97	1.85417	0.890773	0.203845	GO:0015793;GO:0015254;GO:0005886
DSJ_RS25125	WP_006122288.1	repA CDS	74976	75254	279	1	reverse	DSJ_RS25125	DSJ_24605	2490	872.71	1634.56	897.64	720.81	815.78	958.93	1025.54	819.1	0.868261	-0.2038	0.196134	GO:0006276;GO:0003677
DSJ_RS06385	WP_006117683.1	lpxC CDS	1296955	1297872	918	1	forward	DSJ_RS06385	DSJ_06275	29243	3116.91	1684	889.88	805.25	829.07	887.31	919.88	942.21	0.918091	-0.123291	0.0655144	GO:0009245;GO:0008759;GO:0046872;GO:0103117
DSJ_RS24140	WP_237166152.1	gspD CDS	7063	9249	2187	1	forward	DSJ_RS24140	DSJ_23680	14209	635.31	1189.93	883.99	701.42	629.13	698.08	750.66	673.41	1.04354	0.0614804	0.717136	GO:0015628;GO:0009279;GO:0015627
DSJ_RS12330	WP_237166055.1	DUF2570 domain-containing protein CDS	2434204	2434602	399	1	forward	DSJ_RS12330	DSJ_12165	12532.5	3073.34	1660.46	877.44	964.6	1308.41	883.67	902.33	885.66	1.17921	0.237821	0.292241	GO:0016020
DSJ_RS05215	WP_006120761.1	eno CDS	1058009	1059304	1296	1	forward	DSJ_RS05215	DSJ_05135	40352.5	3046.57	1645.99	869.8	1262.84	1023.07	630.42	858.88	859.99	1.34326	0.42574	0.122279	GO:0006096;GO:0000287;GO:0004634;GO:0000015;GO:0005576;GO:0009986
DSJ_RS24155	WP_006122115.1	gspG CDS	11942	12385	444	1	forward	DSJ_RS24155	DSJ_23695	3017.5	664.56	1244.72	869.14	904.76	638.01	730.22	826	826.81	1.01212	0.017379	0.919569	GO:0015628;GO:0005886;GO:0015627
DSJ_RS26865	WP_006122104.1	hypothetical protein CDS	289765	290175	411	1	forward	DSJ_RS26865	DSJ_26315	9587.5	2281.06	4272.39	855.09	955.47	489.92	2506.42	1454.71	1224.8	0.4436	-1.17267	0.0834025	GO:0030254
DSJ_RS11365	WP_006119721.1	DUF883 family protein CDS	2255870	2256118	249	1	reverse	DSJ_RS11365	DSJ_11215	7559.5	2970.57	1604.93	848.1	699.03	957.39	1402.41	1263.63	2175.9	0.517255	-0.951051	0.0567129	GO:0043022;GO:0016020
DSJ_RS10800	WP_006118833.1	fabG CDS	2162862	2163596	735	1	forward	DSJ_RS10800	DSJ_10665	22183.5	2953.17	1595.53	843.13	882.17	705.75	540.81	657.34	611.65	1.34327	0.425749	0.0308011	GO:0006633;GO:0004316;GO:0051287
DSJ_RS06795	WP_006117767.1	OmpH family outer membrane protein CDS	1391725	1392225	501	1	forward	DSJ_RS06795	DSJ_06685	14876	2905.32	1569.68	829.47	1119.37	795.29	617.76	860.49	862.74	1.17221	0.22923	0.363159	GO:0022417;GO:0032978;GO:0050821;GO:0061077;GO:0051082;GO:0030288
DSJ_RS19460	WP_003850469.1	glnK CDS	3839314	3839652	339	1	reverse	DSJ_RS19460	DSJ_19110	9982.5	2881.28	1556.69	822.61	922.5	1174.5	361.64	521.77	478.28	2.14411	1.10038	0.010724	GO:0006808;GO:0005524;GO:0030234;GO:0046872;GO:0005829
DSJ_RS09590	WP_006118610.1	lrp CDS	1940416	1940910	495	1	forward	DSJ_RS09590	DSJ_09470	14526	2871.35	1551.33	819.78	872.02	1178.41	320.82	305.77	324.89	3.01657	1.59291	0.00465187	GO:0006355;GO:0006524;GO:0043201;GO:0043565;GO:0005829
DSJ_RS04170	WP_006121769.1	DEAD/DEAH family ATP-dependent RNA helicase CDS	840210	842078	1869	1	forward	DSJ_RS04170	DSJ_04100	54535	2855.03	1542.51	815.12	626.95	987.77	559.42	553.58	588.73	1.42786	0.513859	0.0814218	GO:0000027;GO:0006401;GO:0070417;GO:0003724;GO:0005524;GO:0016887;GO:0033592;GO:0005829;GO:0005840
DSJ_RS00500	WP_006120587.1	rpsC CDS	90086	90784	699	1	reverse	DSJ_RS00500	DSJ_00485	20339.5	2847.14	1538.25	812.86	1360.03	872.8	719.69	1055.45	1063.18	1.07306	0.101732	0.755188	GO:0006412;GO:0003729;GO:0003735;GO:0019843;GO:0022627
DSJ_RS02180	WP_006121196.1	atpI CDS	433969	434352	384	1	forward	DSJ_RS02180	DSJ_02140	10797.5	2751.3	1486.47	785.5	806.16	597.05	629.15	644.12	606.91	1.1641	0.21921	0.201743	GO:0016787;GO:0005886
DSJ_RS23725	DSJ_RS23725	helix-turn-helix domain-containing protein CDS	3232	>3438	>207	1	reverse	DSJ_RS23725		1171	553.17	1036.08	784.21	678.8	507.48	607.82	567.7	556.35	1.13778	0.186224	0.387677	GO:0006310;GO:0000150;GO:0003677
DSJ_RS27905	WP_006119314.1	hypothetical protein CDS	2903767	2903904	138	1	reverse	DSJ_RS27905		3866	2741.12	1480.97	782.6	499.18	289.11	330.12	291.89	475.46	1.43137	0.517401	0.362101	GO:0016020
DSJ_RS01950	DSJ_RS01950	rsd CDS	378742	379235	494	1	forward	DSJ_RS01950	DSJ_01910	13795	2732.37	1476.24	780.1	601.34	814.93	702.32	616.83	588.04	1.15163	0.203673	0.265529	GO:0006355;GO:0005737
DSJ_RS21585	WP_006118308.1	YqjD family protein CDS	4253817	4254122	306	1	forward	DSJ_RS21585	DSJ_21200	8405	2687.58	1452.04	767.31	818.27	893.95	716.48	772.59	1074.18	0.967338	-0.0479075	0.823205	GO:0043022;GO:0005886
DSJ_RS10620	WP_006118802.1	bssS CDS	2128198	2128452	255	1	reverse	DSJ_RS10620	DSJ_10485	6838	2623.82	1417.59	749.11	854.18	1118.51	780.35	843.34	1097.95	1.00006	8.48108e-05	0.999727
DSJ_RS22885	WP_006121379.1	rnpA CDS	4527403	4527762	360	1	reverse	DSJ_RS22885	DSJ_22490	9640	2620.11	1415.59	748.05	814.66	680.57	496.34	594.9	457.95	1.44803	0.534096	0.0146775	GO:0001682;GO:0000049;GO:0004526;GO:0042781;GO:0030677
DSJ_RS01275	WP_006121051.1	rpoH CDS	235497	236354	858	1	reverse	DSJ_RS01275	DSJ_01230	22692.5	2587.86	1398.16	738.84	780.78	744.24	423.09	551.86	774.82	1.2938	0.371619	0.173398	GO:0009408;GO:2000142;GO:0003677;GO:0016987;GO:0005737
DSJ_RS23660	WP_006118530.1	ribbon-helix-helix domain-containing protein CDS	40433	40618	186	1	reverse	DSJ_RS23660	DSJ_23225	1252.5	658.47	1233.31	733.53	625.7	959.35	723.53	711.44	718.08	1.07688	0.10686	0.604776
DSJ_RS16970	WP_082999251.1	hypothetical protein CDS	3391258	3391533	276	1	reverse	DSJ_RS16970	DSJ_16720	7160	2538.34	1371.41	724.7	779.99	859.89	1117.67	1544.68	1226.39	0.608058	-0.717719	0.0192425
DSJ_RS19545	WP_006117964.1	cyoA CDS	3859303	3860229	927	1	forward	DSJ_RS19545	DSJ_19195	23947.5	2527.7	1365.66	721.66	763.34	707.89	755.89	804.24	717.41	0.962833	-0.0546429	0.402282	GO:0042773;GO:1902600;GO:0004129;GO:0005507;GO:0009486;GO:0016682;GO:0005886;GO:0070469
DSJ_RS02725	WP_006121297.1	glpK CDS	534032	535543	1512	1	reverse	DSJ_RS02725	DSJ_02670	38851	2514.18	1358.35	717.8	344.47	462.75	293.66	286.22	347.45	1.64453	0.717673	0.14942	GO:0006072;GO:0016310;GO:0019563;GO:0004370;GO:0005524;GO:0046872;GO:0005829
DSJ_RS24085	WP_044243522.1	type II toxin-antitoxin system RelE/ParE family toxin CDS	63531	63851	321	1	forward	DSJ_RS24085	DSJ_23635	2570.5	783.04	1466.63	716.88	775.3	1221.96	860.41	884.62	1391.85	0.865236	-0.208835	0.581841
DSJ_RS15750	WP_006120221.1	phoH CDS	3138186	3138974	789	1	reverse	DSJ_RS15750	DSJ_15515	20212.5	2506.62	1354.27	715.64	557.94	1082.51	1131.66	1185.33	864.79	0.740494	-0.433439	0.209659	GO:0005524;GO:0005829
DSJ_RS07550	WP_006120645.1	serine hydroxymethyltransferase CDS	1533320	1534573	1254	1	forward	DSJ_RS07550	DSJ_07445	32104	2505	1353.39	715.18	760.29	772.43	623.94	637.83	656.84	1.17163	0.228516	0.00523129	GO:0006565;GO:0019264;GO:0032259;GO:0035999;GO:0046655;GO:0004372;GO:0008168;GO:0008270;GO:0030170;GO:0050897;GO:0070905;GO:0005829
DSJ_RS00530	WP_006120583.1	rplC CDS	93197	93826	630	1	reverse	DSJ_RS00530	DSJ_00515	16084.5	2498.11	1349.68	713.22	1347.62	963.4	833.39	971.57	991.19	1.08157	0.113131	0.710998	GO:0006412;GO:0003735;GO:0019843;GO:0022625
DSJ_RS00435	WP_006120597.1	rplO CDS	85008	85442	435	1	reverse	DSJ_RS00435	DSJ_00420	11101.5	2497.11	1349.13	712.93	999.57	747.64	621.83	805.33	879.39	1.06659	0.0930039	0.687737	GO:0006412;GO:0003735;GO:0019843;GO:0022625
DSJ_RS09290	WP_082999188.1	hypothetical protein CDS	1877867	1878052	186	1	reverse	DSJ_RS09290	DSJ_09175	4688	2466.15	1332.41	704.09	657.7	827.57	415.34	701	1271.3	0.916956	-0.125076	0.80949
DSJ_RS21865	WP_003855513.1	DUF1107 domain-containing protein CDS	4309589	4309795	207	1	reverse	DSJ_RS21865	DSJ_21485	5203.5	2459.63	1328.89	702.23	664.01	1578.81	2059.39	2015.62	3159.15	0.407103	-1.29653	0.0404868
DSJ_RS21580	WP_006118307.1	DUF1090 domain-containing protein CDS	4253407	4253781	375	1	forward	DSJ_RS21580	DSJ_21195	9382.5	2448.12	1322.67	698.94	581.04	695.32	579.64	614.46	722.85	1.03044	0.0432591	0.754004
DSJ_RS24670	DSJ_RS24670	transposase CDS	<95365	>95616	>252	1	forward	DSJ_RS24670		3073.5	1192.63	2233.78	697.05	491.67	529.98	1310.46	1350.09	921.73	0.479778	-1.05956	0.0145249
DSJ_RS15575	WP_006120257.1	cutC CDS	3098220	3098972	753	1	reverse	DSJ_RS15575	DSJ_15345	18769	2438.89	1317.68	696.31	520.52	628.95	509.12	540.68	652.62	1.08421	0.116644	0.516359	GO:0005507;GO:0005737
DSJ_RS22915	WP_044243706.1	hypothetical protein CDS	2538	4121	1584	1	reverse	DSJ_RS22915	DSJ_22505	17383.5	1073.14	2009.97	695.42	629.49	722.71	1179.16	1021.01	872.58	0.66638	-0.585582	0.0211191
DSJ_RS13280	WP_006118994.1	sodC CDS	2618795	2619313	519	1	forward	DSJ_RS13280	DSJ_13100	12685.5	2391.58	1292.12	682.8	500.69	1051.82	368.61	345.73	825.5	1.45165	0.537694	0.36138	GO:0019430;GO:0004784;GO:0005507;GO:0042597
DSJ_RS23715	WP_006122344.1	T3SS effector OspC family protein CDS	378	1679	1302	1	reverse	DSJ_RS23715	DSJ_23280	8689	652.58	1222.27	681.73	646.11	886.96	717.05	764.58	584.62	1.07189	0.100162	0.620332	GO:0043687;GO:0140740;GO:0005576
DSJ_RS25645	WP_052310158.1	VirK family protein CDS	35935	36417	483	1	forward	DSJ_RS25645	DSJ_25095	6611.5	1338.52	2507.03	679.12	759.26	427.14	1470.77	1063.48	976.32	0.531401	-0.912127	0.0396285
DSJ_RS10965	WP_006118866.1	icd CDS	2199665	2200915	1251	1	forward	DSJ_RS10965	DSJ_10830	30369	2375.3	1283.32	678.15	957.21	802.28	706.6	989.91	876.3	0.947462	-0.0778598	0.715861	GO:0006097;GO:0006099;GO:0000287;GO:0004450;GO:0051287;GO:0005737
DSJ_RS04835	WP_006120829.1	zapA CDS	970995	971324	330	1	reverse	DSJ_RS04835	DSJ_04760	7992	2369.66	1280.28	676.54	691.9	745.55	586.72	632.84	680.86	1.11238	0.15365	0.106534	GO:0000917;GO:0000921;GO:0043093;GO:0005829;GO:0005886;GO:0030428;GO:0032153
DSJ_RS09320	WP_014606234.1	H-NS histone family protein CDS	1885312	1885713	402	1	forward	DSJ_RS09320	DSJ_09205	9730	2368.28	1279.53	676.15	916.77	676.42	506.23	508.18	755.31	1.28232	0.358752	0.221723	GO:0006355;GO:0000976;GO:0001217;GO:0003680;GO:0003681;GO:0030527;GO:0046983;GO:0005829;GO:0009295;GO:0032993
DSJ_RS00490	WP_006120588.1	rpmC CDS	89473	89664	192	1	reverse	DSJ_RS00490	DSJ_00475	4602.5	2345.51	1267.23	669.65	1162.35	728.39	627.61	893.22	893.13	1.06066	0.0849618	0.798399	GO:0006412;GO:0003735;GO:0022625
DSJ_RS07180	WP_006120502.1	grcA CDS	1471156	1471539	384	1	forward	DSJ_RS07180	DSJ_07075	9190	2341.69	1265.16	668.56	522.22	666.13	237.56	259.79	379.76	2.11708	1.08207	0.00756623	GO:0006567;GO:0008861;GO:0016829;GO:0005829
DSJ_RS00535	WP_006120582.1	rpsJ CDS	93859	94170	312	1	reverse	DSJ_RS00535	DSJ_00520	7455.5	2338.12	1263.24	667.54	1185.53	841.73	670.85	939.83	891.12	1.07714	0.107212	0.729178	GO:0006412;GO:0006590;GO:0035162;GO:0042446;GO:0042744;GO:0098869;GO:0000049;GO:0003735;GO:0004447;GO:0005509;GO:0016740;GO:0016829;GO:0020037;GO:0005615;GO:0005886;GO:0015935;GO:0019031
DSJ_RS27725	WP_071988783.1	AAA family ATPase CDS	3377	3751	375	1	forward	DSJ_RS27725		3521	918.14	1719.66	666.65	468.21	393.59	1008.85	1136.29	649.52	0.546918	-0.870603	0.0648133	GO:0006302;GO:0016887
DSJ_RS22740	WP_006121404.1	MarR family transcriptional regulator CDS	4496075	4496539	465	1	reverse	DSJ_RS22740	DSJ_22350	11039.5	2322.96	1255.04	663.21	506.66	543.02	370.98	486.7	350.14	1.41817	0.504027	0.0570889	GO:0006355;GO:0006950;GO:0003677;GO:0003700
DSJ_RS12720	WP_006118897.1	ychH CDS	2503627	2503902	276	1	forward	DSJ_RS12720	DSJ_12545	6497.5	2303.47	1244.51	657.65	325.93	390.6	419.47	338.53	510.56	1.08326	0.115379	0.771001	GO:0016020
DSJ_RS21910	WP_006120926.1	rplI CDS	4318292	4318741	450	1	reverse	DSJ_RS21910	DSJ_21530	10592.5	2303.2	1244.37	657.57	787.87	524.33	297.75	390.97	401.3	1.8071	0.853673	0.0240698	GO:0006412;GO:0003735;GO:0019843;GO:0022625
DSJ_RS25095	WP_006122292.1	transposase zinc-binding domain-containing protein CDS	69854	70168	315	1	forward	DSJ_RS25095		2139	664.01	1243.68	655.95	545.61	580.06	729.61	766.02	699.06	0.811787	-0.300828	0.0221128	GO:0006313;GO:0003677;GO:0004803
DSJ_RS03860	WP_006121709.1	co-chaperone GroES CDS	778393	778686	294	1	forward	DSJ_RS03860	DSJ_03790	6874	2287.74	1236.02	653.16	828.46	941.38	706.26	1036.06	1679.94	0.708012	-0.498155	0.326207	GO:0051085;GO:0005524;GO:0044183;GO:0046872;GO:0051082;GO:0051087;GO:0005737
DSJ_RS05805	WP_006117583.1	YaiA family protein CDS	1164132	1164323	192	1	reverse	DSJ_RS05805	DSJ_05715	4459	2272.38	1227.72	648.77	490.83	657.65	565.21	590.09	1038.9	0.819091	-0.287904	0.462925
DSJ_RS06100	WP_006117630.1	dnaK CDS	1225889	1227799	1911	1	forward	DSJ_RS06100	DSJ_05995	44060	2255.95	1218.84	644.08	440.33	804.37	338.25	481.55	831.06	1.14412	0.194237	0.682796	GO:0006457;GO:0005524;GO:0051082;GO:0140662;GO:0005829
DSJ_RS25285	WP_044243377.1	DUF1778 domain-containing protein CDS	104435	104719	285	1	forward	DSJ_RS25285	DSJ_24760	2631	902.71	1690.76	641.34	523.26	634.42	991.9	1163.39	891.69	0.590427	-0.760169	0.00914941	GO:0006355
DSJ_RS03890	WP_006121715.1	entericidin A/B family lipoprotein CDS	783007	783141	135	1	forward	DSJ_RS03890	DSJ_03820	3095	2243.22	1211.96	640.44	439.25	599.19	400.73	429.89	414.64	1.34822	0.431052	0.0799083	GO:0009636;GO:0005886
DSJ_RS02195	WP_006121198.1	atpF CDS	435570	436040	471	1	forward	DSJ_RS02195	DSJ_02155	10742.5	2231.67	1205.72	637.15	1115.9	733.75	790.33	885.14	791.4	1.00808	0.0116088	0.966688	GO:0015986;GO:1902600;GO:0016787;GO:0046933;GO:0005886;GO:0045263
DSJ_RS18570	WP_006120380.1	putative DNA-binding transcriptional regulator CDS	3698454	3698807	354	1	forward	DSJ_RS18570	DSJ_18265	8055	2226.42	1202.89	635.65	695.36	788.12	753.34	751.37	680.35	0.969827	-0.0442008	0.685525
DSJ_RS22190	WP_006120988.1	dusB CDS	4376377	4377342	966	1	forward	DSJ_RS22190	DSJ_21810	21951.5	2223.48	1201.3	634.81	631.41	484.19	503.64	662.18	535.88	1.02862	0.0407162	0.826312	GO:0002943;GO:0000049;GO:0010181;GO:0017150;GO:0050660
DSJ_RS25945	WP_006121940.1	chorismate mutase CDS	96855	97397	543	1	reverse	DSJ_RS25945	DSJ_25395	3891	700.7	1312.41	631.3	714.58	597.31	769.93	983.78	937.28	0.72211	-0.46971	0.0277175	GO:0009697;GO:0046417;GO:0004106
DSJ_RS14390	WP_006119246.1	FNR family transcription factor CDS	2852819	2853559	741	1	forward	DSJ_RS14390	DSJ_14175	16580	2189.33	1182.85	625.06	439.34	559.33	693.83	597.81	679.34	0.823819	-0.279601	0.13551	GO:0006355;GO:0003677;GO:0003700;GO:0005829
DSJ_RS06640	WP_006117731.1	dksA CDS	1353218	1353673	456	1	reverse	DSJ_RS06640	DSJ_06530	10199	2188.46	1182.38	624.81	603.12	567.31	491.75	686.24	571.93	1.0259	0.0368878	0.810136	GO:0010468;GO:0008270;GO:0005737
DSJ_RS17775	DSJ_RS17775	type II toxin-antitoxin system RelE/ParE family toxin CDS	3573020	3573327	308	1	forward	DSJ_RS17775	DSJ_17525	6885	2187.25	1181.72	624.46	553.64	795.7	731.19	692.28	977.29	0.822156	-0.282515	0.281985
DSJ_RS01205	WP_006121037.1	DUF2756 domain-containing protein CDS	223104	223391	288	1	forward	DSJ_RS01205	DSJ_01165	6356.5	2159.59	1166.78	616.57	613.97	1032.35	551.97	465.44	777.61	1.26065	0.334167	0.403991
DSJ_RS27475	WP_100208612.1	YnhF family membrane protein CDS	2611327	2611416	90	1	forward	DSJ_RS27475		1985	2158.06	1165.95	616.13	354.75	441.73	427.4	410.58	407.79	1.13393	0.181325	0.510581
DSJ_RS13520	WP_006119029.1	cold shock domain-containing protein CDS	2666073	2666555	483	1	forward	DSJ_RS13520	DSJ_13330	10623	2152.02	1162.69	614.4	602.46	763.04	733.88	744.6	672.17	0.920605	-0.119345	0.369739	GO:0003676
DSJ_RS00515	WP_006120586.1	rplB CDS	91443	92264	822	1	reverse	DSJ_RS00515	DSJ_00500	17943	2135.84	1153.95	609.79	1135.41	745.64	672.65	874.5	940.57	1.00125	0.00180824	0.995592	GO:0002181;GO:0003735;GO:0016740;GO:0019843;GO:0005829;GO:0015934
DSJ_RS11990	WP_006119599.1	Arc family DNA-binding protein CDS	2387579	2387830	252	1	forward	DSJ_RS11990	DSJ_11835	5444	2113.8	1142.04	603.49	714.13	946.56	950.81	1149.73	1087.65	0.710177	-0.493749	0.0579389	GO:0006355;GO:0043565
DSJ_RS07160	WP_006120494.1	bamE CDS	1466299	1466646	348	1	reverse	DSJ_RS07160	DSJ_07050	7516	2113.26	1141.75	603.34	581.04	643.16	434.72	657.03	579.9	1.09326	0.12863	0.485282	GO:0043165;GO:0051205;GO:0030674;GO:1990063
DSJ_RS03205	WP_006121568.1	YjcB family protein CDS	637672	637953	282	1	reverse	DSJ_RS03205	DSJ_03145	6077	2108.56	1139.21	602	636.31	761.82	325.2	446.03	496.93	1.57719	0.657357	0.0256567	GO:0016020
DSJ_RS07030	WP_006120679.1	DUF883 family protein CDS	1442421	1442738	318	1	reverse	DSJ_RS07030	DSJ_06920	6842	2105.24	1137.41	601.05	798.36	742.76	977.83	888.43	1338.71	0.66839	-0.581238	0.07704	GO:0043022;GO:0005886
DSJ_RS19650	WP_006117984.1	ribE CDS	3878518	3878988	471	1	reverse	DSJ_RS19650	DSJ_19300	10085	2095.08	1131.93	598.15	557.53	491.34	415.41	510.77	428.56	1.21575	0.281842	0.0867233	GO:0009231;GO:0000906;GO:0005829;GO:0009349
DSJ_RS00605	WP_006120568.1	slyD CDS	104182	104730	549	1	reverse	DSJ_RS00605	DSJ_00590	11669	2079.73	1123.63	593.77	632.46	690.51	571.87	647.2	742.8	0.976996	-0.0335748	0.804515	GO:0006457;GO:0003755
DSJ_RS01490	WP_006121100.1	uspA CDS	283462	283899	438	1	forward	DSJ_RS01490	DSJ_01450	9297.5	2077	1122.16	592.99	412.01	542.74	322.09	336.45	435.07	1.41526	0.501065	0.0790241	GO:0005737
DSJ_RS24660	DSJ_RS24660	DNA-binding protein CDS	<95114	95254	>141	1	forward	DSJ_RS24660		1967.5	1364.48	2555.66	590.01	586.23	755.8	1499.29	1669.61	1229.29	0.439281	-1.18678	0.00418541	GO:0003677
DSJ_RS18655	WP_006117800.1	crr CDS	3712014	3712514	501	1	forward	DSJ_RS18655	DSJ_18350	10567	2063.76	1115	589.21	591.45	659.31	495.52	561.37	652.01	1.0767	0.106614	0.438775	GO:0009401;GO:0016301;GO:0103111;GO:0031234
DSJ_RS00335	WP_006120660.1	smg CDS	70625	71098	474	1	reverse	DSJ_RS00335	DSJ_00320	9882	2039.91	1102.12	582.4	573.91	785.96	625.3	678.44	685.55	0.976363	-0.0345098	0.838044
DSJ_RS27695	WP_156879147.1	tap CDS	14765	14839	75	1	forward	DSJ_RS27695		504.5	657.77	1231.99	578.82	504.74	483.38	722.75	702.79	510.76	0.809244	-0.305353	0.169269
DSJ_RS03880	WP_006121713.1	efp CDS	782153	782719	567	1	forward	DSJ_RS03880	DSJ_03810	11743	2026.48	1094.86	578.56	736.99	625.05	547.94	624.01	543.49	1.13125	0.177924	0.235409	GO:0006414;GO:0003746;GO:0005829
DSJ_RS23570	DSJ_RS23570	IS1 family transposase CDS	28403	>28561	>159	1	reverse	DSJ_RS23570	DSJ_23135	1000	615	1151.89	575.57	418.21	517.86	675.76	639.98	663.69	0.763674	-0.38897	0.0297287	GO:0006313;GO:0003677;GO:0004803
DSJ_RS00450	WP_003850163.1	rplR CDS	86146	86499	354	1	reverse	DSJ_RS00450	DSJ_00435	7241	2001.43	1081.33	571.41	903.04	657.23	719.34	754.98	744.28	0.960822	-0.0576587	0.786288	GO:0006412;GO:0003735;GO:0008097;GO:0005737;GO:0005840;GO:1990904
DSJ_RS22290	WP_006121475.1	tatA CDS	4398189	4398443	255	1	reverse	DSJ_RS22290	DSJ_21910	5174.5	1985.52	1072.73	566.87	629.94	634.29	556.82	620.54	664.84	0.993975	-0.00871912	0.927452	GO:0043953;GO:0008320;GO:0033281
DSJ_RS00495	WP_002438716.1	rplP CDS	89664	90074	411	1	reverse	DSJ_RS00495	DSJ_00480	8339.5	1985.38	1072.66	566.83	1020.37	681.4	525.73	789.59	786.37	1.07942	0.110252	0.748283	GO:0006412;GO:0000049;GO:0003735;GO:0019843;GO:0005840;GO:1990904
DSJ_RS09565	WP_002211347.1	infA CDS	1934001	1934219	219	1	reverse	DSJ_RS09565	DSJ_09445	4443	1985.08	1072.49	566.74	514.01	572.7	561.76	609.05	507.19	0.985369	-0.0212633	0.825839	GO:0000027;GO:0006413;GO:0003735;GO:0003743;GO:0004674;GO:0005515;GO:0005524;GO:0016787;GO:0019843;GO:0043022;GO:0005829;GO:0005840;GO:0009507;GO:1990904
DSJ_RS24110	WP_006122109.1	Hha/YmoA family nucleoid-associated regulatory protein CDS	1095	1298	204	1	forward	DSJ_RS24110	DSJ_23655	1212	580.96	1088.13	563.36	790.36	485.12	638.36	545.58	526.83	1.07486	0.10415	0.685045
DSJ_RS23285	WP_006122551.1	hypothetical protein CDS	19774	20046	273	1	reverse	DSJ_RS23285	DSJ_22865	1945	696.67	1304.86	562.08	615.59	592.86	765.5	903.99	854.04	0.701608	-0.511262	0.00442577
DSJ_RS22195	WP_003855228.1	fis CDS	4377366	4377662	297	1	forward	DSJ_RS22195	DSJ_21815	5958.5	1963.03	1060.58	560.45	626.31	492.79	461.62	618.16	496.09	1.06579	0.0919262	0.602228	GO:0002070;GO:0003091;GO:0006693;GO:0006700;GO:0009314;GO:0019853;GO:0022900;GO:0031564;GO:0032359;GO:0032784;GO:0035809;GO:0042572;GO:0043066;GO:0044597;GO:0044598;GO:0045490;GO:0045893;GO:0045911;GO:0046370;GO:0051276;GO:0071475;GO:0071555;GO:0072205;GO:0140673;GO:0001046;GO:0001216;GO:0001217;GO:0001758;GO:0003899;GO:0004032;GO:0004650;GO:0009055;GO:0030527;GO:0036130;GO:0042803;GO:0043795;GO:…
DSJ_RS08500	WP_006118469.1	pal CDS	1732080	1732601	522	1	forward	DSJ_RS08500	DSJ_08385	10463.5	1961.34	1059.67	559.96	747.71	666.19	562.96	737.12	631.19	1.02205	0.0314698	0.857789	GO:0007049;GO:0051301;GO:0009279
DSJ_RS11440	DSJ_RS11440	GlsB/YeaQ/YmgE family stress response membrane protein CDS	2267892	>2268074	>183	1	forward	DSJ_RS11440	DSJ_11290	3649.5	1951.32	1054.25	557.1	418.34	574.42	473.53	466	586.76	1.01544	0.0221088	0.906727	GO:0005886
DSJ_RS05560	WP_006120700.1	bamD CDS	1120759	1121490	732	1	reverse	DSJ_RS05560	DSJ_05475	14554	1945.43	1051.08	555.43	537.7	532.86	485.42	679.14	508.16	0.972063	-0.0408776	0.812598	GO:0043165;GO:0051205;GO:0005515;GO:1990063
DSJ_RS23960	WP_167387070.1	PAS domain-containing protein CDS	43915	44214	300	1	forward	DSJ_RS23960	DSJ_23520	1362	443.94	831.5	555.36	433.59	428.8	487.81	493.8	447	0.992398	-0.011009	0.938304	GO:0006355;GO:0003677
DSJ_RS06050	WP_006117620.1	arcA CDS	1214334	1215050	717	1	reverse	DSJ_RS06050	DSJ_05950	14213	1939.6	1047.92	553.76	520.95	520.83	419.59	501.9	464	1.15161	0.203648	0.0555957	GO:0000160;GO:0006355;GO:0000156;GO:0000976;GO:0001216;GO:0005829;GO:0032993
DSJ_RS25545	WP_237166172.1	type III secretion system protein CDS	17912	18493	582	1	reverse	DSJ_RS25545	DSJ_24995	7762	1304.14	2442.63	553.6	451.92	235.86	1432.99	857.13	797.28	0.402079	-1.31445	0.051058
DSJ_RS19530	WP_006117961.1	bolA CDS	3856179	3856493	315	1	reverse	DSJ_RS19530	DSJ_19180	6235	1936.74	1046.38	552.94	413.97	630.36	463.89	442.81	530.94	1.11104	0.151906	0.481574
DSJ_RS21965	WP_006120937.1	adenylosuccinate synthase CDS	4328823	4330121	1299	1	reverse	DSJ_RS21965	DSJ_21585	25666	1933.28	1044.51	551.95	657.22	517.01	511.42	486.49	518.75	1.13815	0.186685	0.181693	GO:0044208;GO:0046040;GO:0000287;GO:0004019;GO:0005525;GO:0005737
DSJ_RS27775	WP_156879149.1	hypothetical protein CDS	121704	121856	153	1	reverse	DSJ_RS27775		3418	2184.51	4091.55	550.86	516.16	349.07	2400.33	3331.16	2479.23	0.172468	-2.5356	0.00174338
DSJ_RS25090	DSJ_RS25090	RHS repeat-associated core domain-containing protein CDS	<68881	69543	>663	1	reverse	DSJ_RS25090		8718	1285.81	2408.3	549.02	739.85	790.4	1412.84	1224.14	1054.54	0.563256	-0.828138	0.0133265	GO:0016020
DSJ_RS28500	WP_237166146.1	hypothetical protein CDS	57880	58170	291	1	forward	DSJ_RS28500		2333	783.96	1468.35	548.24	505.45	654.15	861.42	717.09	608.68	0.780838	-0.356906	0.135057
DSJ_RS13950	WP_006119121.1	hypothetical protein CDS	2757581	2757973	393	1	reverse	DSJ_RS13950	DSJ_13745	7704	1918.09	1036.3	547.62	402.34	688.85	458.08	459.68	551.89	1.1151	0.157176	0.557962
DSJ_RS25450	WP_006122239.1	type II toxin-antitoxin system RelE/ParE family toxin CDS	131884	132204	321	1	forward	DSJ_RS25450	DSJ_24910	1429	435.31	815.33	546.87	550.46	625.85	478.32	561.74	707.38	0.986117	-0.0201695	0.915652
DSJ_RS00170	WP_003851346.1	rpoZ CDS	33921	34196	276	1	forward	DSJ_RS00170	DSJ_00165	5370.5	1903.93	1028.65	543.58	504.95	511.19	391.83	453.72	403.51	1.24872	0.320444	0.00992868	GO:0006351;GO:0003677;GO:0003899;GO:0000428
DSJ_RS27535	WP_156879139.1	hypothetical protein CDS	3358437	3358901	465	1	reverse	DSJ_RS27535		9018	1897.59	1025.23	541.77	595.46	772.81	702.33	693	656.43	0.930928	-0.103259	0.543299
DSJ_RS04160	WP_006121767.1	pnp CDS	836890	839019	2130	1	forward	DSJ_RS04160	DSJ_04090	40848	1876.45	1013.8	535.73	606.29	548.28	461.11	536.91	543.56	1.09647	0.13287	0.221111	GO:0006396;GO:0006402;GO:0000175;GO:0000287;GO:0003723;GO:0004654;GO:0005829
DSJ_RS17720	WP_006120108.1	DUF333 domain-containing protein CDS	3564408	3564635	228	1	forward	DSJ_RS17720	DSJ_17470	4356	1869.38	1009.99	533.71	429.72	286.68	317.39	271.82	243.59	1.50109	0.586013	0.136318
DSJ_RS23030	WP_071988832.1	type II toxin-antitoxin system RelE/ParE family toxin CDS	563	952	390	1	forward	DSJ_RS23030	DSJ_22610	2207	553.36	1036.44	531.31	488.26	790.92	608.04	616.43	862.17	0.867658	-0.204802	0.505627
DSJ_RS28455	DSJ_RS28455	hypothetical protein CDS	<6136	6228	>93	1	reverse	DSJ_RS28455		523	549.91	1029.97	528.67	398.48	473.5	604.24	691.45	560.54	0.754567	-0.406279	0.0479266
DSJ_RS09630	WP_006118618.1	focA CDS	1952846	1953706	861	1	reverse	DSJ_RS09630	DSJ_09510	16290	1851.24	1000.19	528.53	314.01	407.22	241.66	222.96	253.95	1.73923	0.79845	0.0477521	GO:0015724;GO:0055085;GO:0015499;GO:0016020
DSJ_RS28010	WP_006122538.1	hypothetical protein CDS	9844	10020	177	1	forward	DSJ_RS28010		1084	598.86	1121.66	528.4	517.23	1073.08	658.03	681.78	583	1.10188	0.13997	0.743045
DSJ_RS17785	WP_044242243.1	HigA family addiction module antitoxin CDS	3573607	3573900	294	1	forward	DSJ_RS17785	DSJ_17535	5511.5	1834.29	991.03	523.69	460.65	557.85	558.43	554.27	605.95	0.897326	-0.156295	0.148732	GO:0003677
DSJ_RS27800	WP_044243100.1	hypothetical protein CDS	271591	271812	222	1	forward	DSJ_RS27800	DSJ_26215	2109	928.96	1739.92	518.82	589.86	631.23	1020.74	989.2	940.61	0.58969	-0.761971	0.000556736	GO:0006418;GO:0004816;GO:0005524
DSJ_RS12020	WP_006119591.1	hypothetical protein CDS	2393410	2393592	183	1	forward	DSJ_RS12020	DSJ_11865	3381.5	1808.02	976.83	516.19	378.2	388.87	406.89	416.58	431.69	1.02239	0.0319422	0.844974
DSJ_RS02950	WP_006121517.1	ssb1 CDS	583718	584260	543	1	reverse	DSJ_RS02950	DSJ_02890	9988	1799.8	972.39	513.85	523.23	536.21	420.68	461.44	531.03	1.11332	0.15487	0.179615	GO:0006260;GO:0006281;GO:0006310;GO:0051096;GO:0003697;GO:0009295
DSJ_RS25365	DSJ_RS25365	SH3 domain-containing protein CDS	118169	119584	1416	1	reverse	DSJ_RS25365	DSJ_24830	8364.5	577.63	1081.89	511.56	479.43	492.85	634.7	543.35	437.8	0.918303	-0.122958	0.487809
DSJ_RS25505	WP_006121853.1	AvrE-family type 3 secretion system effector CDS	6705	12212	5508	1	reverse	DSJ_RS25505	DSJ_24965	123353	2189.92	4101.69	507.89	498.25	227.9	2406.28	1123.6	989.85	0.273034	-1.87285	0.076227	GO:0030257
DSJ_RS28040	WP_006122093.1	DUF5993 family protein CDS	273696	273854	159	1	forward	DSJ_RS28040		923	567.65	1063.19	505.82	564.82	378.83	623.73	481.9	449.09	0.932303	-0.101129	0.671117	GO:0016020
DSJ_RS14765	WP_044242041.1	hypothetical protein CDS	2935140	2935835	696	1	forward	DSJ_RS14765	DSJ_14540	12602	1771.64	957.18	505.81	353.75	572.11	459.58	437.01	418.77	1.08842	0.122241	0.586866
DSJ_RS24420	WP_006122178.1	two component system response regulator CDS	51448	52083	636	1	forward	DSJ_RS24420	DSJ_23970	4869.5	748.69	1402.28	501.94	430.04	741.59	822.66	700.08	601.24	0.787941	-0.343841	0.257845	GO:0000160;GO:0006355;GO:0016310;GO:0003677;GO:0016301
DSJ_RS00825	WP_071988822.1	EexN family lipoprotein CDS	144152	144394	243	1	reverse	DSJ_RS00825		4362.5	1756.61	949.06	501.51	445.52	620.64	646.67	558.94	639.18	0.849782	-0.234835	0.191143
DSJ_RS08585	WP_006118488.1	gpmA CDS	1749292	1750044	753	1	reverse	DSJ_RS08585	DSJ_08470	13438	1746.16	943.41	498.53	574.63	528.1	496.28	574.58	580.86	0.96945	-0.0447616	0.656665	GO:0006094;GO:0006096;GO:0046538
DSJ_RS00680	WP_000242758.1	crp CDS	117768	118400	633	1	forward	DSJ_RS00680	DSJ_00665	11277.5	1743.23	941.83	497.7	673.57	603.91	629.74	669.65	654.3	0.908629	-0.138236	0.319871	GO:0006355;GO:0006631;GO:0008284;GO:0015986;GO:0030155;GO:0030334;GO:0030511;GO:0045595;GO:0048251;GO:0051707;GO:1900748;GO:1901390;GO:1902600;GO:0001216;GO:0003677;GO:0005201;GO:0005515;GO:0005518;GO:0008289;GO:0030552;GO:0005615;GO:0005829;GO:0019031;GO:0032993;GO:0043231;GO:0045263
DSJ_RS07200	WP_006120509.1	rpoE CDS	1476000	1476578	579	1	forward	DSJ_RS07200	DSJ_07095	10292.5	1739.35	939.73	496.59	418.09	447.1	373.93	410.71	449.93	1.10304	0.141485	0.252354	GO:2000142;GO:0003677;GO:0016987
DSJ_RS06765	WP_006117761.1	frr CDS	1384133	1384690	558	1	forward	DSJ_RS06765	DSJ_06655	9886	1733.53	936.59	494.93	563.26	536.12	430.75	452.02	454.3	1.19239	0.253857	0.0156227	GO:0006415;GO:0043023;GO:0005737
DSJ_RS24095	DSJ_RS24095	DnaJ domain-containing protein CDS	64558	>64791	>234	1	forward	DSJ_RS24095	DSJ_23645	1270	530.71	994.02	493.88	372.51	588.89	583.15	522.11	409.37	0.960816	-0.0576687	0.818398
DSJ_RS03885	WP_006121714.1	entericidin A/B family lipoprotein CDS	782769	782900	132	1	forward	DSJ_RS03885	DSJ_03815	2332.5	1728.99	934.14	493.63	522.62	481.24	354.9	405.62	376.12	1.31747	0.397771	0.0032791	GO:0009636;GO:0005886
DSJ_RS15995	DSJ_RS15995	type VI secretion system tube protein Hcp CDS	<3178402	3178569	>168	1	reverse	DSJ_RS15995	DSJ_15750	2962	1725.13	932.05	492.53	907.84	290.96	1441.57	787.33	696.51	0.578151	-0.790481	0.237941
DSJ_RS14925	WP_006119395.1	adhE CDS	2967575	2970259	2685	1	forward	DSJ_RS14925	DSJ_14700	47184.5	1719.49	929	490.92	566.65	805.04	644.16	564.79	752.94	0.949396	-0.0749185	0.77702	GO:0006066;GO:0015976;GO:0004022;GO:0008774;GO:0046872;GO:0005739
DSJ_RS26300	DSJ_RS26300	BLUF domain-containing protein CDS	<173778	174209	>432	1	reverse	DSJ_RS26300	DSJ_25755	2526	571.77	1070.92	490.87	525.77	631.08	628.26	643.71	640.43	0.861598	-0.214913	0.105944	GO:0009785;GO:0009882;GO:0071949
DSJ_RS14270	WP_006119220.1	DUF1161 domain-containing protein CDS	2827179	2827475	297	1	forward	DSJ_RS14270	DSJ_14055	5131	1690.41	913.29	482.61	306.65	445.51	473.2	665.42	607.2	0.707272	-0.499662	0.0947475
DSJ_RS19515	WP_006117958.1	clpX CDS	3852217	3853488	1272	1	reverse	DSJ_RS19515	DSJ_19165	21795	1676.54	905.8	478.66	458.86	476.15	458.84	478.59	533.36	0.961164	-0.0571459	0.45688	GO:0006457;GO:0006508;GO:0030163;GO:0051301;GO:0005524;GO:0008233;GO:0008270;GO:0016887;GO:0046983;GO:0051082;GO:0140662;GO:0005759
DSJ_RS22765	WP_006121400.1	HTH-type transcriptional regulator CDS	4501140	4501433	294	1	reverse	DSJ_RS22765	DSJ_22375	5033	1675.04	904.99	478.23	473.36	555.33	177.98	253.64	323.84	1.99471	0.996176	0.00732672	GO:0003677
DSJ_RS13065	WP_006118960.1	ihfA CDS	2577851	2578153	303	1	forward	DSJ_RS13065	DSJ_12885	5174	1670.82	902.71	477.02	401.27	478.6	441.31	442.4	536.87	0.955166	-0.0661763	0.629267	GO:0006310;GO:0006355;GO:0006417;GO:0009893;GO:0003677;GO:0030527;GO:0005829
DSJ_RS25640	WP_039339383.1	GNAT family N-acetyltransferase CDS	35461	35886	426	1	forward	DSJ_RS25640	DSJ_25090	3909	897.28	1680.59	476.7	420.63	226.91	985.93	684.81	564.33	0.503	-0.99137	0.0647659	GO:0016747;GO:0051213
DSJ_RS02010	WP_006121494.1	secE CDS	396173	396556	384	1	reverse	DSJ_RS02010	DSJ_01970	6546	1667.98	901.17	476.21	386.93	351.76	275.19	331.02	292.56	1.35174	0.434814	0.0601204	GO:0006605;GO:0009306;GO:0043952;GO:0065002;GO:0008320;GO:0005886
DSJ_RS02005	WP_003848088.1	nusG CDS	395626	396171	546	1	reverse	DSJ_RS02005	DSJ_01965	9282	1663.39	898.69	474.9	467.08	440.95	278.16	348.24	326.99	1.45054	0.53659	0.00347093	GO:0031564;GO:0032784;GO:0140673;GO:0005829
DSJ_RS06810	WP_006117770.1	lpxA CDS	1393865	1394653	789	1	forward	DSJ_RS06810	DSJ_06700	13382	1659.55	896.62	473.8	550.08	431.97	382.6	464.89	415.31	1.15287	0.205236	0.200628	GO:0009245;GO:0008780;GO:0005737
DSJ_RS25665	WP_006121890.1	hypothetical protein CDS	40037	41137	1101	1	reverse	DSJ_RS25665	DSJ_25115	20529	1823.28	3414.97	473.73	620.38	308.14	2003.42	989.12	1078.01	0.344487	-1.53748	0.0574404	GO:0015068;GO:0005739
DSJ_RS28350	WP_044242240.1	hypothetical protein CDS	3564177	3564386	210	1	forward	DSJ_RS28350	DSJ_17465	3534	1646.62	889.63	470.11	474.61	322.03	315.43	316.25	257.51	1.42461	0.510568	0.0793129
DSJ_RS22790	WP_006121395.1	YibL family ribosome-associated protein CDS	4507463	4507825	363	1	forward	DSJ_RS22790	DSJ_22400	6092	1642.1	887.19	468.82	275.94	296.4	547.74	691.63	480.71	0.605297	-0.724284	0.0604482	GO:0044780;GO:0005515
DSJ_RS23720	WP_085980117.1	IS3 family transposase CDS	1837	3044	1209	2	reverse	DSJ_RS23720	DSJ_23285	6031	487.79	913.63	468.32	405.89	436.43	535.99	566.58	487.79	0.824115	-0.279082	0.0330064	GO:0006313;GO:0015074;GO:0003677;GO:0004803
DSJ_RS09665	WP_006118623.1	cmk CDS	1961487	1962167	681	1	forward	DSJ_RS09665	DSJ_09545	11361	1632.36	881.93	466.04	393.72	388.81	359.42	409.16	357.95	1.10833	0.148391	0.248025	GO:0006220;GO:0015949;GO:0016310;GO:0046940;GO:0005524;GO:0036430;GO:0036431;GO:0005829
DSJ_RS19445	WP_006117943.1	YbaY family lipoprotein CDS	3836332	3836889	558	1	reverse	DSJ_RS19445	DSJ_19095	9290	1629.02	880.12	465.09	442.13	680.01	412.84	446.45	831.83	0.938567	-0.0914678	0.833409
DSJ_RS07720	WP_006120612.1	hypothetical protein CDS	1576380	1576559	180	1	reverse	DSJ_RS07720	DSJ_07615	2983	1621.53	876.08	462.95	206.16	341.51	164.15	159.05	184.96	1.98878	0.991886	0.0880821
DSJ_RS21590	WP_006118309.1	phage holin family protein CDS	4254125	4254520	396	1	forward	DSJ_RS21590	DSJ_21205	6550.5	1618.54	874.46	462.1	467.03	497.85	396.14	447.09	683.78	0.934493	-0.0977444	0.727867	GO:0016020
DSJ_RS02220	WP_006121203.1	F0F1 ATP synthase subunit epsilon CDS	440516	440935	420	1	forward	DSJ_RS02220	DSJ_02180	6936.5	1615.98	873.08	461.37	715.06	488.02	434.01	569.76	568.91	1.05835	0.0818204	0.756885	GO:0015986;GO:1902600;GO:0005524;GO:0016787;GO:0046933;GO:0005886;GO:0045261
DSJ_RS26170	WP_006121982.1	YebG family protein CDS	144801	145115	315	1	reverse	DSJ_RS26170	DSJ_25625	1175	364.75	683.18	460.53	355.94	514.04	400.79	408.64	422.77	1.07978	0.110743	0.522968
DSJ_RS00455	WP_006120594.1	rplF CDS	86509	87042	534	1	reverse	DSJ_RS00455	DSJ_00440	8768	1606.59	868	458.68	661.42	538.69	528.48	552.44	588.11	0.993865	-0.00887863	0.958367	GO:0002181;GO:0003735;GO:0019843;GO:0022625
DSJ_RS10360	WP_006118755.1	hypothetical protein CDS	2082036	2082449	414	1	reverse	DSJ_RS10360	DSJ_10230	6792.5	1605.37	867.35	458.34	501.22	594.96	626.9	602.14	592.68	0.853325	-0.228832	0.0990287
DSJ_RS22060	WP_006120961.1	mdh CDS	4349328	4350266	939	1	reverse	DSJ_RS22060	DSJ_21680	15325	1596.91	862.78	455.92	507.75	619.48	632.66	573.62	554.24	0.899251	-0.153204	0.332807	GO:0006099;GO:0006108;GO:0030060;GO:0005737
DSJ_RS14935	WP_006119397.1	hns CDS	2971707	2972114	408	1	forward	DSJ_RS14935	DSJ_14710	6606	1584.25	855.94	452.31	541.92	511.64	372.11	397.22	345.49	1.35077	0.433786	0.0125692	GO:0006355;GO:0000976;GO:0001217;GO:0003680;GO:0003681;GO:0030527;GO:0046983;GO:0005829;GO:0009295;GO:0032993
DSJ_RS23920	WP_006120402.1	glycoside hydrolase family 10 protein CDS	37217	38419	1203	1	reverse	DSJ_RS23920	DSJ_23485	69101.5	5616.87	10520.3	445.91	414.85	218.8	6171.82	3550.09	2236.28	0.0902779	-3.46948	0.035228	GO:0016787
DSJ_RS02940	DSJ_RS02940	site-specific integrase CDS	<582609	>582746	>138	1	reverse	DSJ_RS02940		2197.5	1558.1	841.81	444.84	341.99	494.66	946.38	1349.29	943.51	0.395622	-1.33781	0.010085	GO:0006310;GO:0015074;GO:0003677
DSJ_RS12725	WP_006118898.1	GGDEF domain-containing protein CDS	2503903	2505051	1149	1	reverse	DSJ_RS12725	DSJ_12550	18292.5	1557.75	841.62	444.74	315.55	362.62	518.29	405.52	413.93	0.839408	-0.252555	0.243146	GO:0043709;GO:1902201;GO:0052621;GO:0005886
DSJ_RS19560	WP_006117967.1	cytochrome o ubiquinol oxidase subunit IV CDS	3862827	3863156	330	1	forward	DSJ_RS19560	DSJ_19210	5247.5	1555.91	840.62	444.21	702.39	598.07	590.95	628.64	595.16	0.961383	-0.0568166	0.773696	GO:0015990;GO:0019646;GO:0009486;GO:0015078;GO:0005886;GO:0009319
DSJ_RS13140	WP_006118971.1	sufA CDS	2594411	2594785	375	1	forward	DSJ_RS13140	DSJ_12960	5963	1555.89	840.61	444.21	486.07	571.48	668.32	582.79	712.73	0.764706	-0.387023	0.044927	GO:0016226;GO:0097428;GO:0051537;GO:0005829
DSJ_RS07580	WP_006120639.1	suhB CDS	1540103	1540906	804	1	reverse	DSJ_RS07580	DSJ_07475	12751	1551.79	838.4	443.04	472.69	442.52	373.59	409.43	273.4	1.28571	0.362566	0.0743071	GO:0006020;GO:0007165;GO:0031564;GO:0046854;GO:0008934;GO:0046872;GO:0052832;GO:0052833
DSJ_RS01975	WP_006121501.1	rpoC CDS	384297	388520	4224	1	reverse	DSJ_RS01975	DSJ_01935	66853	1548.61	836.68	442.13	592.74	482.08	409.66	516	611.34	0.986955	-0.0189436	0.932044	GO:0006351;GO:0000287;GO:0003677;GO:0003899;GO:0008270;GO:0000428
DSJ_RS23475	WP_167387069.1	repA CDS	14267	14536	270	1	forward	DSJ_RS23475	DSJ_23050	1441	521.88	977.48	441.48	474.85	500.68	573.44	609.9	587.34	0.800263	-0.321454	0.00426659	GO:0006276;GO:0003677
DSJ_RS02630	WP_006121276.1	grxC CDS	517655	517909	255	1	forward	DSJ_RS02630	DSJ_02575	4027	1545.21	834.84	441.16	417.62	436.22	341.93	351.18	380.04	1.20673	0.2711	0.00545065	GO:0009263;GO:0034599;GO:0045454;GO:0015038;GO:0005737
DSJ_RS13235	WP_170317969.1	Grx4 family monothiol glutaredoxin CDS	2612835	2613170	336	1	forward	DSJ_RS13235	DSJ_13055	5302.5	1544.14	834.27	440.85	398.62	493.38	424.35	455.09	640.16	0.877106	-0.189177	0.440466	GO:0015036;GO:0046872;GO:0051537
DSJ_RS23240	WP_044243835.1	type II toxin-antitoxin system HicB family antitoxin CDS	10924	11358	435	1	forward	DSJ_RS23240	DSJ_22810	1468	330	618.08	438.46	360.52	477.2	362.6	427.28	403.05	1.06979	0.0973224	0.51762	GO:0006355;GO:0043565
DSJ_RS07800	WP_006120431.1	phosphoribosylaminoimidazolesuccinocarboxamide synthase CDS	1591492	1592205	714	1	reverse	DSJ_RS07800	DSJ_07685	11202	1535.12	829.39	438.28	437.68	392.43	312.26	328.39	354.22	1.27493	0.350418	0.00946372	GO:0006189;GO:0009236;GO:0004639;GO:0005524
DSJ_RS22080	WP_006120965.1	yhcN CDS	4352454	4352717	264	1	forward	DSJ_RS22080	DSJ_21700	4128	1529.96	826.61	436.81	323.1	375.53	660.35	662.86	782.3	0.539271	-0.890918	0.00339231
DSJ_RS23505	WP_006118556.1	Rpn family recombination-promoting nuclease/putative transposase CDS	17575	18516	942	1	reverse	DSJ_RS23505	DSJ_23070	4690.5	486.9	911.96	435.03	428.8	445.5	535.01	510.36	556.56	0.817345	-0.290982	0.00235852	GO:0006310;GO:1990238
DSJ_RS25455	WP_044243356.1	helix-turn-helix domain-containing protein CDS	132197	132481	285	1	forward	DSJ_RS25455	DSJ_24915	964	330.75	619.5	434.81	470.39	577.83	363.43	415.44	628.67	1.05363	0.0753719	0.797636	GO:0003677
DSJ_RS09815	WP_006118654.1	cell division protein ZapC CDS	2000744	2001286	543	1	forward	DSJ_RS09815	DSJ_09695	8436	1520.13	821.3	434	375.04	426	358.95	364.57	370.04	1.12938	0.175525	0.0656025	GO:0000917;GO:0043093;GO:0005737
DSJ_RS24470	DSJ_RS24470	hypothetical protein CDS	62859	63062	204	1	reverse	DSJ_RS24470		1705.5	817.51	1531.19	433.48	402.63	590.36	898.28	1109.66	853.48	0.498518	-1.00428	0.00817679
DSJ_RS28225	DSJ_RS28225	hypothetical protein CDS	1425825	1425860	36	1	reverse	DSJ_RS28225		554	1505.75	813.52	429.89	543.75	637.63	576.03	670.42	586.8	0.878914	-0.186205	0.331785
DSJ_RS09800	WP_006118651.1	glycosyltransferase family 2 protein CDS	1997091	1998071	981	1	forward	DSJ_RS09800	DSJ_09680	15091.5	1505.25	813.25	429.75	544.07	272.82	628.63	555.06	461.24	0.757868	-0.399981	0.223911	GO:0016740
DSJ_RS10450	WP_006118773.1	DUF2594 family protein CDS	2095503	2095727	225	1	reverse	DSJ_RS10450	DSJ_10315	3449.5	1500.1	810.47	428.28	321.1	342.38	326.88	376.55	353.49	1.03296	0.0467896	0.76168
DSJ_RS23275	WP_006122549.1	type II toxin-antitoxin system prevent-host-death family antitoxin CDS	17280	17489	210	1	forward	DSJ_RS23275	DSJ_22855	945	440.03	824.17	427.01	384.24	478.33	483.51	486.67	451.05	0.907369	-0.140239	0.210886
DSJ_RS22985	WP_044243737.1	ParA family protein CDS	6314	6934	621	1	reverse	DSJ_RS22985	DSJ_22565	862.5	135.81	254.37	426.16	174.73	288.99	149.23	220.95	172.75	1.63903	0.712845	0.201223	GO:0000166
DSJ_RS06755	WP_006117759.1	tsf CDS	1382258	1383109	852	1	forward	DSJ_RS06755	DSJ_06645	12980	1490.67	805.37	425.59	576.43	402.93	245.66	331.99	348.04	1.51773	0.601918	0.0644131	GO:0006414;GO:0003746;GO:0005515;GO:0005737
DSJ_RS08300	DSJ_RS08300	hypothetical protein CDS	1694313	1694709	397	1	forward	DSJ_RS08300	DSJ_08185	6044.5	1489.76	804.88	425.33	479.9	503.9	586.35	396.49	377.26	1.03605	0.051092	0.828427
DSJ_RS23025	DSJ_RS23025	DnaJ domain-containing protein CDS	1	25681	>267	2	reverse	DSJ_RS23025	DSJ_22605	921.5	337.49	632.11	424.31	377.11	484.71	370.83	359.5	352.75	1.18747	0.247897	0.09875	GO:0003682
DSJ_RS13180	WP_006118978.1	pykF CDS	2601798	2603210	1413	1	reverse	DSJ_RS13180	DSJ_13000	21438	1484.52	802.06	423.83	448.85	472.09	410.24	446.61	414.54	1.05772	0.0809528	0.246867	GO:0006096;GO:0016310;GO:0000287;GO:0004743;GO:0005524;GO:0016301;GO:0030955;GO:0005829
DSJ_RS24205	DSJ_RS24205	AAA family ATPase CDS	18548	18979	432	1	reverse	DSJ_RS24205	DSJ_23750	3056	691.74	1295.62	423.56	405.05	521.37	760.08	596.44	432.89	0.754427	-0.406546	0.221007	GO:0016787
DSJ_RS26610	WP_006122068.1	DASS family sodium-coupled anion symporter CDS	235884	237395	1512	1	reverse	DSJ_RS26610	DSJ_26065	1438	93	174.19	420.9	313.45	440.2	102.19	123.37	149.82	3.12896	1.64568	0.00310015	GO:0055085;GO:0022857;GO:0005886
DSJ_RS14950	WP_006119401.1	galU CDS	2974594	2975496	903	1	reverse	DSJ_RS14950	DSJ_14725	13594	1473.01	795.83	420.55	706.87	327.33	502.66	489.76	520.06	0.961831	-0.0561448	0.87472	GO:0006011;GO:0009058;GO:0003983
DSJ_RS03980	WP_006121733.1	hpf CDS	806012	806299	288	1	reverse	DSJ_RS03980	DSJ_03910	4321	1468.04	793.15	419.13	410.75	480.8	365.62	420.94	487.59	1.02867	0.0407804	0.784333	GO:0045900;GO:0043024;GO:0022627
DSJ_RS24240	WP_006122138.1	Rpn family recombination-promoting nuclease/putative transposase CDS	24425	25402	978	1	reverse	DSJ_RS24240	DSJ_23790	3405.5	340.5	637.75	416.67	367.46	492.35	374.14	403.02	517.5	0.985958	-0.0204023	0.920285	GO:0006310;GO:1990238
DSJ_RS17780	WP_006120120.1	putative addiction module antidote protein CDS	3573320	3573610	291	1	forward	DSJ_RS17780	DSJ_17530	4325.5	1454.42	785.79	415.24	327.87	440.24	393.23	377.51	538.6	0.903776	-0.145963	0.53257	GO:0003677
DSJ_RS22880	WP_006121380.1	yidD CDS	4527182	4527439	258	1	reverse	DSJ_RS22880		3824	1450.25	783.54	414.05	416.72	348.07	200.32	266.23	254.88	1.63403	0.708437	0.00732109	GO:0005886
DSJ_RS09960	WP_006118682.1	YccJ family protein CDS	2029716	2029946	231	1	reverse	DSJ_RS09960	DSJ_09835	3421	1449.06	782.9	413.71	245.92	330.73	418.39	316.81	560.71	0.76422	-0.387941	0.300539
DSJ_RS00525	WP_006120584.1	rplD CDS	92581	93186	606	1	reverse	DSJ_RS00525	DSJ_00510	8919	1440.09	778.05	411.15	724.21	510.52	439.45	536.34	597.11	1.0464	0.0654322	0.825125	GO:0006412;GO:0003735;GO:0019843;GO:0005840;GO:1990904
DSJ_RS19340	WP_006117921.1	YbaB/EbfC family nucleoid-associated protein CDS	3818792	3819121	330	1	reverse	DSJ_RS19340	DSJ_18995	4845.5	1436.71	776.22	410.18	428.06	391.32	365.64	429.91	435.27	0.998976	-0.00147765	0.987277	GO:0003677;GO:0005829;GO:0043590
DSJ_RS17325	WP_006120027.1	NADH-quinone oxidoreductase subunit A CDS	3483270	3483713	444	1	reverse	DSJ_RS17325	DSJ_17075	6507.5	1434.09	774.81	409.44	412.83	413.76	343.63	327.03	327.68	1.23809	0.308111	0.000143334	GO:0022900;GO:0008137;GO:0048038;GO:0045272
DSJ_RS08745	WP_006118520.1	YbhQ family protein CDS	1780016	1780408	393	1	forward	DSJ_RS08745	DSJ_08630	5758	1433.59	774.54	409.29	337.13	429.83	389.32	370.73	411.94	1.00363	0.00523446	0.965132	GO:0016020
DSJ_RS08415	WP_033739345.1	sdhC CDS	1714111	1714500	390	1	forward	DSJ_RS08415	DSJ_08300	5706	1431.57	773.45	408.72	372.68	415	322.75	376.72	375.79	1.11266	0.154014	0.142802	GO:0006099;GO:0022900;GO:0008177;GO:0009055;GO:0046872;GO:0102040;GO:0005886;GO:0045281
DSJ_RS14945	WP_006119399.1	UDP-glucose/GDP-mannose dehydrogenase family protein CDS	2973229	2974569	1341	1	reverse	DSJ_RS14945	DSJ_14720	19465	1420.27	767.34	405.49	778.73	322.6	513.91	514.66	538.54	0.961528	-0.0565994	0.89319	GO:0000271;GO:0006065;GO:0003979;GO:0051287
DSJ_RS23090	WP_044243680.1	hypothetical protein CDS	13977	14222	246	1	reverse	DSJ_RS23090	DSJ_22675	1138.5	452.55	847.63	402.39	318.6	522.64	497.27	471.38	494.66	0.849875	-0.234678	0.287821
DSJ_RS08145	WP_006118410.1	rsfS CDS	1663643	1663960	318	1	reverse	DSJ_RS08145	DSJ_08025	4576	1408.01	760.71	401.99	359.32	311.76	292.77	355.06	314.09	1.11555	0.157755	0.309128	GO:0017148;GO:0042256;GO:0090071;GO:0043023;GO:0005737
DSJ_RS17330	WP_006120028.1	lrhA CDS	3484352	3485275	924	1	reverse	DSJ_RS17330	DSJ_17080	13273	1405.54	759.38	401.28	303.33	521.13	374.43	403.27	413.63	1.02888	0.0410799	0.866605	GO:0006355;GO:0003677;GO:0003700
DSJ_RS08115	WP_006118404.1	ybeD CDS	1657251	1657514	264	1	reverse	DSJ_RS08115	DSJ_07995	3787	1403.58	758.32	400.72	324.14	426.31	253.56	323.23	428.48	1.14514	0.195518	0.458827	GO:0005829
DSJ_RS02210	WP_006121201.1	atpG CDS	438197	439063	867	1	forward	DSJ_RS02210	DSJ_02170	12406.5	1400.15	756.47	399.75	654.33	416.76	479.29	563.66	552.43	0.921937	-0.11726	0.655709	GO:0042777;GO:1902600;GO:0005524;GO:0016787;GO:0046933;GO:0005886;GO:0045261
DSJ_RS00445	WP_006120595.1	rpsE CDS	85631	86131	501	1	reverse	DSJ_RS00445	DSJ_00430	7167	1399.73	756.24	399.63	739.04	559.21	570.26	620.72	670.95	0.911892	-0.133064	0.621151	GO:0006412;GO:0003735;GO:0019843;GO:0015935
DSJ_RS04425	WP_006121821.1	DUF2501 domain-containing protein CDS	895905	896396	492	1	reverse	DSJ_RS04425	DSJ_04355	7002	1392.52	752.35	397.57	453.14	250.61	322.12	340.34	336.77	1.10217	0.140345	0.604816
DSJ_RS02695	WP_006121290.1	tpiA CDS	528725	529492	768	1	reverse	DSJ_RS02695	DSJ_02640	10913	1390.36	751.18	396.95	380.61	396.71	315.69	361.8	358.72	1.13324	0.180448	0.043844	GO:0006094;GO:0006096;GO:0019563;GO:0046166;GO:0004807;GO:0005829
DSJ_RS19525	WP_006117960.1	tig CDS	3854580	3855884	1305	1	reverse	DSJ_RS19525	DSJ_19175	18501	1387.17	749.46	396.04	478.55	322.42	277.96	368.87	314.13	1.24564	0.316887	0.206677	GO:0007049;GO:0015031;GO:0043335;GO:0051083;GO:0051301;GO:0061077;GO:0003755;GO:0043022;GO:0044183;GO:0005737
DSJ_RS28535	WP_006120904.1	RHS repeat-associated core domain-containing protein CDS	29528	30733	1206	1	reverse	DSJ_RS28535	DSJ_24415	1836.5	148.91	278.9	393.6	529.61	409.04	163.62	129.51	128.18	3.16216	1.66091	0.00241834	GO:0016020
DSJ_RS10810	WP_006118834.1	fabF CDS	2164071	2165312	1242	1	forward	DSJ_RS10810	DSJ_10675	17469	1376.23	743.55	392.92	429.32	323	354.35	354.48	341.15	1.09073	0.125288	0.370572	GO:0006633;GO:0004315;GO:0005829
DSJ_RS26835	WP_206536941.1	hypothetical protein CDS	282318	282914	597	1	forward	DSJ_RS26835	DSJ_26285	5588	915.28	1714.31	391.52	352.67	220.04	1005.71	557.06	474.68	0.473253	-1.07932	0.107455
DSJ_RS14615	WP_006119311.1	fabI CDS	2900523	2901311	789	1	forward	DSJ_RS14615	DSJ_14395	11053	1370.72	740.57	391.34	494.75	353.43	281.21	360.75	325.11	1.28173	0.358089	0.131978	GO:0006633;GO:0009102;GO:0004318
DSJ_RS08265	WP_006118422.1	asnB CDS	1683909	1685576	1668	1	reverse	DSJ_RS08265	DSJ_08150	23366	1370.67	740.54	391.33	547.28	543.01	132.7	217.67	198.2	2.70088	1.43343	0.00561085	GO:0006529;GO:0006541;GO:0004066;GO:0005524;GO:0005829
DSJ_RS16735	WP_006119976.1	YejL family protein CDS	3354057	3354281	225	1	forward	DSJ_RS16735	DSJ_16495	3151	1370.29	740.34	391.22	409.65	449.59	395.16	463.59	373.61	1.01469	0.0210351	0.860203
DSJ_RS24830	WP_082999281.1	repE CDS	16289	17044	756	1	forward	DSJ_RS24830	DSJ_24330	3274	423.48	793.17	389.88	504.02	482.64	465.32	455.75	421.2	1.02553	0.0363716	0.775883	GO:0006270;GO:0071897;GO:0003887
DSJ_RS23035	WP_006122463.1	helix-turn-helix domain-containing protein CDS	945	1262	318	1	forward	DSJ_RS23035	DSJ_22615	1086.5	334.1	625.76	386.79	334.18	507.96	367.11	397.98	598.64	0.901153	-0.150155	0.640077	GO:0003677
DSJ_RS12495	WP_085980087.1	hypothetical protein CDS	2459602	2460174	573	1	forward	DSJ_RS12495	DSJ_12325	7931.5	1354.4	731.75	386.68	410.43	504.31	420.32	380.05	385.32	1.09761	0.13436	0.368233
DSJ_RS07575	WP_006120640.1	hypothetical protein CDS	1539043	1540056	1014	1	forward	DSJ_RS07575	DSJ_07470	14017	1352.58	730.77	386.16	280.93	397.82	298.44	291.7	357.24	1.12406	0.168716	0.409836	GO:0016020
DSJ_RS18650	WP_006117799.1	ptsI CDS	3710244	3711971	1728	1	forward	DSJ_RS18650	DSJ_18345	23719.5	1343.1	725.65	383.46	407.73	354.19	290.66	323.65	327.74	1.21584	0.281951	0.0251443	GO:0009401;GO:0016310;GO:0008965;GO:0016301;GO:0046872;GO:0005737
DSJ_RS26840	DSJ_RS26840	YopT-type cysteine protease domain-containing protein CDS	283805	284404	600	1	forward	DSJ_RS26840	DSJ_26290	5512	898.32	1682.54	383.32	309.73	275.18	987.07	646.01	529.91	0.447635	-1.15961	0.0474658	GO:0006508;GO:0004197
DSJ_RS23990	WP_085980116.1	DUF1460 domain-containing protein CDS	50145	50951	807	1	reverse	DSJ_RS23990	DSJ_23550	12003	1454.42	2724.1	382.35	282.16	206.52	1598.11	1313.79	923.97	0.227075	-2.13876	0.00807728
DSJ_RS25370	WP_085980116.1	DUF1460 domain-containing protein CDS	119654	120460	807	1	reverse	DSJ_RS25370	DSJ_24835	12174	1475.14	2762.91	381.25	283.02	201.79	1620.88	1307.74	896.35	0.226423	-2.14291	0.010309
DSJ_RS03915	WP_006121720.1	zapG CDS	787591	787992	402	1	reverse	DSJ_RS03915	DSJ_03845	5484	1334.8	721.16	381.09	482.48	428.31	442.61	444.14	517.74	0.919821	-0.120574	0.383385	GO:0005886
DSJ_RS24510	WP_006122191.1	winged helix-turn-helix domain-containing protein CDS	67946	68812	867	1	forward	DSJ_RS24510	DSJ_24050	3898	439.64	823.44	380.82	336.4	511.49	483.07	487.19	474.62	0.850389	-0.233805	0.243167	GO:0000160;GO:0006355;GO:0003677;GO:0016020
DSJ_RS08615	WP_006118494.1	AcrZ family multidrug efflux pump-associated protein CDS	1756106	1756261	156	1	forward	DSJ_RS08615		2120	1329.71	718.41	379.63	388.26	550.95	385.7	463.78	471.77	0.998176	-0.00263392	0.990301	GO:0046677;GO:1990961;GO:0042910;GO:0005886
DSJ_RS28390	WP_044241375.1	hypothetical protein CDS	3756410	3756592	183	1	forward	DSJ_RS28390	DSJ_18655	2486.5	1329.48	718.29	379.57	395.75	375.73	327.33	419.31	339.13	1.06012	0.084232	0.5022
DSJ_RS24265	WP_006122145.1	EscU/YscU/HrcU family type III secretion system export apparatus switch protein CDS	27124	28173	1050	1	reverse	DSJ_RS24265	DSJ_23815	4151	386.58	724.05	378.95	390.32	519.97	424.77	492.85	543.3	0.882485	-0.180356	0.370622	GO:0009306;GO:0005886
DSJ_RS05905	DSJ_RS05905	IS630 family transposase CDS	1181759	>1182214	>456	1	reverse	DSJ_RS05905	DSJ_05810	6182.5	1326.61	716.74	378.75	314.42	436.3	437.56	436.32	453.23	0.851075	-0.232642	0.138066	GO:0003676
DSJ_RS25050	WP_085980116.1	DUF1460 domain-containing protein CDS	61112	61918	807	1	reverse	DSJ_RS25050	DSJ_24540	12000.5	1454.11	2723.53	378.69	276.02	207.62	1597.78	1321.08	894	0.226164	-2.14456	0.00952653
DSJ_RS19645	WP_006117983.1	nusB CDS	3878079	3878498	420	1	reverse	DSJ_RS19645	DSJ_19295	5663	1319.3	712.79	376.66	365.09	307.63	262.22	297.63	279.65	1.25001	0.321935	0.0417151	GO:0031564;GO:0003723;GO:0005829
DSJ_RS20910	WP_006118198.1	accessory factor UbiK family protein CDS	4119815	4120153	339	1	forward	DSJ_RS20910	DSJ_20545	4564.5	1317.46	711.8	376.14	323.91	371.95	326.93	349.76	438.79	0.961021	-0.0573597	0.722406	GO:0006744;GO:0005829
DSJ_RS09915	WP_006118675.1	hspQ CDS	2022884	2023201	318	1	reverse	DSJ_RS09915	DSJ_09790	4275.5	1315.54	710.76	375.59	298.86	392.85	269.63	286.84	446.18	1.06448	0.0901477	0.75024	GO:0009408;GO:0003677;GO:0005737
DSJ_RS26285	WP_006122003.1	hypothetical protein CDS	170862	171101	240	1	forward	DSJ_RS26285	DSJ_25740	1061	432.29	809.68	374.68	407.19	454.79	475	449.88	378.45	0.948846	-0.0757535	0.581586
DSJ_RS06805	WP_006117769.1	fabZ CDS	1393406	1393861	456	1	forward	DSJ_RS06805	DSJ_06695	6090	1306.77	706.02	373.08	441.51	368.9	338.83	407.97	332.93	1.0961	0.132377	0.362502	GO:0006633;GO:0009245;GO:0008659;GO:0019171;GO:0005737
DSJ_RS02540	WP_006121262.1	hypothetical protein CDS	500668	501633	966	1	reverse	DSJ_RS02540	DSJ_02485	12879	1304.52	704.8	372.44	273.75	309.28	273.62	297.58	268.11	1.1384	0.187007	0.269653	GO:0005975
DSJ_RS21995	WP_006120944.1	miaA CDS	4334737	4335687	951	1	reverse	DSJ_RS21995	DSJ_21615	12670	1303.59	704.3	372.18	538.95	570.45	417.92	486.92	486.9	1.06455	0.0902468	0.672055	GO:0006400;GO:0005524;GO:0052381
DSJ_RS08340	DSJ_RS08340	YbfA family protein CDS	1700854	1701054	201	1	forward	DSJ_RS08340	DSJ_08225	2676	1302.67	703.81	371.92	298.11	336.1	192.98	281	430.57	1.1123	0.153545	0.66499	GO:0016020
DSJ_RS25525	WP_044243035.1	sctC CDS	14575	16608	2034	1	reverse	DSJ_RS25525	DSJ_24980	23011.5	1106.28	2072.05	370.43	335.8	173.34	1215.58	729.35	585.63	0.347579	-1.52459	0.0513225	GO:0030254;GO:0009279;GO:0015627;GO:0030257
DSJ_RS27590	WP_071988769.1	hypothetical protein CDS	3690224	3690472	249	1	reverse	DSJ_RS27590		3300	1296.76	700.61	370.23	326.66	443.89	440.14	387.49	333.1	0.982813	-0.0250118	0.892279
DSJ_RS23500	WP_006118557.1	DUF2913 family protein CDS	16970	17578	609	1	forward	DSJ_RS23500	DSJ_23065	2955	474.47	888.68	369.17	373.49	354.45	521.35	480.31	470.12	0.745431	-0.423854	0.00170324
DSJ_RS23740	WP_006122350.1	H-NS histone family protein CDS	5398	5787	390	1	forward	DSJ_RS23740	DSJ_23305	1652	414.21	775.8	368.82	311.5	400.04	455.13	446.57	401.75	0.828847	-0.270823	0.0729571	GO:0006355;GO:0000976;GO:0001217;GO:0003680;GO:0003681;GO:0030527;GO:0046983;GO:0005829;GO:0009295;GO:0032993
DSJ_RS27310	WP_141119403.1	hypothetical protein CDS	500427	500684	258	1	forward	DSJ_RS27310		3383	1283	693.18	366.3	333.61	365.07	408.96	421.28	368.83	0.888172	-0.17109	0.0794668	GO:0016757
DSJ_RS28530	WP_006120902.1	RHS repeat-associated core domain-containing protein CDS	27709	29010	1302	1	reverse	DSJ_RS28530	DSJ_24405	2501	187.83	351.81	364.84	625.18	465.73	206.39	168.79	161.43	2.71286	1.43982	0.016453	GO:0016020
DSJ_RS23235	WP_000833472.1	type II toxin-antitoxin system HicA family toxin CDS	10717	10899	183	1	forward	DSJ_RS23235		694	370.84	694.57	364.61	434	459.42	407.47	476.61	506.96	0.904381	-0.144998	0.338892	GO:0003729;GO:0004519
DSJ_RS04090	WP_006121755.1	yhbY CDS	823726	824019	294	1	reverse	DSJ_RS04090	DSJ_04020	3797	1263.68	682.74	360.78	366.12	384.97	274.1	320.82	349.33	1.17752	0.235747	0.0730508	GO:0003723
DSJ_RS24435	DSJ_RS24435	IS5/IS1182 family transposase CDS	<56359	56472	>114	1	reverse	DSJ_RS24435	DSJ_23985	487	417.73	782.4	359.24	303.23	405.2	459	602.53	505.53	0.68132	-0.553595	0.0319897
DSJ_RS25290	WP_006122261.1	GNAT family N-acetyltransferase CDS	104710	105192	483	1	forward	DSJ_RS25290	DSJ_24765	2016.5	408.25	764.64	359.2	343.66	436.37	448.58	537.49	462.76	0.78631	-0.346829	0.060407	GO:0016747
DSJ_RS24895	DSJ_RS24895	ATP-binding protein CDS	<25757	>26086	>330	1	reverse	DSJ_RS24895	DSJ_24395	883.5	261.8	490.34	358.8	357.72	321.86	287.66	328.86	265.94	1.17669	0.234732	0.0782341	GO:0006260;GO:0005524
DSJ_RS02780	WP_006121309.1	metJ CDS	544755	545072	318	1	reverse	DSJ_RS02780	DSJ_02725	4084	1256.62	678.92	358.77	382.81	418.09	442.46	557.27	430.27	0.810958	-0.302301	0.109771	GO:0009086;GO:0045892;GO:0003677;GO:0003700;GO:0005737
DSJ_RS23905	DSJ_RS23905	helix-turn-helix domain-containing protein CDS	<35416	35780	>365	1	reverse	DSJ_RS23905	DSJ_23470	8997	2410.33	4514.52	358.72	261.6	166.09	2648.48	1625.58	967.63	0.15003	-2.73668	0.0392616	GO:0015074;GO:0003676
DSJ_RS12190	WP_044242109.1	ghoS CDS	2419901	2420179	279	1	forward	DSJ_RS12190	DSJ_12035	3578.5	1255	678.05	358.3	359.82	975.64	750.97	692.84	640.97	0.812441	-0.299666	0.564829	GO:0004521
DSJ_RS17195	WP_006120001.1	rcsB CDS	3450187	3450837	651	1	forward	DSJ_RS17195	DSJ_16945	8340	1253.52	677.25	357.88	347.94	378.91	320.85	314.66	331.97	1.12119	0.165032	0.0200568	GO:0000160;GO:0006355;GO:0003677
DSJ_RS25445	WP_006122240.1	hypothetical protein CDS	131104	131481	378	1	forward	DSJ_RS25445	DSJ_24905	1022.5	264.51	495.43	356.47	462.32	481.14	290.64	349.48	472.58	1.16827	0.224369	0.399012
DSJ_RS24800	WP_006120881.1	hypothetical protein CDS	11772	11975	204	1	reverse	DSJ_RS24800	DSJ_24300	475	227.69	426.45	355.22	296.54	273.77	250.18	255.39	256.97	1.21375	0.279467	0.0894807
DSJ_RS06690	WP_006117744.1	erpA CDS	1367932	1368279	348	1	forward	DSJ_RS06690	DSJ_06580	4393	1235.17	667.34	352.64	267.65	393.13	255.49	267.37	419.19	1.07576	0.105357	0.730451	GO:0016226;GO:0106035;GO:0005506;GO:0051537;GO:0051539;GO:0005829
DSJ_RS05490	WP_006120714.1	luxS CDS	1108293	1108808	516	1	forward	DSJ_RS05490	DSJ_05405	6508	1234.08	666.75	352.33	463.34	427.18	360.86	402.36	409.77	1.05956	0.0834615	0.553578	GO:0009372;GO:0005506;GO:0043768
DSJ_RS16170	WP_006119840.1	M14 family metallopeptidase CDS	3216183	3217295	1113	1	forward	DSJ_RS16170	DSJ_15925	13968	1227.96	663.44	350.59	368.13	395.13	433.16	544.56	443.45	0.783756	-0.351524	0.0536523	GO:0016788;GO:0046872
DSJ_RS25985	WP_006121948.1	arnB CDS	106260	107396	1137	1	reverse	DSJ_RS25985	DSJ_25435	8658.5	744.65	1394.73	350.56	375.98	278.82	818.23	1050.52	903.8	0.362612	-1.4635	0.00133548	GO:0009103;GO:0009245;GO:0046677;GO:0030170;GO:0099620
DSJ_RS20235	WP_006118083.1	OsmC family protein CDS	4001046	4001474	429	1	forward	DSJ_RS20235	DSJ_19875	5382	1227.53	663.21	350.46	359.52	457.25	261.1	279.87	536.56	1.08325	0.115361	0.769178	GO:0006979;GO:0098869;GO:0004601
DSJ_RS20475	DSJ_RS20475	DUF3800 domain-containing protein CDS	4035034	4035840	807	1	forward	DSJ_RS20475	DSJ_20115	10081	1222.29	660.38	348.97	333.85	491.49	437.51	433	411.96	0.915663	-0.127112	0.5173
DSJ_RS14200	WP_006119203.1	LuxR family transcriptional regulator CDS	2810781	2811530	750	1	reverse	DSJ_RS14200	DSJ_13990	9359	1220.99	659.68	348.6	426.37	537.57	525.63	581.02	493.11	0.820461	-0.285494	0.188952	GO:0006355;GO:0009372;GO:0003677;GO:0042802
DSJ_RS14445	WP_006119261.1	serine protease CDS	2865725	2866534	810	1	forward	DSJ_RS14445	DSJ_14230	10102	1220.3	659.3	348.4	324.62	325.71	454.92	385.64	416.2	0.794686	-0.331543	0.0161041	GO:0006508;GO:0004252
DSJ_RS09855	WP_006118663.1	fabA CDS	2010543	2011061	519	1	reverse	DSJ_RS09855	DSJ_09730	6465.5	1218.93	658.56	348.01	380.53	314.24	318.41	333.86	317	1.07584	0.105464	0.28533	GO:0006633;GO:0008659;GO:0008693;GO:0034017;GO:0005737
DSJ_RS22160	WP_006120981.1	aroQ CDS	4371023	4371475	453	1	forward	DSJ_RS22160	DSJ_21780	5641	1218.44	658.3	347.87	480.67	348	322.22	360.33	316.44	1.17773	0.236008	0.270624	GO:0008652;GO:0009073;GO:0009423;GO:0019631;GO:0003855
DSJ_RS23040	WP_006122464.1	hypothetical protein CDS	1332	1580	249	1	forward	DSJ_RS23040	DSJ_22620	986.5	387.41	725.61	347.62	337.16	530.69	425.69	385.04	583.12	0.872024	-0.197561	0.532583
DSJ_RS02190	WP_003849523.1	atpE CDS	435228	435467	240	1	forward	DSJ_RS02190	DSJ_02150	2968	1210.04	653.76	345.47	568.55	345.15	329.73	367.11	389.6	1.15899	0.212865	0.49319	GO:0015986;GO:1902600;GO:0008289;GO:0016787;GO:0046933;GO:0005886;GO:0045263
DSJ_RS02625	WP_006121275.1	rhodanese-like domain-containing protein CDS	517207	517638	432	1	forward	DSJ_RS02625	DSJ_02570	5327.5	1206.66	651.93	344.5	286.4	248.24	238.64	258.02	245.06	1.18527	0.245218	0.184012	GO:0016740;GO:0016020
DSJ_RS16260	WP_006119858.1	galF CDS	3236771	3237667	897	1	reverse	DSJ_RS16260	DSJ_16020	11049.5	1205.3	651.2	344.12	541.46	246.96	414.87	387.83	408.12	0.93535	-0.0964224	0.779222	GO:0006011;GO:0009058;GO:0003983
DSJ_RS07025	WP_006120680.1	redoxin NrdH CDS	1441886	1442128	243	1	reverse	DSJ_RS07025	DSJ_06915	2964	1193.49	644.81	340.74	398.17	3528.37	1764.02	3721.94	2778.46	0.516344	-0.953597	0.327422	GO:0045454;GO:0009055
DSJ_RS24190	WP_237166154.1	gspS CDS	16680	17075	396	1	forward	DSJ_RS24190	DSJ_23730	1161.5	286.81	537.19	338.96	346.97	294.84	315.15	364.42	343.67	0.958495	-0.0611578	0.548028	GO:0006886
DSJ_RS06085	WP_006117626.1	tal CDS	1222411	1223364	954	1	forward	DSJ_RS06085	DSJ_05980	11566	1186.26	640.91	338.68	431.63	431.7	440.6	516.33	424.7	0.869994	-0.200922	0.226677	GO:0005975;GO:0006098;GO:0004801;GO:0005829
DSJ_RS19385	WP_006117930.1	type B 50S ribosomal protein L31 CDS	3828923	3829177	255	1	forward	DSJ_RS19385	DSJ_19040	3089.5	1185.48	640.49	338.46	196.31	392.81	336.03	276.55	524.54	0.815727	-0.293841	0.502852	GO:0006412;GO:0003735;GO:0005840;GO:1990904
DSJ_RS25120	WP_032489431.1	tap CDS	74680	74757	78	1	reverse	DSJ_RS25120		365.67	458.42	858.61	338.33	316.1	338.58	503.71	492	429.13	0.696927	-0.52092	0.00408497
DSJ_RS07590	WP_006120637.1	iscR CDS	1541909	1542406	498	1	forward	DSJ_RS07590	DSJ_07485	6014.5	1181.72	638.46	337.38	267.6	399.01	372.18	516.28	472.48	0.737718	-0.438859	0.105555	GO:0006355;GO:0003690;GO:0003700;GO:0005506;GO:0051537;GO:0005829
DSJ_RS01855	WP_071785161.1	ilvL CDS	360479	360577	99	1	reverse	DSJ_RS01855		1194	1180.09	637.58	336.92	325.52	518.75	463.43	476.37	533.95	0.801486	-0.319251	0.214957	GO:0009082
DSJ_RS20195	WP_006118076.1	NirD/YgiW/YdeI family stress tolerance protein CDS	3992530	3992922	393	1	forward	DSJ_RS20195	DSJ_19835	4707.5	1172.04	633.23	334.62	229.85	331.56	211.34	236.76	329.58	1.15218	0.20437	0.472282
DSJ_RS13330	WP_006118997.1	slyA CDS	2625880	2626317	438	1	forward	DSJ_RS13330	DSJ_13150	5246.5	1172.04	633.23	334.62	296.87	289.25	489.03	645.53	487.86	0.56751	-0.817282	0.0124999	GO:0006355;GO:0006950;GO:0003677;GO:0003700
DSJ_RS25540	WP_006121863.1	sctL CDS	17319	17918	600	1	reverse	DSJ_RS25540	DSJ_24990	5119.5	834.35	1562.73	333.71	289.68	153.33	916.78	556.4	518.79	0.389926	-1.35873	0.042577	GO:0030254;GO:0005737
DSJ_RS19455	WP_006117945.1	amtB CDS	3837994	3839280	1287	1	reverse	DSJ_RS19455	DSJ_19105	15358.5	1167.66	630.86	333.37	384.43	461.98	69.38	155.93	163.19	3.03676	1.60253	0.00535345	GO:0072488;GO:0008519;GO:0005886
DSJ_RS25435	WP_044243359.1	ParA family protein CDS	129061	129747	687	1	reverse	DSJ_RS25435	DSJ_24895	944	134.37	251.66	333.15	208.59	255.82	147.64	191.89	251.31	1.34987	0.432826	0.217445
DSJ_RS02205	WP_006121200.1	atpA CDS	436603	438144	1542	1	forward	DSJ_RS02205	DSJ_02165	18386.5	1166.7	630.34	333.1	591.56	406.04	402.4	483.16	466.48	0.984216	-0.0229525	0.93406	GO:0015986;GO:1902600;GO:0005524;GO:0016787;GO:0043531;GO:0046933;GO:0046961;GO:0005886;GO:0045261
DSJ_RS04095	WP_006121756.1	rlmE CDS	824146	824775	630	1	forward	DSJ_RS04095	DSJ_04025	7476	1161.11	627.32	331.5	310.08	388.17	290.45	335.01	376.73	1.0275	0.0391381	0.800983	GO:0031167;GO:0051301;GO:0008650;GO:0005737
DSJ_RS22875	WP_006121381.1	yidC CDS	4525539	4527179	1641	1	reverse	DSJ_RS22875	DSJ_22485	19333.5	1152.78	622.82	329.12	416.28	351.32	213.32	236.54	256.51	1.55261	0.634699	0.0109015	GO:0015031;GO:0051205;GO:0032977;GO:0005886
DSJ_RS04370	DSJ_RS04370	ATP-binding cassette domain-containing protein CDS	883622	>884167	>546	1	reverse	DSJ_RS04370	DSJ_04300	6422	1150.86	621.79	328.57	345.7	257.3	90.42	98.57	96.46	3.26351	1.70643	0.0013723	GO:0005524;GO:0016887
DSJ_RS19425	WP_006117940.1	hha CDS	3834189	3834404	216	1	forward	DSJ_RS19425	DSJ_19075	2540	1150.6	621.65	328.5	248.01	375.31	304.43	327.5	295.88	1.02588	0.0368594	0.844906
DSJ_RS02740	WP_006121300.1	zapB CDS	536841	537080	240	1	forward	DSJ_RS02740	DSJ_02685	2819	1149.29	620.94	328.12	244.48	208.24	186.91	222.86	240.53	1.20074	0.263922	0.325343	GO:0000917;GO:0043093;GO:0005737
DSJ_RS19520	WP_006117959.1	clpP CDS	3853621	3854244	624	1	reverse	DSJ_RS19520	DSJ_19170	7297	1144.21	618.19	326.67	374.29	412.53	386.91	391.58	439.79	0.913985	-0.129757	0.309573	GO:0006515;GO:0004176;GO:0004252;GO:0051117;GO:0005737;GO:0009368
DSJ_RS10355	WP_006118754.1	hypothetical protein CDS	2081764	2081976	213	1	forward	DSJ_RS10355	DSJ_10225	2490	1143.84	617.99	326.57	279.21	360.17	381.61	345.14	317.64	0.924894	-0.11264	0.431393
DSJ_RS02590	WP_006121268.1	rfaD CDS	509422	510354	933	1	forward	DSJ_RS02590	DSJ_02535	10874	1140.39	616.13	325.58	279.82	295.54	293.84	302.69	312.81	0.990763	-0.0133888	0.856279	GO:0009244;GO:0097171;GO:0008712;GO:0050661
DSJ_RS03935	WP_006121724.1	sspA CDS	790676	791317	642	1	forward	DSJ_RS03935	DSJ_03865	7473	1138.95	615.35	325.17	304.52	266.92	271.29	299.37	311	1.01696	0.0242582	0.821829	GO:0005737
DSJ_RS22140	WP_003855260.1	mreB CDS	4365609	4366652	1044	1	reverse	DSJ_RS22140	DSJ_21760	12144	1138.17	614.93	324.95	309.59	279.64	258.84	298.46	290.18	1.0787	0.109299	0.283445	GO:0008360;GO:0009252;GO:0042773;GO:0043093;GO:0051782;GO:0051983;GO:0005509;GO:0005524;GO:0008137;GO:0042802;GO:0048038;GO:0005886;GO:0009535;GO:0099513
DSJ_RS09750	WP_006118642.1	aspartate/tyrosine/aromatic aminotransferase CDS	1983542	1984732	1191	1	reverse	DSJ_RS09750	DSJ_09630	13823.5	1135.67	613.58	324.24	389.57	399.58	396.04	475.36	414.2	0.866047	-0.207483	0.16342	GO:0033585;GO:0004069;GO:0004838;GO:0030170;GO:0042802;GO:0005829
DSJ_RS04785	WP_006120837.1	fbaA CDS	962403	963482	1080	1	forward	DSJ_RS04785	DSJ_04710	12504	1132.85	612.05	323.43	523.92	351.47	398.25	400.92	444.65	0.963821	-0.0531627	0.827417	GO:0006094;GO:0006096;GO:0004332;GO:0008270;GO:0005829
DSJ_RS03865	WP_006121710.1	groL CDS	778735	780384	1650	1	forward	DSJ_RS03865	DSJ_03795	19082	1131.58	611.37	323.07	422.96	459.83	391.2	516.7	798.83	0.706532	-0.501172	0.259795	GO:0009408;GO:0042026;GO:0051085;GO:0005524;GO:0016853;GO:0051082;GO:0140662;GO:1990220
DSJ_RS24090	WP_006122340.1	helix-turn-helix domain-containing protein CDS	63841	64125	285	1	forward	DSJ_RS24090	DSJ_23640	830.5	284.95	533.71	322.63	291.08	490.46	313.1	319.27	501.26	0.974013	-0.0379875	0.915947	GO:0003677
DSJ_RS07805	WP_006120433.1	bamC CDS	1592349	1593380	1032	1	reverse	DSJ_RS07805	DSJ_07690	11894.5	1127.75	609.3	321.97	366.86	317.81	268.56	358.54	308.89	1.07548	0.104983	0.481673	GO:0043165;GO:0051205;GO:0009279
DSJ_RS08410	WP_006118451.1	citrate synthase CDS	1712202	1713485	1284	1	reverse	DSJ_RS08410	DSJ_08295	14773.5	1125.81	608.25	321.42	410.68	416.86	394.26	600.07	575.3	0.731994	-0.450096	0.122637	GO:0006099;GO:0004108;GO:0005737
DSJ_RS23950	WP_006120406.1	type II toxin-antitoxin system RelE/ParE family toxin CDS	43091	43396	306	1	reverse	DSJ_RS23950	DSJ_23510	994.5	317.8	595.24	321.21	324.9	355.31	349.2	342.87	464.48	0.865868	-0.20778	0.275514
DSJ_RS24170	WP_006122119.1	type II secretion system protein GspK CDS	13330	14229	900	1	forward	DSJ_RS24170	DSJ_23710	1487	161.56	302.6	320.65	247.08	157.39	177.53	237.96	221.9	1.13764	0.186043	0.59391	GO:0009306;GO:0005886
DSJ_RS22075	WP_006120964.1	DUF1471 domain-containing protein CDS	4352087	4352359	273	1	forward	DSJ_RS22075	DSJ_21695	3129.5	1121.65	606	320.23	205.17	270.91	491.38	486.34	548.26	0.521835	-0.938334	0.00330256
DSJ_RS28280	WP_006119511.1	Arc family DNA-binding protein CDS	2447372	2447728	357	1	reverse	DSJ_RS28280	DSJ_12255	4086	1119.89	605.05	319.73	321.88	483.78	368.99	381.54	368.95	1.00528	0.0075963	0.972892	GO:0006355;GO:0043565
DSJ_RS00440	WP_003850166.1	rpmD CDS	85446	85625	180	1	reverse	DSJ_RS00440	DSJ_00425	2059.5	1119.53	604.86	319.63	659.56	483.58	483.21	510.75	599.78	0.917822	-0.123713	0.696929	GO:0006412;GO:0003735;GO:0022625
DSJ_RS10625	WP_006118803.1	hypothetical protein CDS	2128698	2128970	273	1	reverse	DSJ_RS10625	DSJ_10490	3102	1111.79	600.68	317.42	406.32	455.27	400.27	519.06	459.65	0.854987	-0.226026	0.276548
DSJ_RS19565	WP_006117969.1	cyoE CDS	3863169	3864056	888	1	forward	DSJ_RS19565	DSJ_19215	10060.5	1108.54	598.92	316.49	320.23	274.95	235.52	306.09	289.91	1.09639	0.132761	0.359069	GO:0048034;GO:0008495;GO:0005886
DSJ_RS22795	WP_006121394.1	VirK/YbjX family protein CDS	4507835	4508797	963	1	reverse	DSJ_RS22795	DSJ_22405	10878	1105.27	597.15	315.56	170.58	149.85	469.56	627.25	452.12	0.4106	-1.2842	0.0162764	GO:0006974
DSJ_RS24160	WP_006122116.1	gspI CDS	12387	12782	396	1	forward	DSJ_RS24160	DSJ_23700	862	212.86	398.67	314.59	308.48	211.59	233.89	277.42	274.35	1.06237	0.0872835	0.675147	GO:0015628;GO:0005886;GO:0015627
DSJ_RS23555	WP_044241685.1	transcriptional regulator CDS	25211	25894	684	1	reverse	DSJ_RS23555	DSJ_23120	1834	262.19	491.08	314.03	255.24	398.58	288.09	286.99	371.32	1.02266	0.0323334	0.893429	GO:0003677
DSJ_RS15020	WP_006119416.1	DUF1315 family protein CDS	2987537	2987818	282	1	reverse	DSJ_RS15020	DSJ_14795	3155.5	1094.87	591.54	312.59	338.16	305.66	366.54	337.62	351.94	0.905606	-0.143045	0.0620733
DSJ_RS05435	WP_006120721.1	recA CDS	1098937	1100007	1071	1	forward	DSJ_RS05435	DSJ_05350	11967.5	1093.35	590.71	312.15	317.55	511.55	320.43	343.52	391.49	1.0813	0.11277	0.699108	GO:0006281;GO:0006310;GO:0006508;GO:0009432;GO:0003684;GO:0003697;GO:0005524;GO:0008233;GO:0016887;GO:0140664;GO:0005829
DSJ_RS23655	DSJ_RS23655	recombinase family protein CDS	39832	40436	605	1	forward	DSJ_RS23655	DSJ_23220	1699.5	274.69	514.48	312.09	257.73	343.35	301.83	286.95	299.93	1.02752	0.0391707	0.764707	GO:0006310;GO:0015074;GO:0000150;GO:0003677
DSJ_RS24070	WP_044243533.1	hypothetical protein CDS	61678	61983	306	1	reverse	DSJ_RS24070	DSJ_23620	1143	365.26	684.12	310.99	292.92	415.53	401.34	352.12	344.54	0.928452	-0.107101	0.568163
DSJ_RS16705	WP_006119970.1	hypothetical protein CDS	3347973	3348293	321	1	reverse	DSJ_RS16705	DSJ_16465	3566.5	1087.13	587.35	310.38	277.68	343.34	335.06	297.47	297.51	1.00146	0.00210812	0.985035
DSJ_RS08475	WP_006118464.1	ybgC CDS	1727765	1728169	405	1	forward	DSJ_RS08475	DSJ_08360	4477.5	1081.75	584.44	308.84	325.79	323.22	276.04	305.09	285.56	1.10518	0.144284	0.0389823	GO:0047617
DSJ_RS08105	WP_006118402.1	lipA CDS	1655286	1656251	966	1	reverse	DSJ_RS08105	DSJ_07985	10649	1078.64	582.77	307.95	294.01	294.6	257.16	269.95	289.93	1.09733	0.133993	0.0661519	GO:0009107;GO:0016992;GO:0046872;GO:0051539;GO:0005739
DSJ_RS17320	WP_006120026.1	NADH-quinone oxidoreductase subunit B CDS	3482577	3483254	678	1	reverse	DSJ_RS17320	DSJ_17070	7459.5	1076.53	581.62	307.35	356.97	256.56	320.91	286.66	281.49	1.03579	0.0507324	0.753366	GO:0009060;GO:0015990;GO:0022900;GO:0005506;GO:0008137;GO:0048038;GO:0051539;GO:0045272
DSJ_RS16540	WP_006119926.1	mglC CDS	3310906	3311916	1011	1	reverse	DSJ_RS16540	DSJ_16305	11119.5	1076.17	581.43	307.25	223.65	391.86	329.72	285.92	250.74	1.06508	0.0909555	0.743848	GO:0055085;GO:0022857;GO:0005886
DSJ_RS16215	WP_006119849.1	DegT/DnrJ/EryC1/StrS family aminotransferase CDS	3227071	3228174	1104	1	reverse	DSJ_RS16215	DSJ_15970	12121.5	1074.32	580.43	306.72	324.96	271.58	256.3	272.79	224.5	1.19861	0.261362	0.0775133	GO:0000271;GO:0008483;GO:0030170
DSJ_RS15100	WP_006119434.1	SpoVR family protein CDS	3005399	3006934	1536	1	forward	DSJ_RS15100	DSJ_14875	16842.5	1072.9	579.67	306.32	295.91	390.75	347.07	357.43	340.15	0.950538	-0.0731831	0.601822
DSJ_RS15055	WP_006119423.1	yeaG CDS	2992987	2994921	1935	1	forward	DSJ_RS15055	DSJ_14825	21162	1070.09	578.15	305.51	289.28	361.15	412.27	452.67	429.14	0.738702	-0.436935	0.0103347	GO:0016310;GO:0004672
DSJ_RS01980	WP_006121500.1	rpoB CDS	388640	392668	4029	1	reverse	DSJ_RS01980	DSJ_01940	44003	1068.64	577.36	305.1	465.25	396.87	364.9	403.02	475.05	0.939057	-0.090715	0.678229	GO:0006351;GO:0003677;GO:0003899;GO:0032549
DSJ_RS21845	WP_006118351.1	gamma-glutamylcyclotransferase CDS	4301888	4302241	354	1	reverse	DSJ_RS21845	DSJ_21465	3853.5	1065.12	575.46	304.09	329.6	336.51	303.07	354.68	310.2	1.00232	0.00334965	0.970277	GO:0016740
DSJ_RS09270	WP_082999186.1	glnH CDS	1873780	1874526	747	1	reverse	DSJ_RS09270	DSJ_09155	8110.5	1062.36	573.97	303.31	355.33	533.24	604.4	478.85	397.15	0.805107	-0.312748	0.355236	GO:0006865;GO:0034220;GO:0015276;GO:0016020;GO:0030288
DSJ_RS07210	WP_006120511.1	rseB CDS	1477258	1478214	957	1	forward	DSJ_RS07210	DSJ_07105	10371.5	1060.41	572.92	302.75	270.02	251.91	239.37	267.44	266.72	1.06613	0.0923772	0.38539	GO:0032885;GO:0045152;GO:0030288
DSJ_RS10885	WP_006118849.1	glycine zipper 2TM domain-containing protein CDS	2179464	2180006	543	1	forward	DSJ_RS10885	DSJ_10750	5850	1054.15	569.53	300.96	535.06	189.16	890.04	621.86	659.75	0.472074	-1.08291	0.0442739	GO:0019867
DSJ_RS26775	WP_006122095.1	phytochelatin synthase family protein CDS	274489	275268	780	1	forward	DSJ_RS26775	DSJ_26235	2245	281.45	527.14	300.9	370.31	221.24	309.25	238.72	280	1.07788	0.108193	0.675496	GO:0010038;GO:0046938;GO:0016756;GO:0046872
DSJ_RS24145	WP_044243231.1	gspE CDS	9249	10730	1482	1	forward	DSJ_RS24145	DSJ_23685	3667.5	241.99	453.24	300.15	307.81	208.35	265.9	283.07	288.34	0.97492	-0.0366447	0.84079	GO:0015628;GO:0005524;GO:0016887;GO:0005886;GO:0015627
DSJ_RS27655	WP_071182205.1	MbeD family mobilization/exclusion protein CDS	2459	2674	216	1	reverse	DSJ_RS27655		683.5	309.43	579.55	299.79	217.57	242.35	340	320.31	255.54	0.829514	-0.269663	0.214055
DSJ_RS26870	WP_006122105.1	hypothetical protein CDS	290273	291184	912	1	forward	DSJ_RS26870	DSJ_26320	5533.5	593.3	1111.25	299.77	311.2	147.88	651.92	387.65	367.09	0.539469	-0.890387	0.110678
DSJ_RS00365	WP_006120608.1	def CDS	74999	75511	513	1	forward	DSJ_RS00365	DSJ_00350	5496.5	1048.37	566.41	299.31	257.35	283.71	240.24	259.35	261.97	1.10348	0.142067	0.134453	GO:0006412;GO:0018206;GO:0031365;GO:0043686;GO:0042586;GO:0046872;GO:0005739
DSJ_RS04985	WP_006120803.1	YgdI/YgdR family lipoprotein CDS	1002319	1002537	219	1	reverse	DSJ_RS04985	DSJ_04905	2339	1045.04	564.61	298.36	334.11	281.99	369.44	338.98	430.74	0.802749	-0.316978	0.0734545	GO:0005886
DSJ_RS15080	WP_006119430.1	wbaP CDS	2999731	3001197	1467	1	forward	DSJ_RS15080	DSJ_14855	15612	1041.3	562.59	297.29	554.86	257.3	481.93	467.39	513.62	0.75837	-0.399026	0.279303	GO:0000271;GO:0047360;GO:0005886
DSJ_RS22720	WP_006121407.1	ABC transporter substrate-binding protein CDS	4490895	4492505	1611	1	reverse	DSJ_RS22720	DSJ_22330	17127	1040.23	562.02	296.99	343.04	355.1	460.93	462.26	408.73	0.747139	-0.420551	0.0108761	GO:0042938;GO:0055085;GO:1904680;GO:0030288;GO:0043190
DSJ_RS17465	WP_006120057.1	cvpA CDS	3514929	3515414	486	1	reverse	DSJ_RS17465	DSJ_17215	5156.5	1038.16	560.89	296.4	286.15	254.43	213.23	211.2	214.13	1.31073	0.390371	0.00641346	GO:0009403;GO:0016020
DSJ_RS20965	WP_006118208.1	dnaG CDS	4131899	4133644	1746	1	forward	DSJ_RS20965	DSJ_20600	18467	1034.9	559.13	295.47	295.29	297.95	266.4	290.7	256.2	1.09272	0.127925	0.0706057	GO:0006269;GO:0003677;GO:0003896;GO:0008270;GO:0000428;GO:0005737;GO:1990077
DSJ_RS23890	WP_100208625.1	inverse autotransporter beta domain-containing protein CDS	29463	33335	3873	1	reverse	DSJ_RS23890	DSJ_23455	26545	670.21	1255.28	295.19	309.54	316.58	736.42	834.32	606.27	0.4232	-1.24059	0.00322856	GO:0007155;GO:0009279
DSJ_RS26770	WP_006122094.1	disulfide bond formation protein B CDS	273863	274414	552	1	forward	DSJ_RS26770	DSJ_26230	1629	288.57	540.49	294.66	351.55	216	317.08	226.46	276.97	1.05082	0.0715184	0.783212	GO:0006457;GO:0015035;GO:0016020
DSJ_RS14395	WP_006119247.1	uspE CDS	2853678	2854631	954	1	forward	DSJ_RS14395	DSJ_14180	10062	1032	557.57	294.64	282.62	386.73	348.58	374.66	350.37	0.897896	-0.15538	0.342286
DSJ_RS16255	WP_006119856.1	galE CDS	3235708	3236721	1014	1	reverse	DSJ_RS16255	DSJ_16015	10691.5	1031.68	557.4	294.55	445.93	218.04	386.08	420.23	382.92	0.806001	-0.311147	0.321398	GO:0033499;GO:0003978;GO:0005829
DSJ_RS04100	WP_006121757.1	ftsH CDS	824889	826817	1929	1	forward	DSJ_RS04100	DSJ_04030	20282.5	1028.81	555.84	293.73	367.32	379.09	321.22	364.83	388.54	0.967941	-0.0470086	0.746832	GO:0006508;GO:0030163;GO:0004176;GO:0004222;GO:0005524;GO:0008270;GO:0016853;GO:0016887;GO:0005886
DSJ_RS26960	WP_006122229.1	type II toxin-antitoxin system RelE/ParE family toxin CDS	302599	302880	282	1	forward	DSJ_RS26960	DSJ_26395	1606	556.89	1043.05	292.78	349.99	449.52	611.91	620.74	714.76	0.560894	-0.834201	0.00720801
DSJ_RS20240	WP_006118085.1	hypothetical protein CDS	4001779	4002009	231	1	reverse	DSJ_RS20240	DSJ_19880	2409	1020.4	551.3	291.33	241.07	273.77	257.68	232.5	257.49	1.07824	0.108682	0.313685
DSJ_RS13090	WP_006118964.1	EAL domain-containing protein CDS	2581372	2582106	735	1	forward	DSJ_RS13090	DSJ_12915	7657	1019.33	550.72	291.02	292.66	325.54	361	299.38	259.13	0.988809	-0.0162358	0.919006
DSJ_RS12525	WP_006119494.1	hypothetical protein CDS	2464217	2464414	198	1	reverse	DSJ_RS12525	DSJ_12355	2057.5	1016.76	549.34	290.29	238.48	299.39	214.89	237.06	226.9	1.21995	0.286817	0.0677941
DSJ_RS02185	WP_006121197.1	atpB CDS	434361	435179	819	1	forward	DSJ_RS02185	DSJ_02145	8490.5	1014.37	548.04	289.6	454.76	307.05	330.21	358.91	278.91	1.08613	0.119202	0.653425	GO:0042777;GO:1902600;GO:0016787;GO:0046933;GO:0005886;GO:0045263
DSJ_RS24235	WP_006122137.1	hypothetical protein CDS	24134	24385	252	1	forward	DSJ_RS24235	DSJ_23785	703.5	272.98	511.29	287.28	283.34	311.31	299.95	337.08	326.62	0.915197	-0.127845	0.125384
DSJ_RS14410	WP_006119253.1	ydgH CDS	2858136	2859089	954	1	forward	DSJ_RS14410	DSJ_14195	9804	1005.54	543.27	287.08	299.8	283.92	267.26	349.18	281.84	0.969408	-0.0448238	0.739461
DSJ_RS15060	WP_006119424.1	YeaH/YhbH family protein CDS	2995015	2996289	1275	1	forward	DSJ_RS15060	DSJ_14830	13076	1003.48	542.16	286.5	242.13	300.49	316.99	341.47	302.58	0.862732	-0.213016	0.10361
DSJ_RS07980	WP_006118378.1	DUF1471 domain-containing protein CDS	1630580	1630852	273	1	forward	DSJ_RS07980	DSJ_07860	2798	1002.84	541.81	286.31	1834.01	3494.46	300.69	195.92	3157.26	1.53667	0.619804	0.651544
DSJ_RS06775	WP_006117763.1	ispU CDS	1386175	1386927	753	1	forward	DSJ_RS06775	DSJ_06665	7713.5	1002.31	541.53	286.16	279.74	245.24	249.64	268.28	261.47	1.04074	0.0576055	0.486596	GO:0008360;GO:0009252;GO:0016094;GO:0071555;GO:0000287;GO:0002094;GO:0008834
DSJ_RS25980	WP_006121947.1	arnC CDS	105279	106259	981	1	reverse	DSJ_RS25980	DSJ_25430	7612	758.76	1421.14	286.15	374.43	267.24	833.72	995.87	902.34	0.339621	-1.558	0.000470435	GO:0009103;GO:0009245;GO:0036108;GO:0046677;GO:0016780;GO:0099621;GO:0005886
DSJ_RS14815	WP_006119358.1	trpA CDS	2946274	2947077	804	1	forward	DSJ_RS14815	DSJ_14590	8215.5	999.82	540.18	285.45	365.73	218.29	310.98	223.04	343.75	0.990544	-0.0137067	0.962841	GO:0000162;GO:0004834;GO:0005829
DSJ_RS15140	WP_006119446.1	minE CDS	3012075	3012344	270	1	forward	DSJ_RS15140	DSJ_14915	2758.5	999.67	540.1	285.41	262.61	265.14	271.4	255.22	274.02	1.01564	0.0223856	0.677081	GO:0032955
DSJ_RS08325	WP_006118434.1	seqA CDS	1697665	1698216	552	1	forward	DSJ_RS08325	DSJ_08210	5639.5	999.65	540.09	285.4	365.13	241.05	299.18	300.84	280.85	1.01216	0.0174351	0.927505	GO:0006355;GO:0032297;GO:0043565;GO:0005737
DSJ_RS16180	WP_006119842.1	gndA CDS	3218753	3220162	1410	1	reverse	DSJ_RS16180	DSJ_15935	14381.5	998	539.2	284.93	406.97	284.91	294.94	356.74	316.97	1.00842	0.0121025	0.954215	GO:0009051;GO:0046177;GO:0004616;GO:0050661;GO:0005829
DSJ_RS15050	WP_006119421.1	MipA/OmpV family protein CDS	2991451	2992200	750	1	reverse	DSJ_RS15050	DSJ_14820	7642	996.99	538.65	284.64	250.81	350.39	270.48	263.95	295.68	1.06714	0.0937436	0.578867	GO:0009252;GO:0030674;GO:0009279
DSJ_RS22070	WP_006120963.1	yhcN CDS	4351750	4352013	264	1	forward	DSJ_RS22070	DSJ_21690	2682.5	994.22	537.15	283.85	159.43	191.32	509.96	546.63	513.3	0.404232	-1.30674	0.00134139
DSJ_RS12440	WP_044242124.1	hypothetical protein CDS	2449715	2450059	345	1	forward	DSJ_RS12440	DSJ_12275	3502.5	993.35	536.69	283.6	235.84	352.16	275.31	277.42	234.2	1.1076	0.147431	0.483333	GO:0016020
DSJ_RS22165	WP_006120982.1	accB CDS	4371501	4371965	465	1	forward	DSJ_RS22165	DSJ_21785	4707	990.46	535.12	282.78	364.41	296.34	251.29	283.26	267.55	1.17632	0.234286	0.154425	GO:0006633;GO:0003989;GO:0009317
DSJ_RS06310	WP_006117668.1	mraZ CDS	1280077	1280535	459	1	forward	DSJ_RS06310	DSJ_06200	4641.5	989.44	534.57	282.49	229.08	270.63	204.24	225.56	241.15	1.16581	0.221332	0.128629	GO:0051301;GO:2000143;GO:0000976;GO:0003700;GO:0005737;GO:0009295
DSJ_RS25515	WP_044243032.1	hypothetical protein CDS	14018	14374	357	1	reverse	DSJ_RS25515	DSJ_24975	3408	933.48	1748.39	281.7	313.23	147.42	1025.7	616.06	496.56	0.347165	-1.52631	0.0504211
DSJ_RS28565	WP_237166164.1	LuxR C-terminal-related transcriptional regulator CDS	105272	105613	342	1	reverse	DSJ_RS28565		917.5	262.33	491.35	281.03	205.86	348.42	288.25	242.21	242.95	1.08004	0.111078	0.66282	GO:0006355;GO:0003677
DSJ_RS20760	WP_006118176.1	dkgA CDS	4091556	4092383	828	1	forward	DSJ_RS20760	DSJ_20395	8328	984.14	531.71	280.97	244.84	313.29	209.96	216.17	292.17	1.16817	0.224256	0.289473	GO:0019853;GO:0050580
DSJ_RS27710	WP_141119414.1	hypothetical protein CDS	4610	4912	303	1	forward	DSJ_RS27710		667	215.26	403.17	280.55	277.49	286.93	236.52	198.13	208.51	1.31378	0.393722	0.00467568	GO:0006313;GO:0003677;GO:0004803
DSJ_RS28575	WP_044243021.1	hypothetical protein CDS	4167	4700	534	1	forward	DSJ_RS28575	DSJ_24945	3913	716.54	1342.07	279.82	247.04	140.02	787.34	474.52	386.66	0.404533	-1.30567	0.0638278	GO:0016787;GO:0044164
DSJ_RS23110	WP_100208657.1	tap CDS	16889	16963	75	1	reverse	DSJ_RS23110		329	428.95	803.42	279.54	243.73	266.92	471.33	388.38	335.53	0.661114	-0.597029	0.0298773
DSJ_RS24655	DSJ_RS24655	DNA-binding protein CDS	<94839	>94937	>99	1	forward	DSJ_RS24655		256	252.86	473.6	279.35	164.52	220.79	277.84	233.14	185.85	0.953834	-0.0681902	0.813137	GO:0003677
DSJ_RS25700	WP_006121898.1	CcdB family protein CDS	49116	49415	300	1	reverse	DSJ_RS25700	DSJ_25150	581.5	189.54	355.01	279.12	221.65	294.27	208.27	219.53	270.63	1.13832	0.186912	0.33316	GO:0006276;GO:0008657
DSJ_RS16545	WP_006119927.1	mglA CDS	3311936	3313456	1521	1	reverse	DSJ_RS16545	DSJ_16310	15174.5	976.18	527.41	278.7	247.08	417.71	483.61	352.2	291.02	0.837296	-0.256191	0.473384	GO:0034219;GO:0005524;GO:0016887;GO:0043211;GO:0005886
DSJ_RS27705	WP_141119413.1	hypothetical protein CDS	4160	4510	351	1	forward	DSJ_RS27705		597	166.32	311.51	278.24	278.71	240.84	182.75	168.5	158.64	1.56463	0.645823	0.00261051
DSJ_RS03775	WP_006121697.1	amidohydrolase family protein CDS	761359	762756	1398	1	reverse	DSJ_RS03775	DSJ_03705	13906	973.29	525.85	277.87	263.51	228.33	212.47	203.04	185.37	1.28097	0.357238	0.0281659	GO:0003756;GO:0050270;GO:0005788
DSJ_RS01120	WP_006121026.1	glpD CDS	201302	202807	1506	1	forward	DSJ_RS01120	DSJ_01090	14960	971.97	525.13	277.5	153.79	186.1	135.84	136.76	213.64	1.26972	0.344514	0.387589	GO:0006072;GO:0004368;GO:0009331
DSJ_RS28695	WP_006120354.1	hypothetical protein CDS	3669308	3669436	129	1	forward	DSJ_RS28695		1279.5	970.5	524.34	277.08	306.39	407.71	343.16	301.5	634.28	0.775001	-0.36773	0.439686
DSJ_RS15485	WP_006120275.1	mepM CDS	3082570	3083901	1332	1	reverse	DSJ_RS15485	DSJ_15255	13200.5	969.69	523.9	276.85	261.93	227.19	236.15	253.09	240.52	1.04962	0.0698658	0.481306	GO:0000920;GO:0004222;GO:0042834;GO:0016020
DSJ_RS10350	WP_044241798.1	hypothetical protein CDS	2081421	2081762	342	1	forward	DSJ_RS10350	DSJ_10220	3387	969.02	523.54	276.66	262.37	312.95	333.02	276.93	298.45	0.937891	-0.0925081	0.444924
DSJ_RS16225	WP_044242196.1	FdtA/QdtA family cupin domain-containing protein CDS	3229363	3229761	399	1	reverse	DSJ_RS16225	DSJ_15980	3949.5	968.53	523.28	276.52	291.99	250.87	257.71	249.19	185.18	1.18394	0.243594	0.1759	GO:0016853
DSJ_RS08675	WP_033737785.1	ATP-binding cassette domain-containing protein CDS	1766492	1767214	723	1	reverse	DSJ_RS08675	DSJ_08560	7147	967.23	522.57	276.15	351.04	160.75	17.09	49.34	43.09	7.19449	2.84689	0.0158321	GO:0015807;GO:0005524;GO:0015658;GO:0016887
DSJ_RS12220	WP_044242129.1	helix-turn-helix transcriptional regulator CDS	2424233	2424931	699	1	reverse	DSJ_RS12220	DSJ_12065	6897	965.45	521.61	275.64	245.56	280.63	280.99	288.45	227.15	1.00658	0.00945903	0.941069
DSJ_RS18865	WP_044241359.1	helix-turn-helix domain-containing protein CDS	3747417	3748145	729	1	forward	DSJ_RS18865	DSJ_18555	7192	965.31	521.54	275.6	222.33	281.21	217.55	259.23	259.33	1.05846	0.0819612	0.572342	GO:0003677
DSJ_RS08140	WP_006118409.1	rlmH CDS	1663169	1663639	471	1	reverse	DSJ_RS08140	DSJ_08020	4640	963.92	520.79	275.2	242.49	240.98	208.5	257.86	225.7	1.09625	0.132575	0.291131	GO:0031167;GO:0070038;GO:0005737
DSJ_RS22200	WP_044242664.1	amino acid ABC transporter ATP-binding protein CDS	4378310	4378990	681	1	forward	DSJ_RS22200	DSJ_21820	6704	963.23	520.41	275.01	283.72	322.74	148.94	156.92	140.66	1.97409	0.981187	0.000710934	GO:0003333;GO:0005524;GO:0015424;GO:0016887;GO:0005886
DSJ_RS22305	WP_006121472.1	ubiE CDS	4400805	4401563	759	1	reverse	DSJ_RS22305	DSJ_21925	7466.5	962.54	520.04	274.81	287.47	294.65	323.83	342.11	342.45	0.8498	-0.234804	0.00394966	GO:0006744;GO:0009060;GO:0009234;GO:0032259;GO:0043333;GO:0043770;GO:0102027;GO:0102094;GO:0102955
DSJ_RS23565	WP_044241682.1	recombinase family protein CDS	27247	28221	975	1	reverse	DSJ_RS23565	DSJ_23130	3721	373.19	698.98	273.42	228.36	333.31	410.06	352.59	319.81	0.771474	-0.37431	0.109832	GO:0006310;GO:0015074;GO:0000150;GO:0003677
DSJ_RS27830	WP_257789144.1	RepA protein CDS	151953	152654	702	1	forward	DSJ_RS27830	DSJ_00855	6865	956.86	516.97	273.19	202.36	228.64	239.99	249.28	195.39	1.02853	0.040577	0.818255	GO:0006276
DSJ_RS24195	DSJ_RS24195	IS6 family transposase CDS	17323	17997	675	1	reverse	DSJ_RS24195		1802	261.05	488.94	272.32	254.21	286.21	286.84	295.91	284.69	0.936941	-0.0939701	0.138767	GO:0015074;GO:0003676
DSJ_RS23915	WP_044242411.1	N-acetylmuramoyl-L-alanine amidase CDS	36438	37214	777	1	reverse	DSJ_RS23915	DSJ_23480	46293.5	5826.01	10912	272.02	358.09	180.08	6401.62	3364.05	1543.06	0.0716429	-3.80303	0.0691082	GO:0009253;GO:0009254;GO:0008745;GO:0019867
DSJ_RS15310	WP_006120309.1	proQ CDS	3045088	3045792	705	1	reverse	DSJ_RS15310	DSJ_15085	6851.5	950.92	513.76	271.49	303.31	242.47	263.21	286.7	246.76	1.02586	0.0368305	0.760591	GO:0010608;GO:0033592;GO:0034057;GO:0005829
DSJ_RS16015	WP_006119810.1	DUF496 family protein CDS	3182462	3182788	327	1	reverse	DSJ_RS16015	DSJ_15770	3168.5	948.09	512.23	270.68	329.17	285.34	251.69	297.78	335.66	1.00007	9.77922e-05	0.999499	GO:0005829
DSJ_RS14825	WP_006119360.1	ompW CDS	2947590	2948222	633	1	reverse	DSJ_RS14825	DSJ_14600	6127	947.09	511.69	270.39	218.67	275.36	129.77	142.87	196.31	1.63007	0.704931	0.0224766	GO:0055085;GO:0009279;GO:0044384
DSJ_RS09080	WP_006118580.1	idi CDS	1838895	1839428	534	1	reverse	DSJ_RS09080	DSJ_08970	5147	943.1	509.54	269.26	198.03	237.25	257.55	238.97	224.23	0.97751	-0.0328173	0.823868	GO:0009240;GO:0050992;GO:0004452;GO:0016787;GO:0046872;GO:0005737
DSJ_RS27870	WP_006118714.1	hypothetical protein CDS	2048764	2048937	174	1	forward	DSJ_RS27870		1676.5	942.76	509.35	269.16	305.3	542.13	666.29	666.75	643.4	0.56495	-0.823805	0.0289798
DSJ_RS07000	WP_006120684.1	mprA CDS	1435749	1436279	531	1	reverse	DSJ_RS07000	DSJ_06890	5115	942.53	509.23	269.09	341.35	222.87	175.03	186.2	161.88	1.59299	0.671739	0.0424439	GO:0006355;GO:0003677;GO:0003700
DSJ_RS13765	WP_006119082.1	Rrf2 family transcriptional regulator CDS	2722842	2723336	495	1	forward	DSJ_RS13765	DSJ_13570	4761	941.11	508.46	268.69	258.25	284.81	232.8	243	249.27	1.11955	0.162915	0.0336352	GO:0006355;GO:0003700;GO:0051537;GO:0005829
DSJ_RS20090	DSJ_RS20090	aspartyl/asparaginyl beta-hydroxylase domain-containing protein CDS	<3961632	3961895	>264	1	forward	DSJ_RS20090	DSJ_19730	2536	939.92	507.82	268.35	153.86	204.85	475.78	697.74	458.54	0.384214	-1.38002	0.0161869	GO:0016020
DSJ_RS06830	WP_006117775.1	accA CDS	1399948	1400904	957	1	forward	DSJ_RS06830	DSJ_06720	9165.5	937.11	506.3	267.55	337.06	272.42	244.2	296.95	243.42	1.11785	0.160724	0.341259	GO:0006633;GO:2001295;GO:0003989;GO:0005524;GO:0016743;GO:0009317
DSJ_RS10395	WP_100208608.1	hypothetical protein CDS	2087167	2087631	465	1	reverse	DSJ_RS10395	DSJ_10265	4446	935.54	505.45	267.1	290.61	355.52	354.69	345.55	300.95	0.912145	-0.132666	0.400835
DSJ_RS23635	WP_006118533.1	TrfB-related DNA-binding protein CDS	37322	37651	330	1	reverse	DSJ_RS23635	DSJ_23200	993	294.24	551.11	266.06	228.07	307.82	323.32	348.03	255.47	0.86527	-0.208777	0.311958
DSJ_RS04085	WP_006121754.1	greA CDS	823143	823619	477	1	forward	DSJ_RS04085	DSJ_04015	4538	930.88	502.93	265.77	308.25	278.51	193.72	246.36	266.33	1.20685	0.271245	0.123732	GO:0006414;GO:0032784;GO:0003677;GO:0003746;GO:0070063
DSJ_RS12730	WP_006118899.1	prs CDS	2505272	2506219	948	1	reverse	DSJ_RS12730	DSJ_12555	9017	930.68	502.82	265.71	310.05	222.37	321.55	316.75	260.01	0.888479	-0.17059	0.357116	GO:0006015;GO:0006164;GO:0009156;GO:0016310;GO:0000287;GO:0004749;GO:0005524;GO:0016301;GO:0002189;GO:0005737
DSJ_RS23280	WP_006122550.1	repA CDS	17870	18811	942	1	forward	DSJ_RS23280	DSJ_22860	3566	370.17	693.33	265.42	271.15	273.57	406.74	425.25	280.89	0.727967	-0.458055	0.0904094	GO:0006276
DSJ_RS23405	WP_052310142.1	hypothetical protein CDS	1162	1965	804	1	forward	DSJ_RS23405	DSJ_22975	2215	269.4	504.57	265	211.01	248.64	296.01	272.17	245.67	0.890397	-0.167479	0.240804
DSJ_RS24165	WP_006122117.1	gspJ CDS	12779	13330	552	1	forward	DSJ_RS24165	DSJ_23705	979	173.43	324.83	263.61	263.12	186.78	190.56	244.75	249.99	1.04116	0.058198	0.782314	GO:0015628;GO:0005886;GO:0015627
DSJ_RS02585	DSJ_RS02585	aminotransferase class I/II-fold pyridoxal phosphate-dependent enzyme CDS	<508663	509194	>532	1	reverse	DSJ_RS02585	DSJ_02530	5014	922.18	498.24	263.29	174.89	243.6	319.71	338.32	274.48	0.731124	-0.451813	0.0635496	GO:0006567;GO:0009058;GO:0019518;GO:0008890;GO:0016740;GO:0016746;GO:0016874;GO:0030170
DSJ_RS19325	WP_006117918.1	adk CDS	3815290	3815934	645	1	reverse	DSJ_RS19325	DSJ_18980	6073	921.27	497.74	263.03	398.55	253.67	209.23	293.85	239.52	1.23249	0.301581	0.338231	GO:0009132;GO:0016310;GO:0044209;GO:0046940;GO:0004017;GO:0004550;GO:0005524;GO:0005829
DSJ_RS00610	WP_006120567.1	YheV family putative metal-binding protein CDS	104927	105121	195	1	reverse	DSJ_RS00610	DSJ_00595	1834.5	920.51	497.33	262.81	266.03	324.49	291.48	319.81	297.29	0.939191	-0.0905098	0.446318
DSJ_RS15490	WP_006120274.1	znuA CDS	3083916	3084863	948	1	reverse	DSJ_RS15490	DSJ_15260	8909	919.53	496.8	262.53	232.47	215.39	231.04	217.25	276.13	0.980633	-0.0282151	0.845458	GO:0006829;GO:0046872
DSJ_RS00760	WP_044243473.1	hypothetical protein CDS	132156	132497	342	1	reverse	DSJ_RS00760	DSJ_00745	3203	916.38	495.1	261.63	339.2	361.35	328.46	357.4	400.64	0.885578	-0.175309	0.323053	GO:0016020
DSJ_RS13020	WP_006118952.1	DUF481 domain-containing protein CDS	2568653	2569414	762	1	forward	DSJ_RS13020	DSJ_12845	7125	914.9	494.3	261.21	272.19	221.96	174.71	242.61	217.57	1.18975	0.250658	0.183622
DSJ_RS21960	WP_006120936.1	nsrR CDS	4328157	4328600	444	1	reverse	DSJ_RS21960	DSJ_21580	4150.5	914.67	494.17	261.14	211.41	255.55	219.49	225.18	252.91	1.04375	0.0617779	0.617383	GO:0006355;GO:0003677;GO:0003700;GO:0051537;GO:0005829
DSJ_RS28495	WP_006122335.1	RHS repeat-associated core domain-containing protein CDS	54558	55811	1254	1	reverse	DSJ_RS28495	DSJ_23575	3998	311.76	583.92	260.86	237.49	286	342.56	254.23	249.12	0.927226	-0.109007	0.572292	GO:0016020
DSJ_RS26185	WP_006121986.1	H-NS histone family protein CDS	148356	148751	396	1	forward	DSJ_RS26185	DSJ_25640	1516.5	374.47	701.38	259.57	289.61	248.75	411.47	562.12	519.2	0.534523	-0.903677	0.00756117	GO:0006355;GO:0000976;GO:0001217;GO:0003680;GO:0003681;GO:0030527;GO:0046983;GO:0005829;GO:0009295;GO:0032993
DSJ_RS25705	WP_006121899.1	type II toxin-antitoxin system CcdA family antitoxin CDS	49418	49636	219	1	reverse	DSJ_RS25705	DSJ_25155	424.5	189.54	355.01	259.01	223.12	293.94	208.27	228.27	284.49	1.07634	0.106127	0.581528
DSJ_RS15150	WP_006119448.1	fadD CDS	3013614	3015290	1677	1	reverse	DSJ_RS15150	DSJ_14925	15465	902.32	487.51	257.62	185.34	275.28	315.93	236.49	216.87	0.93364	-0.0990616	0.698832	GO:0001676;GO:0004467
DSJ_RS14895	WP_006119380.1	oppA CDS	2959818	2961458	1641	1	reverse	DSJ_RS14895	DSJ_14670	15124.5	901.82	487.23	257.47	292.89	332.44	534.68	505.4	420.19	0.604546	-0.726077	0.0090269	GO:0015833;GO:0055085;GO:1904680;GO:0030288;GO:0043190
DSJ_RS12705	WP_006118894.1	tyrosine-type recombinase/integrase CDS	2500192	2501367	1176	1	reverse	DSJ_RS12705	DSJ_12530	10830	901.09	486.84	257.26	201.78	281.63	196.8	185.89	231.12	1.20668	0.271039	0.195985	GO:0006310;GO:0015074;GO:0044826;GO:0046718;GO:0075713;GO:0003677
DSJ_RS15025	WP_006119417.1	msrB CDS	2987821	2988231	411	1	reverse	DSJ_RS15025	DSJ_14800	3776	898.95	485.68	256.65	248.2	234.33	270.97	260.95	274.99	0.916063	-0.126482	0.0432205	GO:0006979;GO:0030091;GO:0008270;GO:0033743;GO:0005737
DSJ_RS22600	WP_006121429.1	rhlB CDS	4457609	4458901	1293	1	forward	DSJ_RS22600	DSJ_22215	11832.5	895.41	483.77	255.64	280.42	274.39	282.83	295.74	252.6	0.975071	-0.0364204	0.665054	GO:0006401;GO:0003723;GO:0003724;GO:0005524;GO:0016887;GO:0005829
DSJ_RS06790	WP_006117766.1	bamA CDS	1389217	1391628	2412	1	forward	DSJ_RS06790	DSJ_06680	21993	892.18	482.03	254.72	320.97	268.88	229.39	284.36	282.81	1.06027	0.084434	0.58606	GO:0043165;GO:0051205;GO:1990063
DSJ_RS25510	WP_052310156.1	harpin HrpZ family protein CDS	12581	13729	1149	1	reverse	DSJ_RS25510	DSJ_24970	13707	1166.53	2184.89	254.02	285.81	131.44	1281.78	844.75	761	0.232472	-2.10487	0.0117571	GO:0034053;GO:0005576
DSJ_RS08310	WP_006118431.1	fldA CDS	1695550	1696080	531	1	reverse	DSJ_RS08310	DSJ_08195	4826	889.28	480.46	253.89	212.75	237.66	191.42	220.89	207.17	1.13692	0.185132	0.126477	GO:0022900;GO:0009055;GO:0010181
DSJ_RS24890	DSJ_RS24890	type II toxin-antitoxin system ParD family antitoxin CDS	25417	25780	364	1	reverse	DSJ_RS24890	DSJ_24390	744.5	200	374.6	253.84	266.15	250.11	219.76	238.7	210.75	1.15076	0.202587	0.0244695	GO:0005524
DSJ_RS27510	WP_141119374.1	hypothetical protein CDS	2967254	2967487	234	1	reverse	DSJ_RS27510		2123.5	887.94	479.73	253.51	275.76	283.71	292.95	259.4	362.77	0.888386	-0.170741	0.344086
DSJ_RS00820	DSJ_RS00820	type IV secretion system protein CDS	<143768	144148	>381	1	reverse	DSJ_RS00820	DSJ_00805	3449	885.75	478.55	252.88	218.98	305.33	281.59	281.93	303.29	0.896609	-0.157448	0.3166	GO:0030255
DSJ_RS23575	DSJ_RS23575	IS1 family transposase CDS	<28735	>29180	>446	1	reverse	DSJ_RS23575		1244	272.75	510.85	252.42	202.59	232.84	299.69	251.79	240.1	0.868958	-0.202641	0.211814	GO:0006313;GO:0003677;GO:0004803
DSJ_RS00165	WP_006121348.1	gmk CDS	33243	33866	624	1	forward	DSJ_RS00165	DSJ_00160	5637	883.91	477.56	252.36	195.53	241.07	221.01	235.09	179.18	1.0845	0.117028	0.500009	GO:0016310;GO:0046037;GO:0046710;GO:0004385;GO:0005524;GO:0005829
DSJ_RS26655	WP_039339318.1	diaminobutyrate--2-oxoglutarate transaminase CDS	249283	250665	1383	1	reverse	DSJ_RS26655	DSJ_26110	7964	563.09	1054.67	251.23	231.49	235.18	618.73	789.36	494.31	0.377365	-1.40597	0.00999131	GO:0009058;GO:0030170;GO:0045303
DSJ_RS07780	WP_006120420.1	YpfN family protein CDS	1587555	1587743	189	1	forward	DSJ_RS07780	DSJ_07665	1699	879.58	475.22	251.12	213.07	300.92	220.58	196.1	242.6	1.16052	0.214776	0.287288	GO:0016020
DSJ_RS23790	WP_044243560.1	hypothetical protein CDS	11780	11998	219	1	forward	DSJ_RS23790	DSJ_23360	592.5	264.56	495.51	250.78	206.86	287.32	290.69	357.73	302.27	0.783599	-0.351812	0.0923448	GO:0003677
DSJ_RS08420	WP_006118453.1	sdhD CDS	1714494	1714841	348	1	forward	DSJ_RS08420	DSJ_08305	3121	877.53	474.11	250.54	219.56	214.05	184.94	216.51	200.29	1.13695	0.185172	0.1323	GO:0006099;GO:0017004;GO:0022900;GO:0000104;GO:0009055;GO:0020037;GO:0046872;GO:0005886
DSJ_RS13525	WP_006119031.1	DUF2058 domain-containing protein CDS	2666799	2667341	543	1	forward	DSJ_RS13525	DSJ_13335	4868	877.19	473.93	250.44	243.73	283.74	272.57	288.66	227.15	0.98672	-0.0192879	0.882625
DSJ_RS19335	WP_006117920.1	recR CDS	3818187	3818792	606	1	reverse	DSJ_RS19335	DSJ_18990	5425.5	876.02	473.29	250.1	256.49	229.2	211.61	248.3	233.01	1.06187	0.0866053	0.348183	GO:0006281;GO:0006310;GO:0003677;GO:0046872
DSJ_RS05750	WP_006117572.1	brnQ CDS	1150062	1151381	1320	1	reverse	DSJ_RS05750	DSJ_05660	11788.5	873.84	472.11	249.48	217.14	236.47	86	93.56	85.29	2.65467	1.40853	0.00011611	GO:0015818;GO:0015820;GO:0015829;GO:0005304;GO:0015188;GO:0015190;GO:0005886
DSJ_RS25860	WP_006121926.1	KTSC domain-containing protein CDS	80997	81221	225	1	reverse	DSJ_RS25860	DSJ_25310	727	315.95	591.78	249.18	299.08	307.79	347.17	349.67	287.29	0.869855	-0.201154	0.193807
DSJ_RS20970	WP_006118210.1	rpoD CDS	4134196	4136025	1830	1	forward	DSJ_RS20970	DSJ_20605	16282	870.57	470.35	248.55	289.1	279.63	246.77	265.89	301.84	1.00341	0.00491573	0.965716	GO:2000142;GO:0003677;GO:0016987;GO:0005737
DSJ_RS12215	WP_006119545.1	hypothetical protein CDS	2423165	2424082	918	1	reverse	DSJ_RS12215	DSJ_12060	8105	863.88	466.74	246.64	246.69	343.75	261.77	287.57	248.94	1.0486	0.0684706	0.725256	GO:0006508;GO:0030163;GO:0004176;GO:0004222;GO:0005524;GO:0008270;GO:0016887;GO:0005886
DSJ_RS06785	WP_006117765.1	rseP CDS	1387816	1389165	1350	1	forward	DSJ_RS06785	DSJ_06675	11872.5	860.51	464.91	245.68	220.27	218.53	182.5	218.23	210.64	1.11958	0.162963	0.15598	GO:0006508;GO:0004222;GO:0005515;GO:0046872;GO:0016020
DSJ_RS00385	WP_006120604.1	mscL CDS	79329	79739	411	1	forward	DSJ_RS00385	DSJ_00370	3599.5	856.93	462.98	244.66	240.14	250.86	181.82	222.47	289.68	1.06007	0.0841659	0.682847	GO:0009992;GO:0034220;GO:0008381;GO:0005886
DSJ_RS27500	WP_015700245.1	YoaK family small membrane protein CDS	2840441	2840539	99	1	forward	DSJ_RS27500		867	856.9	462.96	244.65	201.5	246.51	266.99	348.59	245.83	0.8041	-0.314553	0.179401
DSJ_RS25975	WP_006121946.1	arnA CDS	103297	105279	1983	1	reverse	DSJ_RS25975	DSJ_25425	14014.5	691.08	1294.38	244.62	307.26	208.86	759.36	823.01	751.65	0.325936	-1.61734	0.000137567	GO:0009103;GO:0009245;GO:0046677;GO:0016831;GO:0099618;GO:0099619
DSJ_RS01330	WP_006121064.1	DcrB family lipoprotein CDS	245841	246395	555	1	forward	DSJ_RS01330	DSJ_01285	4843	853.82	461.3	243.77	354.86	279.39	353.31	476.26	490.34	0.665212	-0.588114	0.0538494	GO:0005886
DSJ_RS10935	WP_006118861.1	phoP CDS	2194356	2195024	669	1	reverse	DSJ_RS10935	DSJ_10800	5829.5	852.61	460.65	243.42	187.03	160.93	534.98	743.18	584.02	0.317574	-1.65484	0.00327197	GO:0000160;GO:0006355;GO:0000156;GO:0000976;GO:0001216;GO:0005829;GO:0032993
DSJ_RS14695	WP_006119327.1	LapA family protein CDS	2919897	2920208	312	1	reverse	DSJ_RS14695	DSJ_14475	2706	848.63	458.5	242.29	229.81	305.74	264.48	275.46	287.37	0.940204	-0.0889546	0.536517	GO:0008653;GO:0005886
DSJ_RS28325	WP_233255785.1	hypothetical protein CDS	3254042	3254479	438	1	forward	DSJ_RS28325		3791	846.89	457.55	241.79	445.95	164.49	302.22	235.87	252.37	1.07814	0.10855	0.823137
DSJ_RS14420	WP_006119255.1	hypothetical protein CDS	2860680	2861090	411	1	reverse	DSJ_RS14420	DSJ_14205	3553	845.86	457	241.49	245.05	301.46	255.28	214.78	227.5	1.12965	0.175878	0.2568
DSJ_RS05210	WP_006120762.1	pyrG CDS	1056295	1057932	1638	1	forward	DSJ_RS05210	DSJ_05130	14029.5	838.06	452.78	239.27	256.83	239.32	251.76	248.29	227.68	1.01057	0.0151651	0.801066	GO:0006541;GO:0019856;GO:0044210;GO:0003883;GO:0004359;GO:0005524;GO:0042802;GO:0046872;GO:0005829
DSJ_RS15670	WP_006120236.1	flhD CDS	3120081	3120431	351	1	reverse	DSJ_RS15670	DSJ_15440	3001.5	836.71	452.06	238.88	97.56	565.11	91.38	114.6	84.04	3.10858	1.63626	0.215725	GO:0045893;GO:1902208;GO:0003677;GO:0005737
DSJ_RS22475	WP_006121448.1	lipoprotein CDS	4432908	4433117	210	1	reverse	DSJ_RS22475	DSJ_22090	1792.5	835.19	451.23	238.45	249.05	254.32	286.52	276.62	312.21	0.847455	-0.238791	0.0184375	GO:0016020
DSJ_RS17135	WP_006119983.1	hypothetical protein CDS	3421106	3421219	114	1	forward	DSJ_RS17135	DSJ_16885	973	835.13	451.2	238.43	173.02	322.05	1641.85	1546.71	2828.26	0.121908	-3.03613	0.0131704
DSJ_RS16250	DSJ_RS16250	wecA CDS	<3234527	3235207	>681	1	reverse	DSJ_RS16250	DSJ_16010	5805	834.07	450.63	238.13	235	244.83	269.8	232.93	212.5	1.00382	0.00549622	0.959913	GO:0009243;GO:0009246;GO:0044038;GO:0071555;GO:0000287;GO:0008963;GO:0016757;GO:0030145;GO:0036380;GO:0051992;GO:0005886;GO:0009276
DSJ_RS17725	WP_237166065.1	tail fiber assembly protein CDS	3564924	3565391	468	1	reverse	DSJ_RS17725	DSJ_17475	3957.5	827.41	447.03	236.23	189.87	175.71	306.84	381.03	237.03	0.650676	-0.619989	0.0767064
DSJ_RS11700	WP_006119661.1	nac CDS	2325813	2326730	918	1	forward	DSJ_RS11700	DSJ_11545	7754	826.47	446.53	235.96	371.83	93.93	22.94	32.64	31.6	8.04909	3.00883	0.0632122	GO:2000142;GO:0003677;GO:0003700
DSJ_RS26565	WP_006122059.1	GhoT/OrtT family toxin CDS	225813	225986	174	1	reverse	DSJ_RS26565	DSJ_26020	356	200.07	374.72	235.85	253.91	198.39	219.83	245.53	222.11	1.00099	0.00142631	0.990709	GO:0005886
DSJ_RS03995	WP_006121736.1	lptA CDS	808534	809088	555	1	reverse	DSJ_RS03995	DSJ_03925	4662.5	822	444.11	234.68	244.65	226.17	229.02	249.42	222.15	1.00701	0.0100757	0.875168	GO:0015920;GO:0043165;GO:0001530;GO:0017089;GO:0009279;GO:0030288
DSJ_RS07660	WP_006120622.1	bamB CDS	1561129	1562310	1182	1	forward	DSJ_RS07660	DSJ_07555	9894.5	819.07	442.53	233.85	256.11	222.24	163.44	211.84	218.25	1.19994	0.262961	0.118446	GO:0043165;GO:0051205;GO:0005515;GO:0009279
DSJ_RS09555	WP_006118604.1	clpS CDS	1931260	1931580	321	1	forward	DSJ_RS09555	DSJ_09435	2684	818.13	442.02	233.58	253.24	307.86	275.81	305.07	319.04	0.883056	-0.179423	0.242645	GO:0006508;GO:0030163;GO:0008233
DSJ_RS07820	WP_006120436.1	bcp CDS	1595143	1595610	468	1	forward	DSJ_RS07820	DSJ_07705	3909	817.27	441.55	233.33	271.4	310.99	222.12	269.12	308.48	1.02001	0.0285791	0.881408	GO:0034599;GO:0045454;GO:0098869;GO:0008379;GO:0005737
DSJ_RS23870	WP_071988773.1	TniQ family protein CDS	23644	24843	1200	1	reverse	DSJ_RS23870	DSJ_23435	2203.5	179.56	336.31	233.13	178.75	137.32	197.3	185.41	158.52	1.01473	0.0210898	0.933735
DSJ_RS11120	WP_006119774.1	DUF2767 family protein CDS	2218255	2218458	204	1	forward	DSJ_RS11120	DSJ_10980	1697	813.95	439.76	232.38	145.03	156.04	162.75	158.83	153.18	1.12362	0.168155	0.517654	GO:0004333
DSJ_RS26525	WP_006122051.1	polyprenyl synthetase family protein CDS	217562	218473	912	1	reverse	DSJ_RS26525	DSJ_25980	2307	247.36	463.3	232.34	203.85	222.69	271.8	223.82	222.72	0.917226	-0.124651	0.337707	GO:0016117;GO:0033386;GO:0004161;GO:0004311;GO:0004337;GO:0046872
DSJ_RS08430	WP_006118455.1	succinate dehydrogenase iron-sulfur subunit CDS	1716623	1717339	717	1	forward	DSJ_RS08430	DSJ_08315	5939.5	810.54	437.92	231.41	220.84	185.14	167.99	206.3	189.88	1.12978	0.176046	0.243607	GO:0006099;GO:0022904;GO:0008177;GO:0009055;GO:0046872;GO:0051537;GO:0051538;GO:0051539;GO:0102040
DSJ_RS13145	WP_006118972.1	sufB CDS	2594793	2596286	1494	1	forward	DSJ_RS13145	DSJ_12965	12338.5	808.09	436.59	230.71	230.14	247.44	284.29	270.03	311.43	0.818123	-0.28961	0.0173042	GO:0016226
DSJ_RS02635	WP_006121277.1	secB CDS	517948	518412	465	1	forward	DSJ_RS02635	DSJ_02580	3840	808.02	436.56	230.69	214.61	205.22	161.52	181.6	200.98	1.19559	0.257722	0.0595747	GO:0006457;GO:0015031;GO:0051262;GO:0051082;GO:0005737
DSJ_RS20655	WP_006118158.1	spore coat U domain-containing protein CDS	4069544	4070110	567	1	forward	DSJ_RS20655	DSJ_20290	4679	807.45	436.25	230.53	234.55	269.11	210.82	185.53	178.82	1.27647	0.352165	0.0275961
DSJ_RS03940	WP_006121725.1	sspB CDS	791321	791806	486	1	forward	DSJ_RS03940	DSJ_03870	3994	804.11	434.44	229.58	256.94	223.93	199.64	229.01	250.38	1.04627	0.0652578	0.589789	GO:0006508;GO:0045732;GO:0008233;GO:0005829;GO:0005840
DSJ_RS17680	WP_006120103.1	formate/nitrite transporter family protein CDS	3557402	3558334	933	1	forward	DSJ_RS17680	DSJ_17430	7664.5	803.8	434.28	229.49	186.42	211.88	223.36	292.58	276.19	0.792534	-0.335455	0.0875911	GO:0015724;GO:0055085;GO:0015499;GO:0016020
DSJ_RS02945	WP_052310154.1	hypothetical protein CDS	582858	583421	564	1	forward	DSJ_RS02945	DSJ_02885	4633	803.76	434.26	229.48	195	297.51	208.22	185.34	175.37	1.26903	0.343728	0.182218	GO:0006259
DSJ_RS07680	DSJ_RS07680	M4 family metallopeptidase CDS	1567685	1568618	934	1	reverse	DSJ_RS07680	DSJ_07575	7653.5	801.79	433.19	228.91	167.69	244.22	190.39	174.17	199.39	1.13631	0.184352	0.354957
DSJ_RS23645	WP_044241678.1	hypothetical protein CDS	39246	39449	204	1	forward	DSJ_RS23645	DSJ_23210	604	289.52	542.27	228.41	255.52	297.17	318.13	366.35	301.83	0.791942	-0.336534	0.0699162
DSJ_RS02745	WP_006121301.1	rraA CDS	537135	537620	486	1	reverse	DSJ_RS02745	DSJ_02690	3961	797.47	430.86	227.68	148.81	180.12	136.96	155.95	161.65	1.2245	0.292196	0.231145	GO:0051252;GO:0019899;GO:0060698;GO:0005737
DSJ_RS17205	WP_006120003.1	gyrA CDS	3453949	3456591	2643	1	reverse	DSJ_RS17205	DSJ_16955	21405	792.43	428.14	226.24	254.32	238.34	287.74	281.97	261.4	0.864988	-0.209248	0.0304962	GO:0006261;GO:0006265;GO:0003677;GO:0005524;GO:0034335;GO:0005694;GO:0005737;GO:0009330
DSJ_RS20905	WP_006118197.1	ribB CDS	4118728	4119384	657	1	reverse	DSJ_RS20905	DSJ_20540	5313	791.26	427.5	225.91	234.79	285.43	366.33	269.9	259.01	0.833441	-0.262847	0.269588	GO:0009231;GO:0000287;GO:0008686;GO:0030145;GO:0005829
DSJ_RS01090	WP_006121021.1	nfuA CDS	193857	194432	576	1	forward	DSJ_RS01090	DSJ_01060	4650.5	789.99	426.82	225.54	188.95	234.38	226.55	270.38	292.64	0.821802	-0.283138	0.12101	GO:0016226;GO:0097428;GO:0005506;GO:0051539
DSJ_RS22100	WP_006120970.1	aaeX CDS	4354890	4355093	204	1	reverse	DSJ_RS22100	DSJ_21720	1646.5	789.73	426.67	225.47	155.78	141.65	169.6	157.2	114.53	1.18483	0.244677	0.427382	GO:0005886
DSJ_RS28580	WP_044243024.1	hypothetical protein CDS	4685	4999	315	1	forward	DSJ_RS28580	DSJ_24950	1739.5	539.99	1011.39	224.77	184.53	121.72	593.34	360.55	291.74	0.426306	-1.23004	0.0682178	GO:0004386;GO:0004519
DSJ_RS17480	WP_006120060.1	accD CDS	3517796	3518710	915	1	reverse	DSJ_RS17480	DSJ_17230	7361	787.16	425.28	224.73	224.96	191.07	169.62	198.77	199.38	1.12856	0.174477	0.178733	GO:0006633;GO:2001295;GO:0003989;GO:0005524;GO:0008270;GO:0016743;GO:0009317
DSJ_RS28475	WP_044243852.1	hypothetical protein CDS	25582	25767	186	1	reverse	DSJ_RS28475	DSJ_22915	348.5	183.22	343.16	224.53	170.45	204.23	201.32	239.53	281.84	0.829138	-0.270315	0.216823	GO:0003677
DSJ_RS23735	WP_141119424.1	topoisomerase C-terminal repeat-containing protein CDS	5036	5401	366	1	forward	DSJ_RS23735	DSJ_23300	957	255.68	478.89	224.4	168.62	229.32	280.95	216.02	187.38	0.909388	-0.137031	0.574317
DSJ_RS14195	WP_006119202.1	acyl-homoserine-lactone synthase CDS	2810177	2810809	633	1	forward	DSJ_RS14195	DSJ_13985	5077	784.78	424	224.06	239.53	256.19	252.91	256.12	254.83	0.942293	-0.0857522	0.190184	GO:0007165;GO:0009372;GO:0061579
DSJ_RS05840	WP_006117590.1	iraP CDS	1169711	1169965	255	1	reverse	DSJ_RS05840	DSJ_05750	2037	781.62	422.29	223.15	272.88	347.59	353.94	335.51	277.16	0.872762	-0.196341	0.393711	GO:0005737
DSJ_RS03270	WP_006121584.1	YfaZ family outer membrane protein CDS	648473	649018	546	1	forward	DSJ_RS03270	DSJ_03210	4360	781.34	422.14	223.07	323.35	210.4	120.43	174.78	182.75	1.58344	0.66306	0.0846352
DSJ_RS24885	WP_006120896.1	type II toxin-antitoxin system RelE/ParE family toxin CDS	25134	25430	297	1	reverse	DSJ_RS24885	DSJ_24385	446	146.84	275.03	223.01	209.64	189.23	161.35	187.93	168.31	1.20149	0.264826	0.0513717
DSJ_RS23800	WP_006122357.1	hypothetical protein CDS	12477	12671	195	1	forward	DSJ_RS23800	DSJ_23370	666	333.97	625.53	222.55	182.51	303.63	366.97	305.01	227.9	0.787538	-0.344578	0.301249
DSJ_RS10455	WP_006118774.1	uvrY CDS	2096158	2096817	660	1	forward	DSJ_RS10455	DSJ_10320	5253	778.77	420.75	222.34	200.29	240.14	227.59	201.5	174.34	1.09834	0.135322	0.361432	GO:0000160;GO:0006355;GO:0003677
DSJ_RS04045	WP_006121746.1	ibaG CDS	815635	815892	258	1	forward	DSJ_RS04045	DSJ_03975	2051.5	778.03	420.35	222.13	265.07	207.83	278.61	276.13	242.62	0.871664	-0.198156	0.175529	GO:0003677
DSJ_RS23045	WP_044243678.1	hypothetical protein CDS	2122	2514	393	1	forward	DSJ_RS23045	DSJ_22625	1231	306.29	573.68	222.06	265.65	391.67	336.56	316.52	365.62	0.863237	-0.212171	0.428876
DSJ_RS07635	WP_006120627.1	pilW CDS	1556175	1556906	732	1	forward	DSJ_RS07635	DSJ_07530	5817.5	777.63	420.13	222.01	226.69	230	246.82	252.63	241.18	0.916382	-0.125979	0.00691774	GO:0005515
DSJ_RS09430	WP_033737663.1	YbjN domain-containing protein CDS	1908481	1908960	480	1	forward	DSJ_RS09430	DSJ_09315	3813.5	777.37	420	221.94	222.79	187.31	143.71	143.22	155.35	1.42905	0.515056	0.00686119
DSJ_RS21390	WP_006118279.1	hypothetical protein CDS	4213193	4213387	195	1	forward	DSJ_RS21390	DSJ_21010	1546	775.75	419.12	221.48	148.15	217.66	261.18	296.48	280.07	0.701049	-0.512412	0.0322699
DSJ_RS19420	WP_006117939.1	tomB CDS	3833787	3834164	378	1	forward	DSJ_RS19420	DSJ_19070	2996	775.52	419	221.41	200.36	301.3	279.42	263.76	220.58	0.946724	-0.078984	0.721275
DSJ_RS24260	WP_006122144.1	helix-turn-helix domain-containing protein CDS	26727	27008	282	1	forward	DSJ_RS24260	DSJ_23810	755.5	261.97	490.67	220.81	261.59	321.71	287.86	302.8	390.61	0.819458	-0.287257	0.245503	GO:0003677
DSJ_RS09745	WP_006118641.1	MBL fold metallo-hydrolase CDS	1982870	1983499	630	1	forward	DSJ_RS09745	DSJ_09625	4976	772.83	417.54	220.65	184.73	187.29	154.77	154.56	187.82	1.19214	0.253548	0.117458	GO:0016787
DSJ_RS13335	WP_006118998.1	slyB CDS	2626364	2626831	468	1	reverse	DSJ_RS13335	DSJ_13155	3688.5	771.17	416.65	220.17	206.53	246.53	365.16	509.07	445.35	0.510185	-0.970907	0.00759384	GO:0019867
DSJ_RS07145	WP_006120489.1	smpB CDS	1464840	1465322	483	1	reverse	DSJ_RS07145	DSJ_07035	3800	769.81	415.91	219.78	176.55	158.17	193.54	185.63	180.59	0.990603	-0.0136209	0.929605	GO:0070929;GO:0070930;GO:0003723;GO:0005829
DSJ_RS08425	WP_006118454.1	sdhA CDS	1714842	1716608	1767	1	forward	DSJ_RS08425	DSJ_08310	13845.5	766.69	414.22	218.89	215.02	191.62	176.55	203.91	202.74	1.07258	0.101088	0.316724	GO:0006099;GO:0009061;GO:0022900;GO:0008177;GO:0009055;GO:0050660;GO:0102040;GO:0005886
DSJ_RS16240	WP_085980086.1	IS1 family transposase CDS	3232146	3232840	696	2	reverse	DSJ_RS16240		5453	766.6	414.18	218.87	217.49	229.7	286.37	295.27	239.74	0.810904	-0.302398	0.0426497	GO:0006313;GO:0003677;GO:0004803
DSJ_RS15135	WP_006119445.1	minD CDS	3011259	3012071	813	1	forward	DSJ_RS15135	DSJ_14910	6365	766.04	413.88	218.71	289.85	266.73	305.62	267.72	257.8	0.932803	-0.100355	0.506122	GO:0051782;GO:0005524;GO:0016887;GO:0005829;GO:0009898
DSJ_RS15975	WP_006119803.1	hypothetical protein CDS	3175736	3176005	270	1	reverse	DSJ_RS15975	DSJ_15730	2112	765.38	413.52	218.52	238.35	305.88	244.54	254.61	263.92	0.999581	-0.000605134	0.99704	GO:0016020
DSJ_RS00265	WP_006121321.1	dsbA CDS	58741	59370	630	1	reverse	DSJ_RS00265	DSJ_00255	4927.5	765.3	413.47	218.49	299.33	264.49	256.59	268.96	281.62	0.969201	-0.0451321	0.752199	GO:0015036;GO:0016853;GO:0042597
DSJ_RS23955	WP_044242376.1	ribbon-helix-helix protein, CopG family CDS	43384	43671	288	1	reverse	DSJ_RS23955	DSJ_23515	579.5	196.76	368.53	217.23	182.29	210.25	216.2	184.75	335.31	0.828199	-0.27195	0.421098	GO:0006355;GO:0043565
DSJ_RS15240	WP_006119471.1	YebO family protein CDS	3033370	3033642	273	1	reverse	DSJ_RS15240	DSJ_15015	2117.5	758.94	410.04	216.68	175.61	217.01	236.93	240.02	219.13	0.87533	-0.1921	0.129945	GO:0005886
DSJ_RS21120	WP_006118233.1	GGDEF and EAL domain-containing protein CDS	4160220	4162001	1782	1	reverse	DSJ_RS21120	DSJ_20750	13815.5	758.59	409.85	216.58	152.29	272.71	159.72	151.16	168.83	1.33743	0.419467	0.19968	GO:0005515
DSJ_RS07480	WP_012906750.1	type II toxin-antitoxin system HicA family toxin CDS	1517717	1517896	180	1	reverse	DSJ_RS07480	DSJ_07375	1394.5	758.04	409.55	216.42	230.09	288.65	263.54	337.52	482.42	0.678517	-0.559542	0.162885	GO:0003729;GO:0004519
DSJ_RS16775	WP_082999221.1	tail assembly protein CDS	3363324	3363911	588	1	reverse	DSJ_RS16775	DSJ_16535	4523	752.65	406.64	214.88	203.64	255.53	281.04	287.8	243.54	0.829723	-0.269299	0.0922951	GO:0016020
DSJ_RS28025	WP_006122298.1	hypothetical protein CDS	62225	62389	165	1	reverse	DSJ_RS28025		460.5	272.91	511.15	214.68	210.41	278.88	299.87	352.74	318.6	0.724838	-0.464269	0.0300164	GO:0016020
DSJ_RS18725	WP_006117814.1	tal CDS	3725982	3726932	951	1	forward	DSJ_RS18725	DSJ_18420	7285.5	749.59	404.99	214.01	234.22	213.7	285.51	242.24	310.22	0.789921	-0.34022	0.0490595	GO:0005975;GO:0006098;GO:0004801;GO:0005829
DSJ_RS13025	WP_006118953.1	thrS CDS	2569661	2571589	1929	1	forward	DSJ_RS13025	DSJ_12850	14765.5	748.96	404.65	213.83	222.48	194.54	204.28	201.86	210.55	1.02296	0.0327516	0.614484	GO:0006435;GO:0000049;GO:0004829;GO:0005524;GO:0046872;GO:0005739
DSJ_RS23205	WP_044243829.1	hypothetical protein CDS	7595	8164	570	1	forward	DSJ_RS23205	DSJ_22780	1384	237.43	444.7	212.46	199.59	248.02	260.89	278.49	250.63	0.835521	-0.259252	0.0595785
DSJ_RS18545	DSJ_RS18545	hypothetical protein CDS	<3695209	3695433	>225	1	reverse	DSJ_RS18545	DSJ_18240	1706	741.89	400.83	211.81	200.12	278.24	273.87	289.5	249.21	0.849356	-0.235558	0.205342
DSJ_RS13915	WP_006119111.1	catalase CDS	2751061	2752527	1467	1	reverse	DSJ_RS13915	DSJ_13710	11112	741.15	400.43	211.6	169.14	188.78	180.58	124.17	181.73	1.1707	0.227366	0.288128	GO:0042542;GO:0042744;GO:0098869;GO:0004096;GO:0020037;GO:0046872;GO:0005737
DSJ_RS18630	WP_006117796.1	zipA CDS	3706342	3707340	999	1	reverse	DSJ_RS18630	DSJ_18325	7555	739.97	399.79	211.26	184.98	181.66	196.34	216.66	203.91	0.936765	-0.0942402	0.305746	GO:0000917;GO:0043093;GO:0005886;GO:0032153
DSJ_RS15175	WP_006119456.1	YoaH family protein CDS	3019628	3019810	183	1	reverse	DSJ_RS15175	DSJ_14950	1381.5	738.66	399.08	210.89	190.12	187.67	202.56	182.82	179.54	1.04206	0.059437	0.48453
DSJ_RS04400	WP_006121814.1	hypothetical protein CDS	890588	891082	495	1	forward	DSJ_RS04400	DSJ_04330	3730.5	737.41	398.4	210.53	517.62	227.51	756.9	647.19	494.22	0.503427	-0.990146	0.0664042
DSJ_RS23330	WP_044243850.1	tnpA CDS	25008	25454	447	1	forward	DSJ_RS23330		872	190.76	357.29	210.39	163.41	222.35	209.6	206.91	199.49	0.967776	-0.047255	0.735144	GO:0006313;GO:0003677;GO:0004803
DSJ_RS13150	WP_006118973.1	sufC CDS	2596333	2597079	747	1	forward	DSJ_RS13150	DSJ_12970	5622	736.4	397.86	210.24	221.81	242.95	273.07	255.65	331.93	0.784291	-0.350539	0.0684506	GO:0005524;GO:0016887
DSJ_RS23730	WP_006122348.1	IS4 family transposase CDS	3610	4803	1194	1	reverse	DSJ_RS23730	DSJ_23295	4547	372.39	697.47	209.59	177.42	180.52	409.18	398.42	318.95	0.503777	-0.989143	0.00352132	GO:0006313;GO:0003677;GO:0004803;GO:0016020
DSJ_RS00755	WP_004178129.1	hypothetical protein CDS	131885	132118	234	1	forward	DSJ_RS00755	DSJ_00740	1754.5	733.64	396.37	209.46	227.87	241.99	207.78	250.62	273.12	0.928642	-0.106806	0.460885
DSJ_RS03135	WP_006121554.1	lexA CDS	623730	624344	615	1	forward	DSJ_RS03135	DSJ_03075	4583	729.16	393.95	208.18	218.76	322.18	189.73	209.3	224.93	1.20059	0.263743	0.331244	GO:0006260;GO:0006281;GO:0006508;GO:0009432;GO:0045892;GO:0003677;GO:0004252
DSJ_RS10580	WP_044241856.1	YceK/YidQ family lipoprotein CDS	2121962	2122186	225	1	forward	DSJ_RS10580	DSJ_10445	1675.5	728.63	393.66	208.03	214.73	288.3	186.72	201.96	228.88	1.1514	0.203392	0.335797
DSJ_RS07675	WP_006120619.1	hypothetical protein CDS	1567356	1567688	333	1	reverse	DSJ_RS07675	DSJ_07570	2460	722.83	390.53	206.37	125.5	204.36	148.1	127.63	148.22	1.26484	0.338958	0.245057
DSJ_RS21595	WP_006118310.1	YqjK-like family protein CDS	4254520	4254804	285	1	forward	DSJ_RS21595	DSJ_21210	2102	721.66	389.9	206.04	276.75	276.75	208.29	263.79	375.22	0.896424	-0.157747	0.619574
DSJ_RS16965	WP_082999250.1	helix-turn-helix domain-containing protein CDS	3390330	3390968	639	1	forward	DSJ_RS16965	DSJ_16715	4708	720.91	389.49	205.82	235.09	234.25	163.94	188.76	191.35	1.24099	0.31149	0.0282252	GO:0006281;GO:0006355;GO:0009432;GO:0003677;GO:0016787
DSJ_RS15070	WP_085980086.1	IS1 family transposase CDS	2998440	2999134	696	2	forward	DSJ_RS15070		5120	719.79	388.89	205.5	191.79	220.75	261.59	260.99	244.56	0.805642	-0.31179	0.00779867	GO:0006313;GO:0003677;GO:0004803
DSJ_RS13635	WP_006119056.1	DUF1852 domain-containing protein CDS	2693392	2694375	984	1	reverse	DSJ_RS13635	DSJ_13440	7199	715.85	386.76	204.38	224.29	204.99	169.74	210.09	257.32	0.994522	-0.00792411	0.966634
DSJ_RS11980	WP_006119601.1	hypothetical protein CDS	2385507	2386190	684	1	reverse	DSJ_RS11980	DSJ_11825	5001	715.4	386.51	204.25	209	213.04	305.69	232.15	225.58	0.820374	-0.285646	0.151185
DSJ_RS00330	WP_006120661.1	topoisomerase DNA-binding C4 zinc finger domain-containing protein CDS	70056	70601	546	1	reverse	DSJ_RS00330	DSJ_00315	3973.5	712.08	384.72	203.3	170.14	199.26	191.87	225.79	189.71	0.942918	-0.084796	0.501785	GO:0006265;GO:0003677;GO:0003917;GO:0005694
DSJ_RS19390	WP_006117931.1	ykgO CDS	3829189	3829329	141	1	forward	DSJ_RS19390		1025.5	711.64	384.48	203.18	122.4	216.73	218.32	176.68	314.49	0.764366	-0.387665	0.330227	GO:0006412;GO:0003735;GO:0005840;GO:1990904
DSJ_RS24255	WP_006122142.1	type II toxin-antitoxin system RelE/ParE family toxin CDS	26417	26737	321	1	forward	DSJ_RS24255	DSJ_23805	810.5	246.9	462.44	202.68	247.34	322.73	271.29	259.44	376.21	0.852041	-0.231005	0.430226
DSJ_RS05835	WP_006117589.1	PsiF family protein CDS	1169292	1169594	303	1	reverse	DSJ_RS05835	DSJ_05745	2195	708.82	382.96	202.37	221.76	353.93	243.26	241.71	259.6	1.04498	0.0634739	0.827374
DSJ_RS19555	WP_006117966.1	cytochrome o ubiquinol oxidase subunit III CDS	3862216	3862827	612	1	forward	DSJ_RS19555	DSJ_19205	4427	707.79	382.4	202.07	305.25	259.09	273.88	285.03	297.3	0.895119	-0.159848	0.383319	GO:0019646;GO:1902600;GO:0004129;GO:0009486;GO:0005886
DSJ_RS28670	WP_257789145.1	hypothetical protein CDS	748152	748283	132	1	forward	DSJ_RS28670		953	706.42	381.66	201.68	232.82	226.15	134.31	158.88	166.67	1.43663	0.522691	0.00790188	GO:0016614;GO:0048038;GO:0005886;GO:0030288
DSJ_RS28525	WP_006120901.1	adhesin CDS	26441	27712	1272	1	reverse	DSJ_RS28525	DSJ_24400	1557.5	119.73	224.26	201.57	303.07	234.77	131.56	106.91	97.85	2.19853	1.13654	0.0130397	GO:0005515;GO:0016020
DSJ_RS10135	WP_006118713.1	hypothetical protein CDS	2048456	2048713	258	1	forward	DSJ_RS10135	DSJ_10005	1860	705.41	381.11	201.39	232.35	349.45	477.47	417.2	379.96	0.614445	-0.702644	0.0371517	GO:0016020
DSJ_RS27450	WP_156879136.1	hypothetical protein CDS	2420169	2420342	174	1	reverse	DSJ_RS27450		1251.5	703.76	380.23	200.93	204.53	385.41	269.23	295.91	282.54	0.932982	-0.100079	0.773116
DSJ_RS04130	WP_006121761.1	rimP CDS	830108	830560	453	1	forward	DSJ_RS04130	DSJ_04060	3255.5	703.18	379.91	200.76	235.8	221.82	253.91	267.37	231.77	0.874285	-0.193825	0.0957763	GO:0000028;GO:0006412;GO:0005829
DSJ_RS03145	WP_006121556.1	CsbD family protein CDS	625948	626160	213	1	forward	DSJ_RS03145	DSJ_03085	1523	699.63	377.99	199.74	169.19	213.55	151.58	142.75	207.5	1.16071	0.21501	0.327839
DSJ_RS02200	WP_006121199.1	atpH CDS	436055	436588	534	1	forward	DSJ_RS02200	DSJ_02160	3814	698.85	377.57	199.52	318.16	197.12	233.5	242.82	241.37	0.995973	-0.00582118	0.981966	GO:0015986;GO:1902600;GO:0016787;GO:0046933;GO:0005886;GO:0045261
DSJ_RS25390	WP_044243361.1	M91 family zinc metallopeptidase CDS	123091	123795	705	1	reverse	DSJ_RS25390	DSJ_24855	1946.5	269.98	505.68	199.39	195.71	278.44	296.66	313.93	252.14	0.780708	-0.357145	0.12572
DSJ_RS20035	WP_006118055.1	crl CDS	3951060	3951461	402	1	forward	DSJ_RS20035	DSJ_19675	2857	695.39	375.7	198.54	224.39	193.04	202.06	226.9	231.99	0.931946	-0.101681	0.32504	GO:0045893;GO:0003677;GO:0005737
DSJ_RS14265	WP_232368641.1	DUF1283 family protein CDS	2826834	2827133	300	1	forward	DSJ_RS14265	DSJ_14050	2130.5	694.87	375.42	198.39	165.62	178.62	376.78	541.7	442.13	0.398814	-1.32621	0.00506554
DSJ_RS19960	WP_006118045.1	dpaA CDS	3934862	3935602	741	1	reverse	DSJ_RS19960	DSJ_19610	5255	693.9	374.9	198.11	159.61	245.87	177.41	189.96	158.83	1.14707	0.197958	0.386046	GO:0009252;GO:0004180;GO:0016740
DSJ_RS00590	WP_006120571.1	transcriptional regulator CDS	101858	102580	723	1	reverse	DSJ_RS00590	DSJ_00575	5107	691.15	373.41	197.32	189.8	225.72	200.85	205.59	189.25	1.02879	0.0409487	0.657771	GO:0003677
DSJ_RS08075	WP_006118397.1	hypothetical protein CDS	1651242	1651487	246	1	reverse	DSJ_RS08075	DSJ_07955	1737.5	691.09	373.38	197.31	70.36	112.29	64.86	74.65	80.53	1.72678	0.788082	0.229479
DSJ_RS23080	WP_085980093.1	IS1 family transposase CDS	11949	12643	696	2	reverse	DSJ_RS23080		1742	244.74	458.4	197.05	182.74	201.85	268.92	263.62	221.2	0.771672	-0.37394	0.0237772	GO:0006313;GO:0003677;GO:0004803
DSJ_RS10570	WP_170317967.1	glucan biosynthesis protein G CDS	2117719	2119257	1539	1	forward	DSJ_RS10570	DSJ_10435	10849	689.76	372.66	196.93	261.6	253.7	386.12	359.04	314.38	0.672207	-0.573023	0.0166018	GO:0051274;GO:0003824;GO:0030246;GO:0030288
DSJ_RS23095	WP_044243681.1	ATPase CDS	14294	14947	654	1	reverse	DSJ_RS23095	DSJ_22680	1488.5	222.56	416.85	196.76	135	223.41	244.55	252.98	217.92	0.775973	-0.365921	0.131418
DSJ_RS09625	WP_006118617.1	pflB CDS	1950491	1952773	2283	1	reverse	DSJ_RS09625	DSJ_09505	16033	687.15	371.25	196.18	233.05	246.35	162.11	139.74	208.34	1.32417	0.405092	0.0935937	GO:0006006;GO:0006567;GO:0008861;GO:0016829;GO:0005829
DSJ_RS02215	WP_006121202.1	atpD CDS	439094	440491	1398	1	forward	DSJ_RS02215	DSJ_02175	9797	685.7	370.47	195.77	294.71	198.1	202.98	246.86	256.5	0.974856	-0.0367385	0.879094	GO:0015986;GO:1902600;GO:0005524;GO:0016887;GO:0046933;GO:0046961;GO:0005886;GO:0045261
DSJ_RS06760	WP_006117760.1	pyrH CDS	1383264	1383989	726	1	forward	DSJ_RS06760	DSJ_06650	5082	684.93	370.05	195.55	292.61	205.4	173.9	188.92	196.98	1.23894	0.309109	0.230788	GO:0006225;GO:0016310;GO:0044210;GO:0046940;GO:0005524;GO:0033862;GO:0005737
DSJ_RS12710	WP_006118895.1	ychF CDS	2501582	2502673	1092	1	reverse	DSJ_RS12710	DSJ_12535	7641	684.66	369.91	195.47	184.41	184.95	166.97	165.84	150.84	1.16785	0.223853	0.0128544	GO:0005524;GO:0005525;GO:0016887;GO:0043023;GO:0005737
DSJ_RS02530	WP_006121259.1	glycosyltransferase CDS	498305	499255	951	1	reverse	DSJ_RS02530	DSJ_02475	6649.5	684.15	369.63	195.33	124.99	127.38	148.12	161.61	128.83	1.02084	0.0297581	0.908677	GO:0016740
DSJ_RS02040	WP_006121491.1	coaA CDS	400072	401019	948	1	forward	DSJ_RS02040	DSJ_02000	6627	684	369.55	195.28	191.93	266.13	208.89	192.08	173.96	1.13638	0.184448	0.375143	GO:0015937;GO:0016310;GO:0004594;GO:0005524;GO:0005737
DSJ_RS27885	WP_006118880.1	hypothetical protein CDS	2210433	2210597	165	1	reverse	DSJ_RS27885		1152.5	683.44	369.25	195.12	190.63	148.55	188.19	192.01	173.75	0.964527	-0.0521057	0.700438
DSJ_RS17460	WP_006120056.1	purF CDS	3513374	3514891	1518	1	reverse	DSJ_RS17460	DSJ_17210	10597.5	683.09	369.06	195.02	264.04	204.34	195.32	235.46	213.04	1.03041	0.0432216	0.80344	GO:0006189;GO:0006541;GO:0009113;GO:0000287;GO:0004044;GO:0005737
DSJ_RS06380	WP_006117682.1	ftsZ CDS	1295699	1296853	1155	1	forward	DSJ_RS06380	DSJ_06270	8049	681.88	368.4	194.68	268.32	221.92	312.8	297.98	302.71	0.749784	-0.415453	0.0255084	GO:0000917;GO:0043093;GO:0051258;GO:0003924;GO:0005525;GO:0005737;GO:0032153
DSJ_RS14480	WP_006119270.1	DUF333 domain-containing protein CDS	2875747	2876022	276	1	reverse	DSJ_RS14480	DSJ_14265	1922.5	681.56	368.23	194.59	189.31	232.34	204.77	266.16	224.86	0.88567	-0.17516	0.305517
DSJ_RS08495	WP_006118468.1	tolB CDS	1730732	1732027	1296	1	forward	DSJ_RS08495	DSJ_08380	9009.5	680.21	367.5	194.2	248.43	219.37	193.54	230.24	231.28	1.01059	0.0152042	0.913438	GO:0007049;GO:0017038;GO:0051301;GO:0042597
DSJ_RS26135	WP_006121976.1	hypothetical protein CDS	138721	139137	417	1	reverse	DSJ_RS26135	DSJ_25590	741	173.76	325.45	193.47	286.55	163.36	190.93	214.22	180.46	1.09865	0.135731	0.642355
DSJ_RS24150	WP_006122114.1	gspF CDS	10720	11919	1200	1	forward	DSJ_RS24150	DSJ_23690	1303	106.18	198.87	193.46	163.62	111.62	116.67	127.8	143.31	1.20868	0.273426	0.343534	GO:0015628;GO:0046872;GO:0005886;GO:0015627
DSJ_RS06195	WP_006117648.1	surA CDS	1248327	1249622	1296	1	reverse	DSJ_RS06195	DSJ_06085	8972.5	677.41	365.99	193.4	218.34	207.5	271.31	353.79	275.56	0.68754	-0.540484	0.0278315	GO:0006457;GO:0043165;GO:0050821;GO:0003755;GO:0042277;GO:0051082;GO:0030288
DSJ_RS23935	WP_044242375.1	ParA family protein CDS	40033	40740	708	1	reverse	DSJ_RS23935	DSJ_23500	1001	138.25	258.95	193.3	166.07	220.81	151.91	167.47	538.93	0.675956	-0.564998	0.507341
DSJ_RS01845	WP_006121160.1	ilvM CDS	358429	358686	258	1	reverse	DSJ_RS01845	DSJ_01810	1785	676.96	365.75	193.27	286.6	318.19	458.1	441.71	508.82	0.56655	-0.819724	0.00878787	GO:0003984
DSJ_RS26615	WP_006122069.1	flavocytochrome c CDS	237981	240758	2778	1	forward	DSJ_RS26615	DSJ_26070	1047.5	36.87	69.06	193.07	121.08	234.17	40.51	51.73	86.31	3.07096	1.61869	0.026243	GO:0010181;GO:0016491;GO:0005886
DSJ_RS23440	DSJ_RS23440	IS3 family transposase CDS	7423	8596	1174	1	forward	DSJ_RS23440		4456	371.15	695.16	192.99	193.85	210.38	407.82	418.39	330.11	0.516483	-0.953206	0.00279038	GO:0006313;GO:0003677;GO:0004803
DSJ_RS15570	WP_006120258.1	hypothetical protein CDS	3097130	3097975	846	1	reverse	DSJ_RS15570	DSJ_15340	5843	675.79	365.11	192.94	152.37	166.1	186.06	196.81	176.58	0.91413	-0.129529	0.294009
DSJ_RS24045	WP_006122336.1	hypothetical protein CDS	60127	60321	195	1	reverse	DSJ_RS24045	DSJ_23595	620.5	311.16	582.79	192.32	168.84	254.84	341.9	280.83	203.68	0.745393	-0.423927	0.21398
DSJ_RS16460	WP_085980093.1	IS1 family transposase CDS	3292425	3293119	696	2	reverse	DSJ_RS16460		4784	672.55	363.37	192.02	169.25	200.43	254.41	253.34	200.43	0.79316	-0.334316	0.0720918	GO:0006313;GO:0003677;GO:0004803
DSJ_RS24450	DSJ_RS24450	transposase CDS	<58032	58367	>336	1	forward	DSJ_RS24450	DSJ_24000	1321.5	384.59	720.34	191.76	179.89	211.69	422.59	531.71	369.99	0.440493	-1.18281	0.00703014	GO:0003676
DSJ_RS04285	WP_006121790.1	ridA CDS	866566	866952	387	1	reverse	DSJ_RS04285	DSJ_04215	2654	671.02	362.54	191.58	234.37	238.72	154.37	200	218.6	1.16004	0.214179	0.276796	GO:1901565;GO:0019239;GO:0005829
DSJ_RS07810	WP_006120434.1	dapA CDS	1593395	1594273	879	1	reverse	DSJ_RS07810	DSJ_07695	6006.5	668.62	361.24	190.89	208.59	214.51	179.75	227.8	212.14	0.990802	-0.0133315	0.910238	GO:0009089;GO:0019877;GO:0008840;GO:0005829
DSJ_RS17360	WP_006120034.1	ackA CDS	3490249	3491451	1203	1	forward	DSJ_RS17360	DSJ_17110	8182	665.49	359.55	190	157.52	191.37	148.93	130.52	139.67	1.28577	0.362627	0.0312846	GO:0006083;GO:0006085;GO:0016310;GO:0000287;GO:0005524;GO:0008776;GO:0005829
DSJ_RS07170	WP_006120499.1	grpE CDS	1469580	1470161	582	1	forward	DSJ_RS07170	DSJ_07065	3953.5	664.67	359.11	189.76	178.53	190.1	121.94	161.49	189.93	1.17963	0.238335	0.230882	GO:0006457;GO:0000774;GO:0042803;GO:0051082;GO:0051087;GO:0005829
DSJ_RS07640	WP_006120626.1	rodZ CDS	1556896	1557912	1017	1	forward	DSJ_RS07640	DSJ_07535	6896.5	663.52	358.48	189.44	205.97	207.1	227.04	222.04	227	0.891182	-0.166209	0.0145458	GO:0008360;GO:0003677;GO:0005886
DSJ_RS24425	WP_006122179.1	hypothetical protein CDS	52195	54747	2553	1	forward	DSJ_RS24425	DSJ_23975	6947	266.08	498.37	189.31	274.37	441.28	292.37	243.19	306.27	1.07499	0.104325	0.796726
DSJ_RS03810	WP_044242921.1	NAD(P)H-dependent oxidoreductase CDS	768662	769177	516	1	forward	DSJ_RS03810	DSJ_03740	3489.5	661.7	357.5	188.92	225.74	247.31	169.29	195.05	307.42	0.985426	-0.0211801	0.946507	GO:0000304;GO:0009408;GO:0032414;GO:0045944;GO:1900101;GO:0000976;GO:0003700;GO:0003955;GO:0009055;GO:0010181;GO:0060090;GO:0005737;GO:0090575
DSJ_RS15130	WP_006119444.1	minC CDS	3010527	3011225	699	1	forward	DSJ_RS15130	DSJ_14905	4727	661.69	357.5	188.91	213.28	210.29	246.17	218.68	185.37	0.941958	-0.0862652	0.547709	GO:0000902;GO:0000917;GO:0051302;GO:1901891
DSJ_RS23700	WP_006119140.1	LD-carboxypeptidase CDS	44390	45472	1083	1	reverse	DSJ_RS23700	DSJ_23265	4021	363.06	680.01	188.87	379.8	241.09	398.93	428.7	430.03	0.643862	-0.635176	0.0613271	GO:0004180
DSJ_RS16230	WP_006119851.1	rfbA CDS	3229751	3230632	882	1	reverse	DSJ_RS16230	DSJ_15985	5963	661.52	357.4	188.86	189.16	163.53	167.69	156.51	137.3	1.17346	0.230764	0.0955753	GO:0045226;GO:0008879;GO:0046872
DSJ_RS24840	WP_044242602.1	ParA family plasmid-partitioning AAA ATPase CDS	18928	19554	627	1	forward	DSJ_RS24840	DSJ_24340	716	111.67	209.15	188.51	182.04	189.88	122.7	157.95	129.26	1.3672	0.451227	0.0106253
DSJ_RS01025	DSJ_RS01025	yrfG CDS	180126	180794	669	1	forward	DSJ_RS01025	DSJ_00995	4514	660.21	356.7	188.49	164.36	189.43	186.46	174	160.43	1.04106	0.0580592	0.556533	GO:0046872;GO:0106411
DSJ_RS04780	WP_006120838.1	pgk CDS	961130	962293	1164	1	forward	DSJ_RS04780	DSJ_04705	7839	658.95	356.02	188.13	226.03	181.41	211.11	210.02	219.83	0.929184	-0.105963	0.347663	GO:0006094;GO:0006096;GO:0016310;GO:0004618;GO:0005524;GO:0043531;GO:0005829
DSJ_RS25620	WP_006121880.1	sctR CDS	32572	33225	654	1	forward	DSJ_RS25620	DSJ_25070	4212.5	629.85	1179.69	187.56	205.71	105.46	692.08	409.68	368.56	0.339198	-1.5598	0.0381043	GO:0009306;GO:0034053;GO:0005886
DSJ_RS26470	WP_006122041.1	VOC family protein CDS	208292	208666	375	1	reverse	DSJ_RS26470	DSJ_25925	1410.5	367.8	688.89	187.43	299.59	348.04	404.14	424.04	416.91	0.670682	-0.576298	0.0462917	GO:0016829;GO:0051213
DSJ_RS23345	WP_006122559.1	hypothetical protein CDS	26582	27775	1194	1	reverse	DSJ_RS23345	DSJ_22925	3075	251.83	471.68	187.27	180.01	222.82	276.71	291.17	217.85	0.751021	-0.413074	0.066416	GO:0016020
DSJ_RS15170	WP_006119454.1	RidA family protein CDS	3019267	3019611	345	1	forward	DSJ_RS15170	DSJ_14945	2312.5	655.86	354.34	187.25	201.48	186.48	180.95	202.15	197.66	0.990444	-0.0138533	0.830254
DSJ_RS13980	WP_006119140.1	LD-carboxypeptidase CDS	2762514	2763596	1083	1	forward	DSJ_RS13980	DSJ_13775	7256	655.56	354.19	187.16	376.44	240.43	401.61	420.5	413.58	0.650673	-0.619996	0.0639044	GO:0004180
DSJ_RS08330	WP_006118435.1	pgm CDS	1698242	1699882	1641	1	forward	DSJ_RS08330	DSJ_08215	10974.5	654.37	353.54	186.82	283.5	191.05	239.54	249.93	246.87	0.898186	-0.154914	0.47454	GO:0005975;GO:0000287;GO:0004614;GO:0005829
DSJ_RS28585	WP_071988803.1	type III secretion protein HrpT CDS	14367	14564	198	1	reverse	DSJ_RS28585		1191	588.19	1101.67	186.59	199.24	103.79	646.31	364.56	359.65	0.357251	-1.48499	0.0417525
DSJ_RS13575	WP_006119039.1	hypothetical protein CDS	2677834	2678532	699	1	forward	DSJ_RS13575	DSJ_13380	4645	650.21	351.29	185.64	184.13	204.32	196.45	192.72	213.92	0.951914	-0.0710964	0.353219
DSJ_RS13285	WP_006118995.1	hypothetical protein CDS	2619456	2619869	414	1	forward	DSJ_RS13285	DSJ_13105	2747	649.24	350.77	185.36	154.72	283.47	224.24	225.15	248.55	0.893415	-0.162598	0.565507
DSJ_RS06180	WP_006117645.1	apaG CDS	1246150	1246527	378	1	reverse	DSJ_RS06180	DSJ_06070	2503.5	648.04	350.12	185.02	204.9	175.82	180.21	222.23	232.3	0.891294	-0.166027	0.273015	GO:0070987
DSJ_RS01155	WP_006121030.1	asd CDS	214303	215412	1110	1	reverse	DSJ_RS01155	DSJ_01120	7351	647.99	350.1	185	204.98	218.14	234.74	241.53	241.27	0.847507	-0.238703	0.021035	GO:0009088;GO:0009089;GO:0009097;GO:0019877;GO:0071266;GO:0004073;GO:0046983;GO:0050661;GO:0051287
DSJ_RS07215	WP_006120512.1	rseC CDS	1478211	1478675	465	1	forward	DSJ_RS07215	DSJ_07110	3074.5	646.94	349.53	184.7	158.59	143.3	144.88	159.17	152.93	1.06479	0.0905756	0.482859	GO:0016020
DSJ_RS10075	WP_044241774.1	helix-turn-helix domain-containing protein CDS	2039736	2040407	672	1	reverse	DSJ_RS10075	DSJ_09950	4443	646.92	349.52	184.7	179.22	216.01	168.52	198.65	187.75	1.04507	0.063599	0.594985	GO:0003677
DSJ_RS15990	DSJ_RS15990	type VI secretion system tube protein Hcp CDS	3178044	>3178226	>183	1	reverse	DSJ_RS15990	DSJ_15745	1209	646.43	349.25	184.56	288.24	86.01	598.88	295.91	253.21	0.486768	-1.03869	0.186932
DSJ_RS24460	WP_082999279.1	AAA family ATPase CDS	59370	60578	1209	1	reverse	DSJ_RS24460	DSJ_24010	1607.5	130.02	243.52	183.68	138.45	236.09	142.86	169.94	239.07	1.01151	0.0165054	0.960537
DSJ_RS23785	WP_237166147.1	hypothetical protein CDS	11521	11790	270	1	forward	DSJ_RS23785	DSJ_23355	558	202.09	378.51	183.34	129.6	187.59	222.06	251.93	188.39	0.755654	-0.404203	0.108312
DSJ_RS06860	WP_006117782.1	YaeP family protein CDS	1405540	1405740	201	1	reverse	DSJ_RS06860	DSJ_06750	1318.5	641.84	346.77	183.25	185.36	238.44	241.62	284.87	354.77	0.688843	-0.537752	0.0718326
DSJ_RS25430	WP_006122243.1	hypothetical protein CDS	128718	129008	291	1	reverse	DSJ_RS25430	DSJ_24890	180	60.49	113.29	183.16	135.22	153.02	66.46	93.04	118.93	1.69306	0.759637	0.0355456
DSJ_RS06565	WP_006117717.1	YacC family pilotin-like protein CDS	1340011	1340358	348	1	reverse	DSJ_RS06565	DSJ_06455	2279	640.78	346.2	182.94	175.62	184.17	199.76	191.64	163.37	0.978297	-0.0316551	0.741424
DSJ_RS19550	WP_006117965.1	cyoB CDS	3860234	3862216	1983	1	forward	DSJ_RS19550	DSJ_19200	12970.5	640	345.78	182.72	277.49	228.54	286.58	272.94	278.62	0.82176	-0.283211	0.146043	GO:0009060;GO:0015990;GO:0022904;GO:0004129;GO:0009486;GO:0016682;GO:0020037;GO:0070469
DSJ_RS11685	WP_006119664.1	sugar ABC transporter substrate-binding protein CDS	2321721	2322644	924	1	forward	DSJ_RS11685	DSJ_11530	6032	638.76	345.11	182.37	203.68	280.28	292.45	196.05	92.08	1.1477	0.198742	0.683047	GO:0030288
DSJ_RS07235	WP_006120519.1	era CDS	1482538	1483443	906	1	forward	DSJ_RS07235	DSJ_07130	5901	637.3	344.32	181.95	168.18	160.26	117.35	131.6	123.19	1.3715	0.455755	0.00367615	GO:0000028;GO:0003924;GO:0005525;GO:0043024;GO:0070181;GO:0005829;GO:0005886
DSJ_RS00010	WP_006121378.1	dnaA CDS	301	1707	1407	1	forward	DSJ_RS00010	DSJ_00005	9160	637.01	344.16	181.87	184.88	183.01	173.27	185.06	157.58	1.06561	0.0916825	0.231601	GO:0006270;GO:0006275;GO:0003688;GO:0005524;GO:0016887;GO:0005737;GO:0005886
DSJ_RS19510	WP_006117957.1	lon CDS	3849676	3852030	2355	1	reverse	DSJ_RS19510	DSJ_19160	15326	636.77	344.03	181.8	175.72	215.58	199.93	246.34	269.48	0.800699	-0.320669	0.117664	GO:0006515;GO:0034605;GO:0004176;GO:0004252;GO:0005524;GO:0016887;GO:0043565;GO:0005737
DSJ_RS00370	WP_006120607.1	fmt CDS	75532	76476	945	1	forward	DSJ_RS00370	DSJ_00355	6141.5	635.9	343.56	181.55	172.75	194.7	147.92	170.44	155.35	1.15894	0.212802	0.0524941	GO:0006413;GO:0071951;GO:0004479;GO:0005829
DSJ_RS24845	WP_044242605.1	hypothetical protein CDS	19551	19856	306	1	forward	DSJ_RS24845	DSJ_24345	279.5	89.32	167.29	181.35	137.3	137.89	98.14	105.89	107.69	1.46458	0.550491	0.0315316
DSJ_RS07225	WP_006120515.1	lepB CDS	1480704	1481678	975	1	forward	DSJ_RS07225	DSJ_07120	6319.5	634.2	342.64	181.06	189.48	182.98	119.84	149.83	144.68	1.33588	0.417786	0.00845526	GO:0006465;GO:0004252;GO:0016020
DSJ_RS27595	WP_006117875.1	hypothetical protein CDS	3776393	3776569	177	1	reverse	DSJ_RS27595		1147	634.07	342.57	181.03	190.23	203.82	172.7	225.38	279.12	0.849203	-0.235819	0.339662
DSJ_RS20510	WP_006118137.1	CPBP family intramembrane metalloprotease CDS	4040382	4041029	648	1	reverse	DSJ_RS20510	DSJ_20145	4196	633.59	342.31	180.89	160.38	194.64	193.59	196.42	178.92	0.941961	-0.0862604	0.386542	GO:0071586;GO:0004222;GO:0016020
DSJ_RS20930	WP_006118202.1	TIGR04211 family SH3 domain-containing protein CDS	4126135	4126755	621	1	forward	DSJ_RS20930	DSJ_20565	4020	633.4	342.21	180.84	224.9	155.83	188.42	189.77	163.19	1.03729	0.0528243	0.774564	GO:0016020
DSJ_RS00545	WP_006120580.1	bfr CDS	95333	95806	474	1	reverse	DSJ_RS00545	DSJ_00530	3052.5	630.12	340.44	179.9	93.37	180.43	107.9	79.6	74.96	1.72864	0.789641	0.106523	GO:0006826;GO:0006880;GO:0004322;GO:0008199;GO:0020037;GO:0005829
DSJ_RS13615	WP_006119050.1	general stress protein CDS	2690392	2690559	168	1	reverse	DSJ_RS13615	DSJ_13420	1081	629.6	340.16	179.75	227.7	178.11	382.46	319.03	598	0.450608	-1.15006	0.0504439
DSJ_RS16780	WP_082999222.1	hypothetical protein CDS	3363926	3364351	426	1	reverse	DSJ_RS16780		2732.5	627.62	339.09	179.19	184.51	259.96	261.55	270.77	268.51	0.778767	-0.360736	0.0874926
DSJ_RS03820	WP_006121702.1	site-specific integrase CDS	770414	771373	960	1	forward	DSJ_RS03820	DSJ_03750	6133.5	625.15	337.75	178.48	172.39	220.06	183.05	189.34	190.95	1.01347	0.019308	0.875647	GO:0006310;GO:0015074;GO:0003677
DSJ_RS01040	WP_006121010.1	pckA CDS	182386	184005	1620	1	forward	DSJ_RS01040	DSJ_01010	10349.5	625.1	337.73	178.47	259.62	156.98	125.62	162.17	133.07	1.41394	0.499719	0.15502	GO:0006094;GO:0016310;GO:0004612;GO:0005524;GO:0016301;GO:0046872;GO:0005829
DSJ_RS10785	WP_006118830.1	plsX CDS	2159908	2160948	1041	1	forward	DSJ_RS10785	DSJ_10650	6644.5	624.54	337.42	178.31	194.81	161.39	124.01	163.78	127.09	1.28835	0.365523	0.0674112	GO:0006633;GO:0008654;GO:0043811;GO:0005737
DSJ_RS22695	WP_006121412.1	bcsO CDS	4485393	4485971	579	1	reverse	DSJ_RS22695	DSJ_22305	3690.5	623.67	336.95	178.06	164.35	197.19	228.07	209.19	175.11	0.881167	-0.182513	0.253209
DSJ_RS09395	WP_033737669.1	ybjG CDS	1902589	1903194	606	1	reverse	DSJ_RS09395	DSJ_09280	3857	622.76	336.46	177.8	224.88	86.09	641.04	777.77	540.32	0.249483	-2.00299	0.00359119	GO:0050380;GO:0005886
DSJ_RS24650	WP_237166151.1	acyl carrier protein CDS	94390	94641	252	1	forward	DSJ_RS24650	DSJ_24190	537	208.38	390.28	177.76	168.6	215.73	228.96	196.39	175.58	0.935367	-0.0963958	0.574406
DSJ_RS04140	WP_006121763.1	infB CDS	832090	834774	2685	1	forward	DSJ_RS04140	DSJ_04070	16974	618.56	334.2	176.6	244.72	202.13	183.08	197.76	213.17	1.04956	0.0697866	0.674339	GO:0006413;GO:0003743;GO:0003924;GO:0005525;GO:0005737
DSJ_RS19415	WP_006117937.1	IS630 family transposase CDS	3832635	3833666	1032	1	reverse	DSJ_RS19415	DSJ_19065	6522	618.37	334.09	176.55	136.73	193.09	203.02	197.09	178.57	0.875043	-0.192574	0.257636	GO:0003676
DSJ_RS16235	WP_006119852.1	rfbB CDS	3230634	3231707	1074	1	reverse	DSJ_RS16235	DSJ_15990	6761.5	616	332.81	175.87	159.14	146.48	147.96	149.5	129.39	1.12801	0.173777	0.163519	GO:0009225;GO:0008460
DSJ_RS28320	DSJ_RS28320	undecaprenyl-phosphate alpha-N-acetylglucosaminyl 1-phosphate transferase CDS	<3233178	>3233375	>198	1	reverse	DSJ_RS28320		1244	614.75	332.14	175.51	139.62	148.62	136.21	154.68	138.65	1.07964	0.110555	0.40422	GO:0009243;GO:0009246;GO:0000287;GO:0016757;GO:0030145;GO:0036380;GO:0005886;GO:0009276
DSJ_RS22135	WP_006120977.1	mreC CDS	4364439	4365461	1023	1	reverse	DSJ_RS22135	DSJ_21755	6419	613.96	331.71	175.29	218.86	181.27	159.02	203.11	189.89	1.04239	0.0598948	0.70075	GO:0008360;GO:0005886
DSJ_RS07510	WP_141119391.1	hypothetical protein CDS	1526287	1526604	318	1	forward	DSJ_RS07510	DSJ_07405	1990.5	612.46	330.9	174.86	142.38	198.65	139.04	161.39	184.6	1.06362	0.0889895	0.649158	GO:0016020
DSJ_RS09115	WP_006118587.1	YIP1 family protein CDS	1850867	1851454	588	1	reverse	DSJ_RS09115	DSJ_09005	3680	612.37	330.85	174.83	125.71	197.9	117.13	103.79	136.09	1.39615	0.481455	0.112604	GO:0016020
DSJ_RS11775	WP_006119645.1	Lrp/AsnC family transcriptional regulator CDS	2344555	2345070	516	1	forward	DSJ_RS11775	DSJ_11620	3220	610.59	329.89	174.33	222.12	147.51	152.42	153.98	170.17	1.14141	0.190812	0.37547	GO:0006355;GO:0043200;GO:0043565;GO:0005829
DSJ_RS24475	WP_237166148.1	SOS response-associated peptidase family protein CDS	63114	63455	342	1	reverse	DSJ_RS24475	DSJ_24020	1069	305.65	572.48	174.27	151.76	184.4	335.85	414.18	316.39	0.478639	-1.06299	0.00412511	GO:0006508;GO:0006974;GO:0018142;GO:0003697;GO:0008233
DSJ_RS25220	WP_006122273.1	antitoxin CDS	96469	96696	228	1	forward	DSJ_RS25220	DSJ_24700	325.5	139.6	261.47	174.17	156.2	185.53	153.39	162.07	227.15	0.950775	-0.0728242	0.737658	GO:0003677
DSJ_RS24210	DSJ_RS24210	IS256 family transposase CDS	19318	20527	1210	1	reverse	DSJ_RS24210	DSJ_23755	2531	204.54	383.1	174.16	181.37	209.03	224.75	223.35	193.09	0.880488	-0.183625	0.159863
DSJ_RS00040	WP_006121372.1	YceK/YidQ family lipoprotein CDS	8773	9135	363	1	reverse	DSJ_RS00040	DSJ_00035	2263	609.99	329.56	174.15	134.68	142.16	146.52	143.22	127.25	1.08154	0.113083	0.448044
DSJ_RS03745	DSJ_RS03745	alpha/beta hydrolase CDS	<757622	>758009	>388	1	reverse	DSJ_RS03745	DSJ_03675	2418.5	609.9	329.52	174.13	220.16	217.41	224.58	212.92	179.02	0.992182	-0.0113234	0.940488
DSJ_RS16325	WP_237166137.1	wbaP CDS	3252787	3254154	1368	1	reverse	DSJ_RS16325	DSJ_16085	8524	609.68	329.4	174.07	280.41	134.94	255.58	241.81	197.72	0.847952	-0.237945	0.493759	GO:0000271;GO:0047360;GO:0005886
DSJ_RS20470	WP_006118128.1	hypothetical protein CDS	4034469	4034861	393	1	forward	DSJ_RS20470	DSJ_20110	2443	608.24	328.62	173.65	156.53	224.46	177.44	182.68	206.34	0.979134	-0.0304224	0.868056
DSJ_RS09910	WP_006118674.1	CoA-binding protein CDS	2022437	2022850	414	1	forward	DSJ_RS09910	DSJ_09785	2572.5	608	328.49	173.58	120.37	156.17	134.96	134.55	186.35	0.987408	-0.0182812	0.938399
DSJ_RS20025	WP_006118053.1	gpt CDS	3949113	3949571	459	1	forward	DSJ_RS20025	DSJ_19665	2851	607.76	328.36	173.52	160.28	155.66	146.07	124.99	126.19	1.23212	0.301144	0.0240034	GO:0006166;GO:0032263;GO:0032264;GO:0032265;GO:0000287;GO:0000310;GO:0004422;GO:0052657;GO:0005829;GO:0005886
DSJ_RS26495	WP_006122045.1	NAD(P)-dependent alcohol dehydrogenase CDS	211114	212130	1017	1	forward	DSJ_RS26495	DSJ_25950	4135.5	397.63	744.76	173.33	253.94	145.58	436.92	315.55	304.54	0.541953	-0.88376	0.0391436	GO:0004022;GO:0008270
DSJ_RS02830	WP_006121173.1	argininosuccinate synthase CDS	558235	559452	1218	1	forward	DSJ_RS02830	DSJ_02775	7544	606.04	327.43	173.02	249.17	162.53	147.28	157.16	222.15	1.11039	0.151066	0.619067	GO:0000050;GO:0000053;GO:0006526;GO:0004055;GO:0005524;GO:0005737
DSJ_RS04865	WP_006120823.1	gcvH CDS	977374	977760	387	1	forward	DSJ_RS04865	DSJ_04790	2395	605.54	327.16	172.88	249.75	143.85	206.98	204.73	243.12	0.865079	-0.209095	0.434683	GO:0009249;GO:0019464;GO:0005829;GO:0005960
DSJ_RS17445	WP_006120052.1	histidine ABC transporter permease HisQ CDS	3510799	3511485	687	1	reverse	DSJ_RS17445	DSJ_17195	4247.5	604.95	326.84	172.72	214.14	209.49	96.65	108.38	98.55	1.96439	0.974083	0.00199487	GO:0006865;GO:0055085;GO:0022857;GO:0043190
DSJ_RS19535	WP_006117962.1	lipoprotein CDS	3856759	3857337	579	1	forward	DSJ_RS19535	DSJ_19185	3573.5	603.89	326.27	172.41	197.6	175.93	166.46	214.75	157.63	1.01318	0.0188855	0.908885
DSJ_RS24075	WP_006122339.1	hypothetical protein CDS	62451	62807	357	1	reverse	DSJ_RS24075	DSJ_23625	590	161.61	302.68	172.39	187.17	222.32	177.57	214.01	251.42	0.904946	-0.144097	0.476405	GO:0003677
DSJ_RS14940	WP_006119398.1	NAD-dependent epimerase CDS	2972207	2973214	1008	1	reverse	DSJ_RS14940	DSJ_14715	6219	603.68	326.15	172.35	250.65	150.18	195.65	191.6	184.61	1.00231	0.00332627	0.989232
DSJ_RS10400	WP_044241803.1	hypothetical protein CDS	2087621	2088046	426	1	reverse	DSJ_RS10400	DSJ_10270	2627.5	603.5	326.06	172.3	203.45	191.05	222.59	233.26	194.36	0.871718	-0.198066	0.13191
DSJ_RS03750	WP_237166103.1	winged helix-turn-helix transcriptional regulator CDS	758029	758541	513	1	reverse	DSJ_RS03750	DSJ_03680	3158.5	602.43	325.48	172	238.03	213.25	181.17	201.17	172.88	1.12258	0.166821	0.340965
DSJ_RS08435	WP_006118456.1	sucA CDS	1717540	1720347	2808	1	forward	DSJ_RS08435	DSJ_08320	17288	602.41	325.47	171.99	207.25	185.26	245.26	241.3	224.74	0.793617	-0.333485	0.0153404	GO:0006099;GO:0004591;GO:0030976;GO:0005829;GO:0045252
DSJ_RS00175	WP_006121343.1	spoT CDS	34217	36322	2106	1	forward	DSJ_RS00175	DSJ_00170	12935	600.97	324.69	171.58	174.79	160.62	135.4	149.59	135.12	1.2068	0.27119	0.010736	GO:0015970;GO:0016310;GO:0042594;GO:0008728;GO:0008893;GO:0016301;GO:0005618;GO:0005886
DSJ_RS22645	WP_006121421.1	insulinase family protein CDS	4468742	4470250	1509	1	reverse	DSJ_RS22645	DSJ_22260	9267	600.89	324.65	171.56	161.74	163.84	138.7	163.95	177.96	1.03439	0.0487855	0.666615	GO:0016787;GO:0046872
DSJ_RS23340	WP_044243855.1	DUF2913 family protein CDS	25842	26471	630	1	reverse	DSJ_RS23340	DSJ_22920	1503.5	233.36	437.09	171.51	162.35	182.57	256.42	245.45	215.79	0.719603	-0.474728	0.00759889
DSJ_RS27910	WP_006119367.1	hypothetical protein CDS	2953454	2953627	174	1	forward	DSJ_RS27910		1068	600.58	324.48	171.47	174.33	189.65	192.35	167.09	155.26	1.04031	0.0570201	0.604157	GO:0016020
DSJ_RS14780	WP_006119349.1	L-threonylcarbamoyladenylate synthase CDS	2938722	2939342	621	1	reverse	DSJ_RS14780	DSJ_14555	3809	600.16	324.25	171.35	139.68	145.64	122.67	126.78	135.99	1.1848	0.244646	0.0862399	GO:0003725
DSJ_RS09700	WP_006118631.1	hypothetical protein CDS	1970891	1971073	183	1	forward	DSJ_RS09700	DSJ_09580	1122.5	600.18	324.26	171.35	144.8	144.18	129.17	147.05	156.13	1.06472	0.0904688	0.478879	GO:0005829
DSJ_RS03150	WP_006121557.1	zur CDS	626232	626753	522	1	reverse	DSJ_RS03150	DSJ_03090	3200	599.83	324.07	171.25	128.48	126.71	125.87	130.74	153.3	1.04033	0.0570356	0.759853	GO:0045892;GO:1900376;GO:0000976;GO:0003700;GO:0008270;GO:0005829
DSJ_RS02680	WP_006121288.1	pfkA CDS	525686	526648	963	1	forward	DSJ_RS02680	DSJ_02625	5903	599.78	324.05	171.24	153.62	171.6	136.23	157.06	148.1	1.12476	0.169624	0.0958885	GO:0006002;GO:0030388;GO:0046835;GO:0061621;GO:0003872;GO:0005524;GO:0016208;GO:0042802;GO:0046872;GO:0047334;GO:0048029;GO:0070095;GO:0005945
DSJ_RS27390	WP_044241776.1	DUF3927 family protein CDS	2046042	2046200	159	1	forward	DSJ_RS27390		974	599.39	323.84	171.13	293.69	161.28	419.99	281.25	277.05	0.639994	-0.643869	0.137714	GO:0016020
DSJ_RS07475	WP_006120656.1	type II toxin-antitoxin system HicB family antitoxin CDS	1517284	1517694	411	1	reverse	DSJ_RS07475	DSJ_07370	2517.5	599.34	323.81	171.11	191.54	243.63	249.53	278.23	334.21	0.703366	-0.507653	0.0607943
DSJ_RS12045	WP_006119586.1	dsrB CDS	2397041	2397235	195	1	forward	DSJ_RS12045	DSJ_11890	1193.5	598.87	323.56	170.98	176.38	218.75	187.62	189.5	356.7	0.771456	-0.374344	0.390063
DSJ_RS00025	WP_006121375.1	gyrB CDS	4041	6449	2409	1	forward	DSJ_RS00025	DSJ_00020	14728	598.21	323.2	170.79	192.41	192.25	177.81	201.32	193.79	0.969507	-0.0446767	0.590869	GO:0006261;GO:0006265;GO:0003677;GO:0003918;GO:0005524;GO:0046872;GO:0005694;GO:0005737
DSJ_RS28490	WP_006122332.1	RHS repeat-associated core domain-containing protein CDS	51263	52483	1221	1	forward	DSJ_RS28490	DSJ_23555	3076	246.34	461.4	170.54	174.43	168.88	270.68	212.12	202.83	0.749457	-0.416083	0.0547704	GO:0016020
DSJ_RS22405	WP_006121458.1	pldA CDS	4420398	4421273	876	1	reverse	DSJ_RS22405	DSJ_22020	5347.5	597.3	322.71	170.53	227.07	194.45	208.27	220.1	180.59	0.972231	-0.0406284	0.793437	GO:0016042;GO:0004623;GO:0005509;GO:0008970;GO:0052739;GO:0052740;GO:0009279
DSJ_RS17710	WP_006120107.1	IS630 family transposase CDS	3562816	3563967	1152	1	forward	DSJ_RS17710	DSJ_17460	7024	596.59	322.33	170.33	154.44	205.22	191.67	189.76	168.08	0.964477	-0.0521806	0.718212	GO:0003676
DSJ_RS21815	WP_006118345.1	fbp CDS	4296419	4297426	1008	1	forward	DSJ_RS21815	DSJ_21435	6126	594.65	321.28	169.77	290.85	176.5	224.43	234.04	226.86	0.929654	-0.105234	0.704203	GO:0005986;GO:0006000;GO:0006002;GO:0006094;GO:0030388;GO:0000287;GO:0042132;GO:0005829
DSJ_RS21795	WP_006118342.1	cybC CDS	4292329	4292715	387	1	reverse	DSJ_RS21795	DSJ_21410	2348.5	593.78	320.81	169.53	193.64	179.04	237.8	260.21	225.51	0.749406	-0.416181	0.00806434	GO:0022900;GO:0005506;GO:0009055;GO:0020037;GO:0042597
DSJ_RS13345	WP_006119000.1	DUF4060 family protein CDS	2628285	2628518	234	1	reverse	DSJ_RS13345	DSJ_13165	1415	591.68	319.67	168.93	181.89	249.1	247.95	225.73	199.69	0.890922	-0.166629	0.438634
DSJ_RS09410	WP_033737667.1	GrxA family glutaredoxin CDS	1905976	1906239	264	1	reverse	DSJ_RS09410	DSJ_09295	1596	591.53	319.59	168.88	212.63	174.97	168.09	155.94	155.98	1.15931	0.213265	0.148524	GO:0009263;GO:0022900;GO:0045454;GO:0009055;GO:0015035
DSJ_RS04930	WP_100208631.1	prfB CDS	990726	991824	1098	2	forward	DSJ_RS04930		6636	591.36	319.5	168.83	170.43	165.83	171.2	171.91	177.9	0.969444	-0.0447706	0.10264	GO:0006415;GO:0016149;GO:0005737
DSJ_RS00795	WP_006122301.1	hypothetical protein CDS	138800	139786	987	1	forward	DSJ_RS00795	DSJ_00780	5949	589.76	318.63	168.38	130.13	194.48	158.88	169.65	172.06	0.984818	-0.0220711	0.900992
DSJ_RS14335	WP_006119236.1	hypothetical protein CDS	2840092	2840415	324	1	forward	DSJ_RS14335	DSJ_14120	1949	588.59	318	168.04	166.03	194.2	248.72	300.88	211.07	0.69448	-0.525995	0.0483465
DSJ_RS06315	WP_006117669.1	rsmH CDS	1280538	1281479	942	1	forward	DSJ_RS06315	DSJ_06205	5659	587.81	317.58	167.82	155.09	167.99	169.67	165.09	162.04	0.988124	-0.017236	0.703757	GO:0070475;GO:0071424;GO:0005737
DSJ_RS04305	WP_006121795.1	rraB CDS	869859	870281	423	1	forward	DSJ_RS04305	DSJ_04235	2534	586.15	316.69	167.35	177.57	212.13	194.95	215.37	229.33	0.870867	-0.199476	0.177169	GO:0019899;GO:0060698;GO:0005737
DSJ_RS23260	WP_006122546.1	hypothetical protein CDS	13043	13519	477	1	reverse	DSJ_RS23260	DSJ_22830	635	130.18	243.82	167.26	164	208.06	143.04	147.26	397.15	0.784523	-0.350113	0.593284
DSJ_RS22480	WP_006121447.1	class I adenylate cyclase CDS	4433253	4435811	2559	1	reverse	DSJ_RS22480	DSJ_22095	15290	584.63	315.86	166.91	170.78	162.46	159.43	169.46	169.32	1.00389	0.00560686	0.882288	GO:0006171;GO:0004016;GO:0005524;GO:0005737
DSJ_RS16220	WP_006119850.1	formyltransferase family protein CDS	3228167	3229366	1200	1	reverse	DSJ_RS16220	DSJ_15975	7168.5	584.51	315.8	166.88	170.39	153.86	147.38	159.84	123.59	1.14002	0.189053	0.162554	GO:0071951;GO:0004479;GO:0005515;GO:0005829
DSJ_RS21180	WP_006118242.1	deoD CDS	4172538	4173251	714	1	forward	DSJ_RS21180	DSJ_20805	4255.5	583.17	315.08	166.5	169.38	169.12	176.52	165.21	159.32	1.00788	0.0113288	0.810096	GO:0006152;GO:0004731;GO:0005829
DSJ_RS26340	WP_085980093.1	IS1 family transposase CDS	181379	182073	696	2	reverse	DSJ_RS26340		1520	213.55	399.98	166.33	151.43	170.75	234.65	220.82	181.55	0.766868	-0.382951	0.0431755	GO:0006313;GO:0003677;GO:0004803
DSJ_RS15155	WP_006119449.1	Slp family lipoprotein CDS	3015497	3016090	594	1	reverse	DSJ_RS15155	DSJ_14930	3526.5	580.9	313.85	165.85	153.79	160.35	116.22	144.03	169.62	1.11659	0.159104	0.350204	GO:0019867
DSJ_RS28155	DSJ_RS28155	methyl-accepting chemotaxis protein CDS	<5000	>5621	>622	1	forward	DSJ_RS28155	DSJ_24955	3104.5	488.06	914.13	165.61	149.23	94.57	536.28	347.71	265.44	0.356185	-1.4893	0.0410554	GO:0006935;GO:0007165;GO:0004888;GO:0005886;GO:0016020
DSJ_RS13630	WP_006119055.1	methionine synthase CDS	2692337	2693365	1029	1	reverse	DSJ_RS13630	DSJ_13435	6095	579.57	313.13	165.47	141.97	127.83	100.71	120.13	166.98	1.12235	0.166523	0.521274	GO:0009086;GO:0032259;GO:0003871;GO:0008270;GO:0008705
DSJ_RS01870	WP_006121163.1	DUF413 domain-containing protein CDS	363756	364094	339	1	reverse	DSJ_RS01870	DSJ_01830	2008	579.57	313.13	165.47	168.6	235.69	222.02	209.66	201.3	0.900123	-0.151806	0.423802
DSJ_RS27580	WP_071988771.1	hypothetical protein CDS	3646554	3646733	180	1	reverse	DSJ_RS27580		1065.5	579.2	312.93	165.36	126.88	179.01	185.05	228.41	150.08	0.836232	-0.258025	0.32609
DSJ_RS24865	WP_006120893.1	hypothetical protein CDS	21587	21895	309	1	reverse	DSJ_RS24865	DSJ_24365	547	173.1	324.22	165.08	223.9	175.82	190.2	170.58	194.38	1.01736	0.0248365	0.877204
DSJ_RS22125	WP_006120975.1	Maf-like protein CDS	4363364	4363945	582	1	reverse	DSJ_RS22125	DSJ_21745	3435.5	577.58	312.05	164.9	174.2	159.65	143.08	178.08	152.88	1.05213	0.073308	0.504992	GO:0009117;GO:0036218;GO:0036221;GO:0005737
DSJ_RS09600	WP_006118612.1	lolA CDS	1944673	1945284	612	1	forward	DSJ_RS09600	DSJ_09480	3611	577.33	311.92	164.83	211.89	208.06	232.8	251.12	302.15	0.743929	-0.426764	0.0590876	GO:0042953;GO:0044874;GO:0030288
DSJ_RS05500	WP_006120712.1	inner membrane protein YpjD CDS	1110240	1111037	798	1	reverse	DSJ_RS05500	DSJ_05415	4698.5	576.11	311.26	164.48	137.04	156.1	147.17	167.63	139.07	1.00826	0.011871	0.92042	GO:0017004;GO:0020037;GO:0005886
DSJ_RS04900	WP_006120816.1	sdhE CDS	985875	986141	267	1	forward	DSJ_RS04900	DSJ_04825	1567	574.25	310.26	163.95	184.87	170.49	188.94	198.24	198.89	0.886089	-0.174477	0.0330525	GO:0006105
DSJ_RS26120	WP_006121973.1	phage antirepressor KilAC domain-containing protein CDS	136374	137081	708	1	reverse	DSJ_RS26120	DSJ_25575	1215	167.81	314.3	163.78	142.18	258.53	184.39	160.34	189.06	1.05751	0.0806757	0.794856	GO:0003677
DSJ_RS26125	WP_006121974.1	6,7-dimethyl-8-ribityllumazine synthase CDS	137511	137945	435	1	forward	DSJ_RS26125	DSJ_25580	845.5	190.06	355.98	163.37	173.53	188.8	208.84	185.71	167.4	0.935492	-0.096202	0.439297	GO:0009231;GO:0000906;GO:0005829;GO:0009349
DSJ_RS26490	WP_006122044.1	flavin reductase family protein CDS	210517	211101	585	1	forward	DSJ_RS26490	DSJ_25945	1864.5	311.66	583.73	163.31	215.84	129.39	342.45	237.68	256.85	0.607589	-0.718832	0.0552723	GO:0010181;GO:0042602
DSJ_RS27455	WP_006119546.1	hypothetical protein CDS	2421622	2422215	594	1	reverse	DSJ_RS27455	DSJ_12045	3472	571.92	309	163.29	180.45	815.7	654.45	495.14	485.93	0.708912	-0.496321	0.513368
DSJ_RS24105	DSJ_RS24105	transposase CDS	<438	860	>423	1	forward	DSJ_RS24105		895	206.9	387.52	163.25	125.17	150.17	227.34	268.1	181.81	0.647604	-0.626816	0.0435552	GO:0006313;GO:0003677;GO:0004803
DSJ_RS17895	WP_044242246.1	hypothetical protein CDS	3591061	3591399	339	1	reverse	DSJ_RS17895	DSJ_17640	1980	571.49	308.77	163.16	141.49	247.38	152.14	201.31	184.36	1.02644	0.0376501	0.899865
DSJ_RS23055	WP_085980093.1	IS1 family transposase CDS	3942	4636	696	2	forward	DSJ_RS23055		1521	213.69	400.25	163.16	154.62	174.61	234.81	230.14	188.68	0.753316	-0.408673	0.0270341	GO:0006313;GO:0003677;GO:0004803
DSJ_RS09805	WP_006118652.1	flippase CDS	1998155	1999456	1302	1	forward	DSJ_RS09805	DSJ_09685	7592.5	570.58	308.27	162.9	206.64	100.21	236.72	180	183.41	0.782747	-0.353382	0.293075	GO:0005886
DSJ_RS09900	WP_006118672.1	mgsA CDS	2021104	2021562	459	1	reverse	DSJ_RS09900	DSJ_09775	2675.5	570.34	308.14	162.83	138.03	199.66	173.81	165.48	146.98	1.0293	0.0416701	0.820257	GO:0019242;GO:0008929;GO:0005829
DSJ_RS13350	WP_006119001.1	diguanylate phosphodiesterase CDS	2628929	2630140	1212	1	reverse	DSJ_RS13350	DSJ_13170	7055	569.56	307.72	162.61	135.21	179.07	247.96	251.6	193.41	0.688183	-0.539136	0.0340114	GO:0009785;GO:0009882;GO:0071949
DSJ_RS14805	WP_006119355.1	trpCF CDS	2943678	2945039	1362	1	forward	DSJ_RS14805	DSJ_14580	7904	567.83	306.78	162.12	219.21	148.98	227.91	159.69	224.72	0.866067	-0.20745	0.427173	GO:0000162;GO:0004425;GO:0004640
DSJ_RS14840	WP_006119363.1	septation protein A CDS	2949710	2950249	540	1	forward	DSJ_RS14840	DSJ_14615	3133	567.69	306.71	162.08	167.97	183.73	185.74	197.68	176.31	0.917907	-0.12358	0.16197	GO:0005886
DSJ_RS17970	WP_044242258.1	hypothetical protein CDS	3601571	3601939	369	1	reverse	DSJ_RS17970	DSJ_17710	2140.5	567.59	306.66	162.05	122.9	175.03	126.96	110.82	103.68	1.3471	0.429855	0.0821763
DSJ_RS23930	WP_044242374.1	hypothetical protein CDS	39701	40036	336	1	reverse	DSJ_RS23930	DSJ_23495	525	152.79	286.17	161.96	138.16	169.27	167.88	165.79	318.99	0.719195	-0.475545	0.301865
DSJ_RS05000	WP_006120800.1	rppH CDS	1004829	1005356	528	1	forward	DSJ_RS05000	DSJ_04920	3050.5	565.3	305.42	161.4	167.97	181.13	175.31	186.84	188.71	0.926733	-0.109775	0.13326	GO:0006402;GO:0034353;GO:0005737
DSJ_RS13095	WP_044241935.1	hypothetical protein CDS	2582198	2582392	195	1	forward	DSJ_RS13095	DSJ_12920	1125	564.5	304.99	161.17	121.97	147.1	189.82	169.58	155.51	0.835563	-0.259179	0.136631	GO:0000287;GO:0005524;GO:0016779
DSJ_RS28615	DSJ_RS28615	glutamate carboxypeptidase CDS	<283162	>283273	>112	1	forward	DSJ_RS28615		400	349.23	654.11	160.63	130.75	81.48	383.74	222.92	202.52	0.460787	-1.11783	0.0781641	GO:1901564;GO:0004180
DSJ_RS23325	WP_006122558.1	DNA adenine methylase CDS	23953	25002	1050	1	forward	DSJ_RS23325	DSJ_22905	765	71.24	133.44	160.23	88.97	122.75	78.28	104.57	185.71	1.0092	0.0132092	0.977891	GO:0032775;GO:0009007
DSJ_RS17675	WP_044242238.1	hypothetical protein CDS	3557023	3557328	306	1	forward	DSJ_RS17675	DSJ_17425	1753.5	560.7	302.93	160.08	187.68	225.86	295.83	363.72	320.04	0.585572	-0.772083	0.00796267	GO:0016020
DSJ_RS06490	WP_006117704.1	lpdA CDS	1321840	1323264	1425	1	forward	DSJ_RS06490	DSJ_06380	8140	558.93	301.98	159.57	225.07	179.55	118.76	200.99	209.73	1.06555	0.0916049	0.756635	GO:0004148;GO:0050660
DSJ_RS25885	WP_006121928.1	NAD(P)H-dependent oxidoreductase CDS	85438	86004	567	1	reverse	DSJ_RS25885	DSJ_25335	824.5	142.19	266.33	159.26	132.61	135.18	156.24	141.59	126.71	1.00591	0.0085045	0.947889	GO:0010181;GO:0016491;GO:0005829
DSJ_RS17435	WP_006120049.1	hisP CDS	3509304	3510077	774	1	reverse	DSJ_RS17435	DSJ_17185	4411	557.62	301.27	159.2	168.77	157.61	82.04	84.59	92.44	1.87432	0.906367	8.66462e-05	GO:0003333;GO:0005524;GO:0015424;GO:0016887;GO:0005886
DSJ_RS27020	WP_006122373.1	helix-turn-helix domain-containing protein CDS	11912	12196	285	1	reverse	DSJ_RS27020	DSJ_26455	0	0	0	159.08	126.62	146.07	0	0	0	#DIV/0!	#DIV/0!	0.000107559	GO:0003677
DSJ_RS13940	WP_044242009.1	hypothetical protein CDS	2756560	2756829	270	1	forward	DSJ_RS13940	DSJ_13735	1536	556.64	300.74	158.92	220.45	145.41	2183.94	3339.26	2411.02	0.0661413	-3.9183	0.00222293
DSJ_RS16185	WP_006119843.1	galE CDS	3220463	3221476	1014	1	reverse	DSJ_RS16185	DSJ_15940	5764	556.2	300.5	158.8	163.75	129.69	110.63	136.68	119.09	1.23428	0.303669	0.0943945	GO:0033499;GO:0003978;GO:0005829
DSJ_RS20885	WP_006118193.1	tolC CDS	4114264	4115736	1473	1	forward	DSJ_RS20885	DSJ_20520	8365	555.66	300.21	158.64	198.73	210.54	196.51	231.95	195.76	0.909791	-0.136392	0.395291	GO:0055085;GO:0015288;GO:0015562;GO:0009279;GO:1990281
DSJ_RS12335	WP_044242088.1	Rha family transcriptional regulator CDS	2434908	2435495	588	1	forward	DSJ_RS12335	DSJ_12170	3336.5	555.21	299.97	158.51	177.85	273.51	170.03	161.45	167.88	1.2213	0.288421	0.35978
DSJ_RS06955	WP_006120692.1	pssA CDS	1424480	1425835	1356	1	reverse	DSJ_RS06955	DSJ_06845	7684.5	554.5	299.58	158.31	158.76	155.12	151.54	190.43	173.16	0.916642	-0.125569	0.274304	GO:0032049;GO:0003882;GO:0008444;GO:0005829
DSJ_RS28130	WP_006122494.1	hypothetical protein CDS	5708	6016	309	1	reverse	DSJ_RS28130		237.5	75.16	140.77	157.94	86.56	145.26	82.58	83.31	80.34	1.58291	0.662579	0.0953605
DSJ_RS24465	WP_006122185.1	hypothetical protein CDS	61615	62481	867	1	reverse	DSJ_RS24465	DSJ_24015	1937	218.47	409.18	157.91	175.28	202.83	240.05	256.75	217.04	0.750897	-0.413314	0.0272241	GO:0006270;GO:0071897;GO:0003887
DSJ_RS16175	WP_044242220.1	wzzB CDS	3217653	3218660	1008	1	reverse	DSJ_RS16175	DSJ_15930	5695.5	552.86	298.7	157.84	205.49	157.55	133.72	159.84	133.18	1.2206	0.287594	0.159763	GO:0009103;GO:0004713;GO:0005886
DSJ_RS25565	WP_006121868.1	sigma-54 dependent transcriptional regulator CDS	20157	21128	972	1	reverse	DSJ_RS25565	DSJ_25015	4502	452.91	848.29	157.67	186.22	123.14	497.66	379.93	311.08	0.392901	-1.34776	0.0138354	GO:0000160;GO:0006355;GO:0034053;GO:0005524;GO:0008134;GO:0016887;GO:0043565
DSJ_RS10465	WP_006118776.1	pgsA CDS	2098711	2099259	549	1	forward	DSJ_RS10465	DSJ_10330	3085.5	549.92	297.11	157	142.9	139.93	145.41	166.55	138.49	0.976424	-0.034421	0.739915	GO:0006655;GO:0008444;GO:0005886
DSJ_RS22270	WP_006121479.1	rfaH CDS	4395427	4395915	489	1	forward	DSJ_RS22270	DSJ_21890	2745.5	549.36	296.81	156.84	130.43	142.64	137.88	139.79	116.66	1.09023	0.124631	0.327383	GO:0031564;GO:0140673;GO:0001073;GO:0003677;GO:0005829
DSJ_RS23255	WP_006122545.1	hypothetical protein CDS	12332	13033	702	1	reverse	DSJ_RS23255	DSJ_22825	1001	139.43	261.16	156.43	156.03	197.66	153.21	169.85	313.96	0.800791	-0.320502	0.468504
DSJ_RS24995	WP_006120919.1	repA CDS	48280	49293	1014	1	forward	DSJ_RS24995	DSJ_24490	1128	108.78	203.74	156.4	190.79	169.24	119.53	120.82	111.75	1.46671	0.552588	0.00627939	GO:0006276
DSJ_RS26625	WP_006122071.1	dcuR CDS	241787	242506	720	1	reverse	DSJ_RS26625	DSJ_26080	821.5	111.57	208.97	155.95	136.84	161.57	122.59	121.83	101.27	1.31436	0.394357	0.0240435	GO:0000160;GO:0006355;GO:0000156;GO:0003677;GO:0003700;GO:0005737
DSJ_RS13205	WP_006118980.1	riboflavin synthase CDS	2605518	2606186	669	1	forward	DSJ_RS13205	DSJ_13025	3734	546.13	295.06	155.92	148.31	163.26	149.2	164.54	181.75	0.94349	-0.0839204	0.417957	GO:0009231;GO:0004746
DSJ_RS12835	WP_006118919.1	ABC transporter substrate-binding protein CDS	2527076	2528338	1263	1	forward	DSJ_RS12835	DSJ_12660	7044	545.71	294.83	155.8	107.45	177.35	2.47	39.93	37.34	5.52546	2.46609	0.00735914	GO:0006810;GO:0022857
DSJ_RS11050	WP_044243758.1	helix-turn-helix domain-containing protein CDS	2210840	2211244	405	1	reverse	DSJ_RS11050	DSJ_10915	2248.5	543.23	293.49	155.09	141.93	157.46	141.67	145.22	135.57	1.07579	0.105402	0.128955	GO:0006355;GO:0003677;GO:0003700;GO:0005829
DSJ_RS08170	WP_006118415.1	zinc ribbon-containing protein CDS	1669132	1669614	483	1	forward	DSJ_RS08170	DSJ_08050	2679	542.71	293.22	154.95	160.36	231.55	96.99	112.34	329.94	1.01407	0.0201638	0.976037
DSJ_RS04190	WP_006121773.1	SCP2 sterol-binding domain-containing protein CDS	845478	846002	525	1	forward	DSJ_RS04190	DSJ_04120	2910	542.35	293.02	154.84	125.14	143.43	138.45	132.53	140.09	1.03002	0.0426713	0.669663	GO:0006744
DSJ_RS23745	DSJ_RS23745	type IV secretory system conjugative DNA transfer family protein CDS	6430	>7449	>1020	1	forward	DSJ_RS23745	DSJ_23315	1853	177.64	332.72	154.82	126.18	123.45	195.19	171.89	127.79	0.817285	-0.291088	0.245471	GO:0016020
DSJ_RS12035	WP_006119588.1	DUF2525 domain-containing protein CDS	2396321	2396515	195	1	reverse	DSJ_RS12035	DSJ_11880	1079	541.42	292.52	154.58	130.02	144.74	186.24	178.68	178.72	0.789751	-0.340531	0.00730426
DSJ_RS26605	WP_006122067.1	fumA CDS	234080	235726	1647	1	reverse	DSJ_RS26605	DSJ_26060	1838	109.13	204.39	154.37	188.77	196.26	119.91	105.98	127.14	1.52792	0.611565	0.0122541	GO:0006091;GO:0004333;GO:0046872;GO:0051539
DSJ_RS26760	WP_141119410.1	hypothetical protein CDS	272212	272616	405	1	forward	DSJ_RS26760	DSJ_26220	1289	311.22	582.91	154.37	148.57	166.11	341.97	338.93	280.75	0.487755	-1.03577	0.00133661
DSJ_RS15105	WP_006119438.1	fadR CDS	3006974	3007693	720	1	reverse	DSJ_RS15105	DSJ_14880	3973.5	539.99	291.75	154.17	125.08	118.64	114.09	125.07	108.84	1.14336	0.193282	0.235759	GO:0006355;GO:0019217;GO:0000062;GO:0003677;GO:0003700;GO:0005737
DSJ_RS05505	WP_006120711.1	ffh CDS	1111205	1112566	1362	1	forward	DSJ_RS05505	DSJ_05420	7515	539.88	291.69	154.14	160.22	184.59	206.77	195.45	195.7	0.834476	-0.261057	0.0301885	GO:0006614;GO:0003924;GO:0005525;GO:0008312;GO:0016887;GO:0048500
DSJ_RS24065	WP_044243518.1	hypothetical protein CDS	61324	61614	291	1	reverse	DSJ_RS24065	DSJ_23615	439	147.52	276.3	154.03	127.43	177.09	162.09	145.67	143.52	1.01611	0.0230562	0.883336
DSJ_RS25225	WP_006122272.1	vapC CDS	96696	97094	399	1	forward	DSJ_RS25225	DSJ_24705	575.5	141.04	264.17	153.75	147.56	176.14	154.98	160.61	207.02	0.913588	-0.130385	0.464487	GO:0035821;GO:0000287;GO:0004519;GO:0004540;GO:0090729
DSJ_RS03870	WP_006121711.1	DUF4156 domain-containing protein CDS	780578	780928	351	1	forward	DSJ_RS03870	DSJ_03800	1928	537.46	290.38	153.45	227.9	189.65	209.99	242.8	211.89	0.85906	-0.219169	0.262792
DSJ_RS04195	WP_006121774.1	N-acetyltransferase CDS	845996	846502	507	1	forward	DSJ_RS04195	DSJ_04125	2778	536.13	289.66	153.07	114.36	135.41	130.23	118.3	127.11	1.07241	0.100856	0.483222	GO:0016747
DSJ_RS10790	WP_006118831.1	ketoacyl-ACP synthase III CDS	2160949	2161902	954	1	forward	DSJ_RS10790	DSJ_10655	5227	536.1	289.65	153.06	150.84	130.54	99.79	110.97	96.33	1.4147	0.500495	0.00726725	GO:0006633;GO:0004315;GO:0033818;GO:0005737
DSJ_RS23855	WP_006120386.1	recombinase family protein CDS	21202	21816	615	1	reverse	DSJ_RS23855	DSJ_23420	1326.5	210.91	395.04	153.01	124.6	147.92	231.75	195.68	193.59	0.685211	-0.545379	0.0126702	GO:0006310;GO:0015074;GO:0000150;GO:0003677
DSJ_RS27380	WP_006118416.1	amino acid ABC transporter ATP-binding protein CDS	1669648	1670373	726	1	reverse	DSJ_RS27380	DSJ_08055	3973.5	535.53	289.33	152.89	233.27	201.35	172.34	156.06	178.54	1.15893	0.212798	0.331234	GO:0003333;GO:0005524;GO:0015424;GO:0016887;GO:0005886
DSJ_RS18345	WP_071988772.1	AlpA family phage regulatory protein CDS	3656199	3656411	213	1	reverse	DSJ_RS18345		1162.5	534.02	288.52	152.46	115.17	207.24	138.22	172.18	141.23	1.05146	0.0723913	0.801626
DSJ_RS05315	WP_006120744.1	RidA family protein CDS	1076764	1077156	393	1	reverse	DSJ_RS05315	DSJ_05230	2144	533.8	288.4	152.4	117.36	117	42.1	37.27	61.68	2.74201	1.45523	0.00416134	GO:1901565;GO:0019239;GO:0005829
DSJ_RS17620	WP_006120092.1	fadL CDS	3547729	3549003	1275	1	forward	DSJ_RS17620	DSJ_17370	6947	533.13	288.04	152.21	137.01	255.16	222.31	194	155	0.952863	-0.0696597	0.84094	GO:0006869;GO:0015483;GO:0009279
DSJ_RS04620	WP_006120869.1	oxidative damage protection protein CDS	928198	928470	273	1	reverse	DSJ_RS04620	DSJ_04550	1485.5	532.42	287.66	152.01	160.92	131.37	142.28	165.84	142.81	0.985297	-0.0213694	0.859385	GO:0034599;GO:0005506;GO:0005829
DSJ_RS04000	WP_006121737.1	lptC CDS	809057	809638	582	1	reverse	DSJ_RS04000	DSJ_03930	3161	531.43	287.12	151.72	162.48	154.36	142.15	161.3	140.25	1.05603	0.0786492	0.329001	GO:0015920;GO:0043165;GO:0015221;GO:0017089;GO:0005886;GO:0030288
DSJ_RS09215	DSJ_RS09215	aromatic amino acid lyase CDS	<1863352	1863837	>486	1	reverse	DSJ_RS09215		2637	530.91	286.84	151.58	126.32	80.2	74.39	78.09	83.23	1.51924	0.60335	0.124697	GO:0019556;GO:0019557;GO:0004397;GO:0005737
DSJ_RS21005	WP_044241475.1	type II toxin-antitoxin system PemK/MazF family toxin CDS	4138316	4138660	345	1	forward	DSJ_RS21005	DSJ_20640	1871.5	530.78	286.77	151.54	183.86	153.37	160.86	165.65	201.47	0.925736	-0.111328	0.473972	GO:0006402;GO:0016075;GO:0003677;GO:0004521
DSJ_RS17960	WP_006120155.1	hypothetical protein CDS	3599778	3600131	354	1	reverse	DSJ_RS17960	DSJ_17700	1918	530.14	286.42	151.36	139.58	179.55	142.2	148.58	132.69	1.11104	0.151904	0.285523
DSJ_RS09560	WP_006118605.1	clpA CDS	1931634	1933910	2277	1	forward	DSJ_RS09560	DSJ_09440	12335	530.06	286.38	151.33	182.18	192.99	224.52	236.48	249.68	0.74084	-0.432767	0.0131482	GO:0006508;GO:0034605;GO:0043335;GO:0004252;GO:0005524;GO:0016887;GO:0005737
DSJ_RS27750	WP_141119420.1	hypothetical protein CDS	125754	126011	258	1	reverse	DSJ_RS27750		320	121.28	227.16	151.32	190.55	196.31	133.27	123.01	137.72	1.36594	0.449893	0.0313948
DSJ_RS19350	WP_006117923.1	apt CDS	3821313	3821864	552	1	reverse	DSJ_RS19350	DSJ_19005	2988	529.65	286.16	151.22	149.34	143.02	132.36	149.76	129.98	1.07639	0.1062	0.19289	GO:0006166;GO:0006168;GO:0044209;GO:0002055;GO:0003999;GO:0016208;GO:0005737
DSJ_RS25440	WP_006122241.1	type II toxin-antitoxin system VapB family antitoxin CDS	130901	131104	204	1	forward	DSJ_RS25440	DSJ_24900	176.5	84.6	158.46	150.7	123.18	135.93	92.96	108.52	152.23	1.1586	0.212388	0.390595
DSJ_RS08450	WP_006118459.1	sucD CDS	1722821	1723696	876	1	forward	DSJ_RS08450	DSJ_08335	4716.5	526.82	284.63	150.41	192.22	146.93	143.63	177.85	180.59	0.975083	-0.0364028	0.835251	GO:0006099;GO:0000166;GO:0004775;GO:0004776;GO:0009361
DSJ_RS20890	WP_006118194.1	DUF1190 family protein CDS	4115879	4116553	675	1	forward	DSJ_RS20890	DSJ_20525	3627	525.76	284.06	150.11	219.86	321.42	163.4	174.59	272.65	1.13224	0.179178	0.680116
DSJ_RS26390	WP_006122024.1	replication initiation protein CDS	193265	194194	930	1	reverse	DSJ_RS26390	DSJ_25845	1510	158.77	297.37	149.92	139.09	160.49	174.46	180.89	160.78	0.870905	-0.199413	0.0604482	GO:0006270;GO:0071897;GO:0003887
DSJ_RS19375	WP_006117928.1	efflux RND transporter periplasmic adaptor subunit CDS	3823996	3825198	1203	1	forward	DSJ_RS19375	DSJ_19030	6454.5	524.98	283.63	149.88	141.58	182.14	152.37	170.19	162.13	0.977119	-0.0333932	0.796326	GO:0009636;GO:0015721;GO:0046677;GO:0055085;GO:0022857;GO:0016020
DSJ_RS01050	WP_001157751.1	ompR CDS	185403	186122	720	1	reverse	DSJ_RS01050	DSJ_01020	3858.5	524.36	283.3	149.71	182.7	134.65	178.33	230.1	271.97	0.686449	-0.542775	0.0806084	GO:0000160;GO:0006355;GO:0000156;GO:0000976;GO:0001216;GO:0005829;GO:0032993
DSJ_RS17550	WP_006120074.1	fabB CDS	3531931	3533151	1221	1	reverse	DSJ_RS17550	DSJ_17300	6542.5	524.29	283.26	149.69	143.43	137.48	87.16	109.56	126.45	1.33243	0.414055	0.0397048	GO:0006633;GO:0004315;GO:0005829
DSJ_RS17935	WP_006120148.1	tyrosine-type recombinase/integrase CDS	3595305	3596462	1158	1	forward	DSJ_RS17935	DSJ_17675	6198.5	523.75	282.97	149.53	191.32	208.83	178.29	193.23	168.22	1.01842	0.0263274	0.870245	GO:0006310;GO:0015074;GO:0044826;GO:0046718;GO:0075713;GO:0003677
DSJ_RS24035	WP_071988826.1	NAD-dependent epimerase/dehydratase family protein CDS	58144	58398	255	1	reverse	DSJ_RS24035		440.5	168.92	316.38	149.43	147.28	189.33	185.61	151.44	163.78	0.970469	-0.0432459	0.785415	GO:0016491
DSJ_RS26130	WP_006121975.1	nuclear transport factor 2 family protein CDS	138032	138505	474	1	forward	DSJ_RS26130	DSJ_25585	872.5	179.99	337.13	149.4	173.12	169.68	197.78	196.88	154.44	0.896376	-0.157824	0.304088
DSJ_RS00325	WP_006120662.1	tsaC CDS	69474	70046	573	1	reverse	DSJ_RS00325	DSJ_00310	3049.5	520.74	281.34	148.67	121.26	127.22	127.32	152.7	126.4	0.977191	-0.0332874	0.809197	GO:0002949;GO:0006450;GO:0000049;GO:0003725;GO:0005524;GO:0061710;GO:0005737
DSJ_RS00870	WP_167387052.1	PAS domain-containing protein CDS	150767	151468	702	1	reverse	DSJ_RS00870	DSJ_00850	3734	520.45	281.19	148.59	133.82	232.67	172.5	152.86	137.43	1.11299	0.154439	0.619291	GO:0006355;GO:0003677
DSJ_RS10950	WP_006118864.1	mnmA CDS	2197221	2198333	1113	1	reverse	DSJ_RS10950	DSJ_10815	5915	520	280.95	148.46	135.91	125.43	122.26	133.75	115.06	1.10437	0.143229	0.20766	GO:0002143;GO:0032259;GO:0000049;GO:0005524;GO:0008168;GO:0016783;GO:0005737
DSJ_RS09935	WP_006118679.1	yccA CDS	2025242	2025898	657	1	reverse	DSJ_RS09935	DSJ_09810	3491	519.91	280.9	148.44	221.98	369.52	129.85	150.66	385.55	1.11092	0.151756	0.825476	GO:0006508;GO:0043066;GO:0008233;GO:0005886
DSJ_RS02545	WP_044242798.1	glycosyltransferase CDS	501841	502923	1083	1	forward	DSJ_RS02545	DSJ_02490	5749	519.41	280.63	148.29	96.28	106.53	111.76	113.02	103.15	1.07066	0.0984941	0.658523	GO:0016757
DSJ_RS04820	WP_006120831.1	serA CDS	968817	970055	1239	1	forward	DSJ_RS04820	DSJ_04745	6572	519.01	280.41	148.18	173.03	141.68	59.1	61.04	58.42	2.59235	1.37426	0.000587029	GO:0006564;GO:0004617;GO:0051287
DSJ_RS07655	WP_006120623.1	YfgM family protein CDS	1560492	1561109	618	1	forward	DSJ_RS07655	DSJ_07550	3275.5	518.6	280.19	148.06	139.07	123.39	110.75	140.95	125.55	1.08819	0.121932	0.382431	GO:0005515;GO:0044877;GO:0016020;GO:0032991
DSJ_RS21335	WP_044241487.1	alpha,alpha-trehalase CDS	4202934	4204592	1659	1	reverse	DSJ_RS21335	DSJ_20955	8788	518.31	280.03	147.98	153.39	163.31	239.89	228.89	274.68	0.625024	-0.678018	0.00305485	GO:0005993;GO:0071474;GO:0004555;GO:0005737
DSJ_RS02605	WP_006121271.1	glycosyltransferase family 9 protein CDS	512405	513484	1080	1	forward	DSJ_RS02605	DSJ_02550	5717.5	518	279.86	147.89	126.11	119.5	353.28	653.26	304.58	0.300125	-1.73636	0.0489604	GO:0009244;GO:0008713;GO:0005829
DSJ_RS23085	WP_006122469.1	restriction endonuclease CDS	12910	13782	873	1	reverse	DSJ_RS23085	DSJ_22670	2150	240.82	451.06	147.39	141.55	229.31	264.62	232.61	203.95	0.739111	-0.436137	0.141145	GO:0009307;GO:0003677;GO:0004519
DSJ_RS06475	WP_006117701.1	pdhR CDS	1316114	1316878	765	1	forward	DSJ_RS06475	DSJ_06365	4034	515.96	278.76	147.31	160.69	128.62	145.09	170.15	107.78	1.03215	0.0456523	0.834767	GO:0006355;GO:0003677;GO:0003700
DSJ_RS19500	WP_006117955.1	ppiD CDS	3847069	3848937	1869	1	reverse	DSJ_RS19500	DSJ_19150	9855	515.93	278.75	147.3	164.99	140.46	147.4	192.25	156.62	0.912306	-0.132411	0.40245	GO:0003755;GO:0016020
DSJ_RS22065	WP_006120962.1	argR CDS	4350794	4351264	471	1	forward	DSJ_RS22065	DSJ_21685	2483	515.82	278.69	147.27	222.29	160.85	145.77	132.64	156.26	1.22026	0.287187	0.255517	GO:0006355;GO:0006526;GO:0051259;GO:0003677;GO:0003700;GO:0034618;GO:0005737
DSJ_RS19680	WP_006117993.1	yajC CDS	3884546	3884878	333	1	reverse	DSJ_RS19680	DSJ_19330	1753.5	515.24	278.37	147.1	231.32	171.22	178.11	217.1	203.91	0.917412	-0.124358	0.581442	GO:0005886
DSJ_RS12980	WP_006118944.1	osmE CDS	2562410	2562745	336	1	forward	DSJ_RS12980	DSJ_12805	1768.5	515	278.25	147.03	127.19	209.38	73.87	93.79	178.47	1.39716	0.4825	0.321253	GO:0003677;GO:0019867
DSJ_RS27545	WP_141119384.1	hypothetical protein CDS	3588019	3588318	300	1	reverse	DSJ_RS27545		1577.5	514.51	277.98	146.89	163.87	245.7	236.74	254.67	186.91	0.82035	-0.285688	0.329573
DSJ_RS20525	WP_006118140.1	biofilm development regulator YmgB/AriR family protein CDS	4042349	4042600	252	1	reverse	DSJ_RS20525	DSJ_20160	1318.5	511.95	276.59	146.16	120.27	253.34	152.86	140.03	129.61	1.23022	0.298922	0.476148	GO:0071468
DSJ_RS00575	WP_006120574.1	tusB CDS	100816	101103	288	1	reverse	DSJ_RS00575	DSJ_00560	1505	511.32	276.25	145.98	149.69	193.8	187.1	181.67	162.42	0.921459	-0.118008	0.461389	GO:0002143;GO:0016740;GO:1990228
DSJ_RS22170	WP_006120983.1	accC CDS	4371977	4373326	1350	1	forward	DSJ_RS22170	DSJ_21790	7038	510.11	275.6	145.64	202.1	131.47	127.22	143.19	148.8	1.14313	0.192985	0.42468	GO:0006633;GO:2001295;GO:0003989;GO:0004075;GO:0005524;GO:0046872
DSJ_RS09325	WP_082999190.1	ABC-F family ATPase CDS	1886035	1887627	1593	1	forward	DSJ_RS09325	DSJ_09210	8290	509.19	275.11	145.38	131.87	136.02	117.02	140.92	133.28	1.05636	0.0791045	0.415575	GO:0005524;GO:0016887
DSJ_RS08440	WP_006118457.1	odhB CDS	1720363	1721586	1224	1	forward	DSJ_RS08440	DSJ_08325	6364.5	508.78	274.88	145.26	225.57	162.98	276.12	279.32	234.9	0.675418	-0.566147	0.0388927	GO:0006099;GO:0033512;GO:0004149;GO:0045252
DSJ_RS27505	WP_006119368.1	YciY family protein CDS	2953657	2953830	174	1	reverse	DSJ_RS27505		904.5	508.63	274.8	145.22	167.61	170.95	121.03	136.48	136.23	1.22868	0.297108	0.0348406
DSJ_RS16450	WP_237166061.1	hypothetical protein CDS	3290049	3290519	471	1	forward	DSJ_RS16450	DSJ_16210	2448	508.55	274.76	145.19	120.66	165.06	195.05	240.54	212.68	0.664708	-0.589208	0.0171322	GO:0016020
DSJ_RS07220	WP_006120514.1	lepA CDS	1478895	1480694	1800	1	forward	DSJ_RS07220	DSJ_07115	9336.5	507.52	274.2	144.9	164.37	144.11	141.74	153.84	139.32	1.04249	0.060037	0.484478	GO:0006414;GO:0045727;GO:0003746;GO:0003924;GO:0005525;GO:0043022;GO:0097216;GO:0005886
DSJ_RS02855	WP_006121168.1	YijD family membrane protein CDS	564423	564776	354	1	forward	DSJ_RS02855	DSJ_02800	1829.5	505.68	273.21	144.37	127.06	141.28	98.64	112.22	128.97	1.21446	0.280315	0.0770844	GO:0016020
DSJ_RS09055	WP_006118575.1	MerR family transcriptional regulator CDS	1834056	1834790	735	1	forward	DSJ_RS09055	DSJ_08945	3791.5	504.74	272.7	144.1	136.89	143.11	145.6	154.9	151.72	0.937818	-0.0926203	0.05716	GO:0006355;GO:0003677;GO:0003700
DSJ_RS02460	WP_006121243.1	rph CDS	487205	487921	717	1	forward	DSJ_RS02460	DSJ_02405	3684	502.74	271.62	143.53	95.17	84.9	77.1	91	89.61	1.25567	0.328463	0.303292	GO:0006364;GO:0008033;GO:0016075;GO:0000049;GO:0000175;GO:0009022
DSJ_RS03985	WP_006121734.1	rpoN CDS	806318	807754	1437	1	reverse	DSJ_RS03985	DSJ_03915	7365	501.49	270.94	143.18	146.95	145.15	133.73	157.57	157.71	0.969422	-0.0448038	0.599817	GO:0045893;GO:2000142;GO:0001216;GO:0003677;GO:0016779;GO:0016987;GO:0000428
DSJ_RS05800	WP_006117582.1	ppnP CDS	1163687	1163977	291	1	reverse	DSJ_RS05800	DSJ_05710	1490.5	501.17	270.77	143.08	162.09	187.91	186.09	212.02	221.63	0.795624	-0.329841	0.0655838	GO:0004731;GO:0004850;GO:0009032;GO:0016154;GO:0047975;GO:0005829
DSJ_RS25585	WP_006121872.1	sctW CDS	25070	26236	1167	1	forward	DSJ_RS25585	DSJ_25035	5431.5	455.12	852.42	143.05	136.67	53.86	500.08	278.84	221.14	0.33356	-1.58398	0.0685203	GO:0030254;GO:0050709;GO:0009986;GO:0019867
DSJ_RS10110	WP_006118708.1	tellurite resistance protein CDS	2045614	2046042	429	1	forward	DSJ_RS10110	DSJ_09980	2193	500.18	270.24	142.8	181.65	229.61	240.56	229.43	242.24	0.777923	-0.362301	0.106789
DSJ_RS08445	WP_006118458.1	sucC CDS	1721655	1722821	1167	1	forward	DSJ_RS08445	DSJ_08330	5965	500.13	270.21	142.79	189.34	132.36	161.68	184.94	193.45	0.860055	-0.217499	0.274713	GO:0006099;GO:0006104;GO:0000287;GO:0004775;GO:0004776;GO:0005524;GO:0005829;GO:0042709
DSJ_RS07650	WP_006120624.1	hisS CDS	1559179	1560453	1275	1	forward	DSJ_RS07650	DSJ_07545	6510	499.59	269.92	142.63	155.76	140.06	166.27	168.28	158.89	0.888558	-0.170462	0.0313417	GO:0006427;GO:0004821;GO:0005524;GO:0005737
DSJ_RS13230	WP_006118984.1	C40 family peptidase CDS	2611652	2612470	819	1	reverse	DSJ_RS13230	DSJ_13050	4173	498.55	269.36	142.34	134.16	174.21	163.33	165.7	140.5	0.959917	-0.0590179	0.689997
DSJ_RS25185	WP_006122276.1	hypothetical protein CDS	91934	92311	378	1	forward	DSJ_RS25185	DSJ_24665	608.5	157.41	294.83	142.15	128.74	161.03	172.97	166.89	164.57	0.856254	-0.22389	0.0672634	GO:0016020
DSJ_RS15115	WP_006119441.1	YcgN family cysteine cluster protein CDS	3008631	3009077	447	1	reverse	DSJ_RS15115	DSJ_14890	2272	497.33	268.7	141.99	199.46	180.25	198.31	206.04	179.13	0.894118	-0.161463	0.332364
DSJ_RS09585	WP_006118609.1	trxB CDS	1938922	1939890	969	1	reverse	DSJ_RS09585	DSJ_09465	4925	497.31	268.69	141.98	154.67	158.41	185.06	163.87	191.38	0.84222	-0.247731	0.042726	GO:0019430;GO:0004791;GO:0005737
DSJ_RS23530	DSJ_RS23530	IS630 family transposase CDS	21426	>22130	>705	1	forward	DSJ_RS23530	DSJ_23095	1670.5	231.7	433.97	141.7	156.28	151.56	254.59	241.61	194.35	0.650988	-0.619296	0.0129204	GO:0003676
DSJ_RS02325	WP_006121221.1	YjfB family protein CDS	463855	464043	189	1	forward	DSJ_RS02325	DSJ_02285	958	495.96	267.96	141.6	115.96	152.33	123.36	130.34	124.65	1.08336	0.115515	0.393326
DSJ_RS01930	WP_006121510.1	YjaG family protein CDS	375343	375933	591	1	reverse	DSJ_RS01930	DSJ_01890	2994.5	495.77	267.85	141.54	140.75	128.67	126.26	147.3	135.98	1.00347	0.00499361	0.951868
DSJ_RS12005	WP_006119596.1	vsr CDS	2391239	2391718	480	1	forward	DSJ_RS12005	DSJ_11850	2428.5	495.04	267.46	141.34	115.55	159.24	130.5	124.37	104.45	1.1581	0.211765	0.27321	GO:0006298;GO:0004519
DSJ_RS23860	WP_006120387.1	Lrp/AsnC family transcriptional regulator CDS	21875	22336	462	1	reverse	DSJ_RS23860	DSJ_23425	1110.5	235.04	440.23	141.31	157.73	202.26	258.27	220.01	222.41	0.715438	-0.483102	0.0391956	GO:0006355;GO:0043200;GO:0043565;GO:0005829
DSJ_RS26295	DSJ_RS26295	EAL domain-containing protein CDS	172834	>173529	>696	1	reverse	DSJ_RS26295	DSJ_25750	1255	176.32	330.25	140.32	135.62	183.25	193.74	181.12	167.42	0.846777	-0.239947	0.177657	GO:0009785;GO:0009882;GO:0071949
DSJ_RS06560	WP_006117716.1	speE CDS	1339040	1339903	864	1	reverse	DSJ_RS06560	DSJ_06450	4337.5	491.21	265.39	140.24	156.89	150.77	139.66	148.92	133.18	1.06198	0.0867544	0.261548	GO:0008295;GO:0004766;GO:0008757;GO:0005829
DSJ_RS16565	WP_006119934.1	folE CDS	3317228	3317893	666	1	reverse	DSJ_RS16565	DSJ_16330	3335	489.97	264.72	139.89	190.26	170.69	238.85	184.44	180.01	0.830167	-0.268526	0.22675	GO:0006729;GO:0006730;GO:0035998;GO:0046654;GO:0003934;GO:0005525;GO:0008270;GO:0005737
DSJ_RS04860	WP_006120824.1	gcvT CDS	976252	977349	1098	1	forward	DSJ_RS04860	DSJ_04785	5497	489.86	264.66	139.85	152.56	105.34	154.66	157.2	179.4	0.809653	-0.304625	0.125774	GO:0019464;GO:0032259;GO:0004047;GO:0005515;GO:0008168;GO:0008483;GO:0005829
DSJ_RS12535	WP_006119492.1	DinI-like family protein CDS	2464968	2465207	240	1	reverse	DSJ_RS12535	DSJ_12365	1201.5	489.84	264.65	139.85	188.96	237.71	707.35	615.63	842.88	0.261568	-1.93474	0.00175608
DSJ_RS27440	WP_006119548.1	hypothetical protein CDS	2419352	2419498	147	1	reverse	DSJ_RS27440		735	489.23	264.32	139.68	88.78	475.68	342.44	288.36	264.57	0.786423	-0.346622	0.633092
DSJ_RS00240	WP_006121328.1	hemN CDS	51889	53262	1374	1	reverse	DSJ_RS00240	DSJ_00235	6860.5	488.56	263.96	139.48	106.38	129.97	66.16	64.65	81.62	1.76919	0.823093	0.00835027	GO:0006782;GO:0004109;GO:0046872;GO:0051539;GO:0051989;GO:0005737
DSJ_RS12970	WP_006118942.1	nadE CDS	2560022	2560846	825	1	reverse	DSJ_RS12970	DSJ_12795	4110	487.45	263.36	139.17	174.24	146.19	150.95	168.94	201.31	0.881811	-0.181458	0.32272	GO:0009435;GO:0003952;GO:0004359;GO:0005524;GO:0008795;GO:0046872;GO:0005737
DSJ_RS15985	WP_006119804.1	hypothetical protein CDS	3177195	3178007	813	1	reverse	DSJ_RS15985	DSJ_15740	4046	486.95	263.09	139.02	237.1	93.58	393.97	263.43	215.29	0.538221	-0.89373	0.119967	GO:0016020
DSJ_RS06390	WP_006117684.1	secM CDS	1298163	1298669	507	1	forward	DSJ_RS06390	DSJ_06280	2518.5	486.05	262.6	138.77	163.28	151.45	152.9	185.27	141.32	0.945797	-0.0803982	0.592975	GO:0006417;GO:0045182;GO:0005829;GO:0016020;GO:0042597
DSJ_RS16555	WP_006119930.1	galS CDS	3314835	3315875	1041	1	reverse	DSJ_RS16555	DSJ_16320	5168	485.75	262.44	138.68	92.78	170.9	168.03	120.67	103.99	1.02463	0.035096	0.918782	GO:0006355;GO:0000976;GO:0003700
DSJ_RS00390	WP_269466940.1	ribosome alternative rescue factor ArfA CDS	79714	79968	255	1	reverse	DSJ_RS00390	DSJ_00375	1263.5	484.82	261.94	138.42	128.43	158.54	115.24	132.94	165.88	1.02736	0.0389463	0.837681	GO:0072344
DSJ_RS21975	WP_006120940.1	hflC CDS	4330544	4331548	1005	1	reverse	DSJ_RS21975	DSJ_21595	4975.5	484.41	261.72	138.3	200.65	149.82	131.61	176.94	197.56	0.965739	-0.0502952	0.842779	GO:0052547;GO:0008233;GO:0016020
DSJ_RS02165	WP_006121193.1	mioC CDS	429865	430305	441	1	forward	DSJ_RS02165	DSJ_02125	2183	484.35	261.68	138.28	116	142.28	108.42	131.6	131.34	1.06786	0.0947207	0.495659	GO:0010181;GO:0016491;GO:0050660;GO:0005829
DSJ_RS07255	WP_044242421.1	YfhL family 4Fe-4S dicluster ferredoxin CDS	1485360	1485608	249	1	reverse	DSJ_RS07255	DSJ_07150	1231	483.73	261.35	138.11	115.42	140.48	105.07	88.91	86.79	1.40332	0.488843	0.0186162	GO:0016491;GO:0046872;GO:0051536
DSJ_RS05860	DSJ_RS05860	LacI family DNA-binding transcriptional regulator CDS	<1172901	1173017	>117	1	reverse	DSJ_RS05860	DSJ_05770	578	483.38	261.16	138.01	120.48	167.78	99.18	99.59	118.98	1.34153	0.423875	0.076957	GO:0006355;GO:0003677
DSJ_RS20950	WP_006118206.1	plsY CDS	4129641	4130240	600	1	forward	DSJ_RS20950	DSJ_20585	2963.5	483.28	261.11	137.98	110.41	123.32	118.28	153.6	125.09	0.936368	-0.0948525	0.5648	GO:0008654;GO:0004366;GO:0043772;GO:0102420;GO:0005886
DSJ_RS28505	WP_170317987.1	SOS response-associated peptidase family protein CDS	63452	63751	300	1	reverse	DSJ_RS28505		609.5	198.67	372.1	137.91	133.66	163.64	218.29	246.9	218.06	0.63697	-0.650702	0.00349781	GO:0006974;GO:0018142;GO:0003697
DSJ_RS05200	WP_006120764.1	relA CDS	1052956	1055187	2232	1	forward	DSJ_RS05200	DSJ_05120	10995	482	260.41	137.61	146.58	138.1	91.9	102.29	101.82	1.42661	0.512588	0.000707098	GO:0015969;GO:0016310;GO:0042594;GO:0008728;GO:0008893;GO:0016301;GO:0005618;GO:0005886
DSJ_RS05815	WP_006117585.1	DUF2076 domain-containing protein CDS	1165242	1165949	708	1	forward	DSJ_RS05815	DSJ_05725	3486	481.77	260.29	137.55	135.99	131.34	118.83	159.63	179.78	0.883554	-0.178609	0.379614
DSJ_RS10585	WP_006118795.1	MysB family protein CDS	2122177	2122578	402	1	reverse	DSJ_RS10585	DSJ_10450	1972.5	480.11	259.39	137.07	123.41	156.79	110.65	118.56	126.17	1.17415	0.231619	0.125436
DSJ_RS10130	WP_044241783.1	hypothetical protein CDS	2048019	2048423	405	1	forward	DSJ_RS10130	DSJ_10000	1983.5	479.21	258.9	136.81	170.95	238.42	346.35	271.39	270.78	0.614708	-0.702028	0.0429733	GO:0016020
DSJ_RS24025	DSJ_RS24025	Tn3 family transposase CDS	<56891	57790	>900	1	forward	DSJ_RS24025	DSJ_23585	1668.5	181.28	339.54	136.73	132.6	135.54	199.19	179.33	154.08	0.760176	-0.395594	0.0314505	GO:0006313;GO:0004803
DSJ_RS14340	WP_006119238.1	DksA/TraR family C4-type zinc finger protein CDS	2840542	2840808	267	1	reverse	DSJ_RS14340	DSJ_14125	1305	478.24	258.38	136.54	110.16	129.95	127.16	151.9	140.92	0.896828	-0.157096	0.247639	GO:1900378;GO:0008270
DSJ_RS09375	WP_033737671.1	carbonic anhydrase CDS	1898432	1899067	636	1	forward	DSJ_RS09375	DSJ_09260	3108	478.16	258.34	136.51	212.39	178.96	128.56	129.98	276.74	0.986138	-0.0201384	0.96556	GO:0009440;GO:0015976;GO:0004089;GO:0008270
DSJ_RS07630	WP_006120628.1	bifunctional tRNA (adenosine(37)-C2)-methyltransferase TrmG/rRNA large subunit methyltransferase RlmN CDS	1554924	1556093	1170	1	forward	DSJ_RS07630	DSJ_07525	5717.5	478.15	258.33	136.51	122.03	136.19	153.5	134.11	135.54	0.932837	-0.100303	0.294308	GO:0030488;GO:0070475;GO:0000049;GO:0002935;GO:0019843;GO:0046872;GO:0051539;GO:0070040;GO:0005737
DSJ_RS07625	WP_003848684.1	ndk CDS	1554318	1554749	432	1	forward	DSJ_RS07625	DSJ_07520	2110	477.91	258.2	136.44	233.94	146.06	123.61	131	136.78	1.3195	0.399994	0.253186	GO:0006183;GO:0006228;GO:0006241;GO:0016310;GO:0004550;GO:0005524;GO:0046872;GO:0005737
DSJ_RS05355	WP_006120736.1	DUF3561 family protein CDS	1084305	1084625	321	1	forward	DSJ_RS05355	DSJ_05270	1561.5	475.97	257.16	135.89	152.84	107.98	137.74	167.14	208.8	0.77229	-0.372785	0.185485	GO:0016020
DSJ_RS16715	WP_006119972.1	rsuA CDS	3349755	3350474	720	1	reverse	DSJ_RS16715	DSJ_16475	3501	475.78	257.05	135.84	104.29	148.8	135.87	114.59	106.54	1.08944	0.123586	0.538704	GO:0000455;GO:0003723;GO:0120159
DSJ_RS09875	WP_006118667.1	sulA CDS	2015028	2015519	492	1	reverse	DSJ_RS09875	DSJ_09750	2391	475.51	256.91	135.76	129.79	192.38	122.73	146.15	158.89	1.07051	0.0982918	0.679184	GO:0000917;GO:0009432;GO:0051782
DSJ_RS00970	WP_006121001.1	aroK CDS	169765	170286	522	1	reverse	DSJ_RS00970	DSJ_00945	2533.5	474.89	256.57	135.58	140.41	136.19	209.44	188.03	151.34	0.751043	-0.413032	0.0555759	GO:0008652;GO:0009073;GO:0009423;GO:0016310;GO:0000287;GO:0004765;GO:0005524;GO:0005829
DSJ_RS19575	WP_006117971.1	YajQ family cyclic di-GMP-binding protein CDS	3865791	3866282	492	1	reverse	DSJ_RS19575	DSJ_19225	2387	474.71	256.48	135.53	165.63	131.84	139.33	143.9	132.17	1.04237	0.0598658	0.629063	GO:0000166;GO:0005829
DSJ_RS17290	WP_006120020.1	nuoI CDS	3474439	3474981	543	1	reverse	DSJ_RS17290	DSJ_17040	2633	474.46	256.34	135.46	176.44	110.93	154.34	143.25	151.31	0.941925	-0.0863164	0.677285	GO:0009060;GO:0005506;GO:0048038;GO:0050136;GO:0051539;GO:0045272
DSJ_RS16210	WP_006119848.1	O-antigen translocase CDS	3225821	3227074	1254	1	reverse	DSJ_RS16210	DSJ_15965	6077.5	474.21	256.21	135.39	152.76	137.25	136.75	133.49	108.14	1.12427	0.168984	0.212866	GO:0009246;GO:0005886
DSJ_RS18575	WP_082999264.1	gltX CDS	3698936	3700354	1419	1	reverse	DSJ_RS18575	DSJ_18270	6874	473.99	256.09	135.33	141.88	133.7	135.77	140.37	133.5	1.0031	0.00446584	0.901581	GO:0006424;GO:0000049;GO:0004818;GO:0005524;GO:0008270;GO:0005829
DSJ_RS10460	WP_006118775.1	uvrC CDS	2096810	2098642	1833	1	forward	DSJ_RS10460	DSJ_10325	8875.5	473.78	255.97	135.26	109.46	120.85	113.66	108.88	94.59	1.15274	0.205073	0.161308	GO:0006289;GO:0009432;GO:0003677;GO:0005515;GO:0009381;GO:0005737;GO:0009380
DSJ_RS03805	WP_044242917.1	aldo/keto reductase CDS	767680	768645	966	1	forward	DSJ_RS03805	DSJ_03735	4666.5	472.67	255.37	134.95	197.66	282.74	153.72	215.61	287.56	0.936763	-0.0942446	0.822153	GO:0004033;GO:0005737
DSJ_RS24900	DSJ_RS24900	ATP-binding protein CDS	<26257	>26400	>144	1	reverse	DSJ_RS24900		103.5	70.28	131.64	134.92	202.18	145.65	77.23	70.12	76.73	2.15436	1.10726	0.0147543	GO:0006260;GO:0005524
DSJ_RS06855	WP_033740322.1	rof CDS	1405293	1405553	261	1	reverse	DSJ_RS06855	DSJ_06745	1260	472.36	255.21	134.86	150.95	198.26	192.87	222.15	293.73	0.682991	-0.550061	0.102453
DSJ_RS24455	WP_006122183.1	ParB/RepB/Spo0J family partition protein CDS	58387	59373	987	1	reverse	DSJ_RS24455	DSJ_24005	1279	126.71	237.33	134.64	104.92	154.2	139.23	176.46	168.86	0.81263	-0.299329	0.173193	GO:0003677
DSJ_RS18495	WP_006120376.1	NupC/NupG family nucleoside CNT transporter CDS	3686686	3687876	1191	1	forward	DSJ_RS18495	DSJ_18200	5739	471.49	254.73	134.61	133.58	108.1	60.71	72.58	72.66	1.82709	0.869551	0.0039926	GO:1901642;GO:0015212;GO:0015213;GO:0015506;GO:0005886
DSJ_RS28480	DSJ_RS28480	helix-turn-helix domain-containing protein CDS	<29110	29346	>237	1	reverse	DSJ_RS28480		181	74.68	139.87	134.25	111.18	79.39	82.06	102.54	117.89	1.07382	0.102753	0.715077	GO:0003677
DSJ_RS27975	WP_006118086.1	hypothetical protein CDS	4002117	4002287	171	1	reverse	DSJ_RS27975		820	469.21	253.5	133.96	103.7	132.38	103.68	110.97	163.39	0.978838	-0.0308577	0.906068
DSJ_RS21985	WP_006120942.1	hflX CDS	4332962	4334242	1281	1	reverse	DSJ_RS21985	DSJ_21605	6138	468.84	253.3	133.85	167.1	166.11	164.1	178.32	157.42	0.934419	-0.0978585	0.432768	GO:0003924;GO:0005525;GO:0043022;GO:0046872;GO:0005737
DSJ_RS28425	WP_006118099.1	hypothetical protein CDS	4014264	4014467	204	1	forward	DSJ_RS28425	DSJ_19965	976	468.13	252.92	133.65	121.59	168.87	120.61	103.35	115.48	1.24944	0.321282	0.134562
DSJ_RS10875	WP_006118847.1	ycfP CDS	2177138	2177680	543	1	forward	DSJ_RS10875	DSJ_10740	2591	466.89	252.25	133.3	100.35	138.29	109.62	91.55	90.36	1.27582	0.351426	0.116774	GO:0016787
DSJ_RS23445	WP_141119390.1	hypothetical protein CDS	8694	9131	438	1	reverse	DSJ_RS23445	DSJ_23020	1116	249.15	466.66	132.95	143.8	172.49	273.77	324.79	227.82	0.543624	-0.879319	0.0144125
DSJ_RS04020	WP_006121741.1	mlaF CDS	812411	813226	816	1	forward	DSJ_RS04020	DSJ_03950	3880	465.25	251.36	132.83	123.52	128.52	253.74	326.1	248.03	0.464892	-1.10503	0.00427601	GO:0005524;GO:0016887
DSJ_RS11510	DSJ_RS11510	cupin domain-containing protein CDS	2280866	2281987	1122	1	forward	DSJ_RS11510	DSJ_11355	5304	462.55	249.9	132.06	89.1	69.04	101.22	101.77	109.32	0.929205	-0.105931	0.714621
DSJ_RS14300	WP_006119227.1	bioD CDS	2832952	2833650	699	1	reverse	DSJ_RS14300	DSJ_14085	3298	461.66	249.42	131.8	69.55	95.94	33.82	42.86	62.25	2.13985	1.09751	0.0567747	GO:0009102;GO:0000287;GO:0004141;GO:0005524;GO:0005829
DSJ_RS07230	WP_006120517.1	rnc CDS	1481809	1482489	681	1	forward	DSJ_RS07230	DSJ_07125	3210.5	461.29	249.22	131.7	139.12	128.44	93.64	108.03	98.64	1.32949	0.410876	0.00332521	GO:0006364;GO:0006397;GO:0008033;GO:0010468;GO:0003725;GO:0004525;GO:0019843;GO:0046872;GO:0005737
DSJ_RS04175	WP_006121770.1	luciferase-like monooxygenase CDS	842260	843270	1011	1	reverse	DSJ_RS04175	DSJ_04105	4766	461.26	249.21	131.69	114.79	150.08	134.44	139.61	151.18	0.932578	-0.100704	0.446389	GO:0016705;GO:0005829
DSJ_RS05880	WP_006117595.1	ftnA CDS	1176976	1177482	507	1	reverse	DSJ_RS05880	DSJ_05785	2389.5	461.15	249.15	131.66	191.77	104.16	192.11	147.41	150.92	0.87185	-0.197849	0.517911	GO:0006826;GO:0006880;GO:0004322;GO:0008198;GO:0008199;GO:0005829
DSJ_RS16190	WP_006119844.1	glycosyltransferase CDS	3221478	3222674	1197	1	reverse	DSJ_RS16190		5633	460.46	248.78	131.46	128.64	112.25	101.97	115.56	100.68	1.17014	0.22668	0.0777413	GO:0016757
DSJ_RS02845	WP_006121170.1	sthA CDS	562167	563567	1401	1	reverse	DSJ_RS02845	DSJ_02790	6574	459.13	248.06	131.08	138.6	149.33	160.48	175.28	213.39	0.763016	-0.390216	0.059472	GO:0006739;GO:1902600;GO:0003957;GO:0004148;GO:0050660;GO:0005829
DSJ_RS11900	WP_006119617.1	NCS2 family permease CDS	2369574	2370872	1299	1	forward	DSJ_RS11900	DSJ_11745	6087	458.5	247.72	130.9	129.72	135.43	64.27	81.92	74.79	1.79224	0.841767	0.000420002	GO:1904823;GO:0015207;GO:0005886
DSJ_RS06645	WP_006117733.1	sfsA CDS	1353921	1354625	705	1	reverse	DSJ_RS06645	DSJ_06535	3294.5	457.24	247.04	130.54	82.84	119.86	91.9	85.7	89.89	1.2458	0.317077	0.206902	GO:0003677
DSJ_RS04035	WP_006121744.1	mlaC CDS	814585	815217	633	1	forward	DSJ_RS04035	DSJ_03965	2957.5	457.16	246.99	130.52	176.26	141.59	240.44	361.47	306.89	0.493365	-1.01927	0.0150876
DSJ_RS21885	WP_006118358.1	fklB CDS	4313719	4314339	621	1	reverse	DSJ_RS21885	DSJ_21505	2895.5	456.22	246.49	130.25	164.71	113.51	106.67	144.2	140.62	1.04337	0.0612547	0.783254	GO:0042026;GO:0003755
DSJ_RS08210	WP_006118482.1	corC CDS	1677573	1678454	882	1	reverse	DSJ_RS08210	DSJ_08095	4103	455.17	245.92	129.95	134.83	146.29	143.44	165.44	133.5	0.929224	-0.105902	0.380846	GO:0050660;GO:0005886
DSJ_RS11505	WP_006119695.1	hypothetical protein CDS	2280130	2280318	189	1	forward	DSJ_RS11505	DSJ_11350	879	455.06	245.86	129.92	160.5	97.31	232.52	178.49	115.89	0.73587	-0.442477	0.292693
DSJ_RS06280	WP_006117664.1	ilvN CDS	1274054	1274545	492	1	forward	DSJ_RS06280	DSJ_06170	2288	455.03	245.84	129.91	165.42	137.45	63.77	69.24	81.62	2.0164	1.01178	0.0037704	GO:0009097;GO:0009099;GO:0003984;GO:1990610;GO:0005829
DSJ_RS02445	WP_006121239.1	YicC family protein CDS	484367	485230	864	1	reverse	DSJ_RS02445	DSJ_02390	4008	453.9	245.23	129.59	102.1	108.24	101.35	107.11	116.05	1.04752	0.0669748	0.612278
DSJ_RS16455	WP_044242200.1	recombinase family protein CDS	3291594	3292169	576	1	forward	DSJ_RS16455	DSJ_16215	2672	453.9	245.23	129.59	110.17	170.09	114.53	120.02	281.57	0.794098	-0.332611	0.571576	GO:0006310;GO:0006508;GO:0015074;GO:0000150;GO:0003677;GO:0004222;GO:0046872;GO:0005743;GO:0070469
DSJ_RS24345	WP_006122162.1	sctF CDS	38855	39070	216	1	reverse	DSJ_RS24345	DSJ_23895	614	277.96	520.62	129.59	332.75	617	305.43	325.45	1163.01	0.601676	-0.732942	0.492894	GO:0030254;GO:0030257
DSJ_RS04060	WP_006121749.1	ispB CDS	817792	818763	972	1	reverse	DSJ_RS04060	DSJ_03990	4493	452.29	244.36	129.13	131.8	126.34	129.11	141.11	132.8	0.96092	-0.0575117	0.24775	GO:0008299;GO:0106350
DSJ_RS22285	WP_006121476.1	tatB CDS	4397550	4398185	636	1	reverse	DSJ_RS22285	DSJ_21905	2937.5	451.92	244.17	129.03	135.49	123.4	110.4	126.49	130.87	1.05482	0.0769946	0.399684	GO:0043953;GO:0008320;GO:0033281
DSJ_RS23780	WP_044243557.1	hypothetical protein CDS	10969	11511	543	1	forward	DSJ_RS23780	DSJ_23350	740.5	133.35	249.77	129.03	109.53	122	146.53	150.61	131.5	0.841172	-0.249527	0.049433
DSJ_RS12770	WP_006118907.1	kdsA CDS	2512537	2513391	855	1	forward	DSJ_RS12770	DSJ_12595	3947.5	451.75	244.07	128.98	140.17	132	112.03	127.12	129.86	1.0871	0.120482	0.173254	GO:0019294;GO:0008676;GO:0005829
DSJ_RS04030	WP_006121743.1	mlaD CDS	814018	814569	552	1	forward	DSJ_RS04030	DSJ_03960	2547.5	451.57	243.97	128.92	159.76	140.32	244.38	345.06	259.16	0.505539	-0.984107	0.0128137	GO:0015914;GO:0005543;GO:0005548;GO:0016020
DSJ_RS27315	DSJ_RS27315	IS630 family transposase CDS	<581302	581424	>123	1	forward	DSJ_RS27315		567	451.05	243.69	128.78	103.26	156.72	169.9	176.37	161.85	0.765095	-0.386289	0.0677135	GO:0003676
DSJ_RS15680	WP_006120233.1	otsB CDS	3123025	3123813	789	1	reverse	DSJ_RS15680	DSJ_15450	3624.5	449.49	242.85	128.33	110.41	105.17	123.18	114.48	139.11	0.912785	-0.131653	0.337377	GO:0005992;GO:0000287;GO:0004805
DSJ_RS13005	WP_006118949.1	YniB family protein CDS	2566485	2567021	537	1	forward	DSJ_RS13005	DSJ_12830	2451.5	446.69	241.34	127.53	143.96	161.5	155.57	145.89	148.65	0.961965	-0.0559439	0.606425	GO:0016020
DSJ_RS05360	WP_006120735.1	ftsB CDS	1084794	1085111	318	1	forward	DSJ_RS05360	DSJ_05275	1450.5	446.31	241.13	127.42	113.95	115.56	107.62	105.03	118.78	1.07694	0.106937	0.228644	GO:0043093;GO:0005886;GO:0030428;GO:0032153
DSJ_RS04435	DSJ_RS04435	integrase arm-type DNA-binding domain-containingprotein CDS	896876	>897499	>624	1	forward	DSJ_RS04435	DSJ_04365	2839.5	445.25	240.56	127.12	128	150.43	152.99	166.09	159.13	0.848058	-0.237765	0.0466542	GO:0015074;GO:0003677
DSJ_RS06150	WP_006117639.1	dapB CDS	1237282	1238097	816	1	forward	DSJ_RS06150	DSJ_06040	3710	444.87	240.35	127.01	126.97	161.68	93.09	163.59	155.33	1.00886	0.0127246	0.963629	GO:0009089;GO:0019877;GO:0008839;GO:0016726;GO:0050661;GO:0051287;GO:0005829
DSJ_RS17600	WP_006120087.1	sixA CDS	3542798	3543280	483	1	reverse	DSJ_RS17600	DSJ_17350	2191	443.85	239.8	126.72	129.42	126.98	99.88	105.11	123.55	1.16613	0.221727	0.0656154	GO:0036211;GO:0101006;GO:0005737
DSJ_RS09655	WP_006118621.1	serC CDS	1958845	1959930	1086	1	forward	DSJ_RS09655	DSJ_09535	4913	442.65	239.16	126.38	180.73	160.95	173.78	187.04	186.94	0.854498	-0.22685	0.182266	GO:0006564;GO:0008615;GO:0004648;GO:0030170;GO:0005737
DSJ_RS09965	WP_006118683.1	wrbA CDS	2029967	2030566	600	1	reverse	DSJ_RS09965	DSJ_09840	2714	442.59	239.12	126.36	112.32	130.22	200.21	155.72	270.39	0.588996	-0.76367	0.0641659	GO:0008753;GO:0010181;GO:0050136;GO:0050660;GO:0050661;GO:0051287
DSJ_RS13880	WP_006119102.1	PTS sugar transporter subunit IIA CDS	2746423	2746860	438	1	forward	DSJ_RS13880	DSJ_13680	1979.5	442.21	238.92	126.25	170.64	155.45	354.84	389.14	362.5	0.40881	-1.2905	0.000196969	GO:0008643
DSJ_RS19950	WP_006118043.1	lpcA CDS	3933492	3934070	579	1	forward	DSJ_RS19950	DSJ_19600	2616.5	442.17	238.89	126.24	134.46	133.72	145.3	155.14	142.07	0.891324	-0.165977	0.0274951	GO:0005975;GO:2001061;GO:0008270;GO:0008968;GO:0097367;GO:0005737
DSJ_RS16200	WP_006119846.1	glycosyltransferase CDS	3223959	3224789	831	1	reverse	DSJ_RS16200	DSJ_15955	3741.5	440.54	238.02	125.78	129.2	112.75	98.33	111.03	88.97	1.23263	0.301738	0.0464912	GO:0016740
DSJ_RS03210	WP_006121570.1	soxS CDS	638197	638622	426	1	reverse	DSJ_RS03210	DSJ_03150	1914	439.62	237.52	125.51	107.69	224.34	105.18	145.35	165.91	1.09869	0.135789	0.751735	GO:0006355;GO:0003700;GO:0043565
DSJ_RS07530	WP_003848647.1	glnB CDS	1530298	1530636	339	1	forward	DSJ_RS07530	DSJ_07425	1522.5	439.44	237.42	125.46	97.93	122.28	79.55	85.11	101.51	1.29868	0.377047	0.0720856	GO:0006808;GO:0005524;GO:0030234;GO:0005829
DSJ_RS03075	WP_006121544.1	pgi CDS	610513	612159	1647	1	reverse	DSJ_RS03075	DSJ_03015	7393	439.21	237.3	125.4	210.52	198.77	162.44	176.99	188.79	1.01225	0.0175638	0.941682	GO:0006094;GO:0006096;GO:0051156;GO:0004347;GO:0048029;GO:0097367;GO:0005829
DSJ_RS19395	WP_006117932.1	metal ABC transporter substrate-binding protein CDS	3829387	3830265	879	1	reverse	DSJ_RS19395	DSJ_19045	3940.5	438.64	236.99	125.23	87.18	93.31	146.38	115.01	227.59	0.62522	-0.677565	0.16093	GO:0007155;GO:0030001;GO:0046872
DSJ_RS16345	WP_006119880.1	udk CDS	3259083	3259724	642	1	reverse	DSJ_RS16345	DSJ_16105	2868.5	437.18	236.2	124.82	114.55	121.59	104.6	109.84	88.48	1.1916	0.252902	0.0528552	GO:0009224;GO:0016310;GO:0044206;GO:0044211;GO:0004849;GO:0005524;GO:0043771;GO:0005737
DSJ_RS12745	WP_006118902.1	hemA CDS	2508053	2509309	1257	1	forward	DSJ_RS12745	DSJ_12570	5615.5	437.12	236.17	124.8	109.9	99.1	107.45	101.7	89.64	1.11717	0.159852	0.269551	GO:0019353;GO:0008883;GO:0050661
DSJ_RS15245	WP_006119472.1	YobH family protein CDS	3033861	3034100	240	1	forward	DSJ_RS15245	DSJ_15020	1071.5	436.84	236.02	124.72	127.95	154.74	149.98	175.23	193.08	0.786066	-0.347278	0.0783041	GO:0016020
DSJ_RS10760	WP_006118826.1	rne CDS	2153638	2156907	3270	1	reverse	DSJ_RS10760	DSJ_10625	14556	435.55	235.32	124.35	140.53	124.93	148.58	144.66	138.85	0.90215	-0.148561	0.0788106	GO:0006364;GO:0006402;GO:0008033;GO:0000049;GO:0000287;GO:0004521;GO:0008270;GO:0008995;GO:0019843;GO:0005737;GO:0009898
DSJ_RS00580	WP_006120573.1	tusC CDS	101113	101472	360	1	reverse	DSJ_RS00580	DSJ_00565	1599.5	434.74	234.88	124.12	130.68	144.92	134.46	145.03	120.47	0.9994	-0.000865963	0.993614	GO:0008033;GO:0016740;GO:0005737
DSJ_RS26635	WP_006122073.1	Rpn family recombination-promoting nuclease/putative transposase CDS	244380	245336	957	1	forward	DSJ_RS26635	DSJ_26090	1028	105.04	196.74	124	123.04	141.48	115.42	112.24	126.44	1.0972	0.133832	0.19488	GO:0006310;GO:1990238
DSJ_RS12625	WP_052310123.1	hypothetical protein CDS	2485476	2485772	297	1	reverse	DSJ_RS12625		1317	433.89	234.42	123.87	103.06	145.53	223.03	207.73	148.97	0.642471	-0.638296	0.0546811	GO:0032259;GO:0008757
DSJ_RS10925	WP_006118859.1	cupin domain-containing protein CDS	2191703	2192827	1125	1	reverse	DSJ_RS10925	DSJ_10790	4981	433.22	234.06	123.69	102.67	121.86	114.28	107.96	113.7	1.03655	0.0517955	0.591046	GO:0005840
DSJ_RS10445	WP_006118772.1	autoinducer synthase CDS	2094858	2095469	612	1	forward	DSJ_RS10445	DSJ_10310	2709.5	433.19	234.05	123.68	105.84	125.87	108.94	121.39	94.33	1.09465	0.130473	0.366536	GO:0007165;GO:0009372;GO:0061579
DSJ_RS06735	WP_006117755.1	dapD CDS	1376618	1377442	825	1	reverse	DSJ_RS06735	DSJ_06625	3651.5	433.07	233.98	123.64	152.69	123.99	113.7	134.98	139.06	1.03244	0.0460641	0.752776	GO:0009089;GO:0019877;GO:0008666;GO:0016779;GO:0005737
DSJ_RS03185	WP_006121564.1	YitT family protein CDS	633623	634237	615	1	forward	DSJ_RS03185	DSJ_03125	2721	432.91	233.89	123.6	140.32	111.92	38.17	40.69	51.21	2.88952	1.53083	0.000863695	GO:0005886
DSJ_RS01030	WP_006121008.1	hslR CDS	180791	181192	402	1	forward	DSJ_RS01030	DSJ_01000	1777	432.52	233.68	123.49	93.73	109.8	114.93	103.51	100.13	1.02652	0.0377685	0.785873	GO:0034605;GO:0003677;GO:0003727;GO:0043023
DSJ_RS24230	DSJ_RS24230	IS6 family transposase CDS	<23612	24061	>450	1	reverse	DSJ_RS24230	DSJ_23780	717	155.8	291.82	123.47	134.98	160.97	171.2	197.89	139.43	0.824786	-0.277909	0.215654	GO:0015074;GO:0003676
DSJ_RS26545	WP_006122055.1	DUF2946 domain-containing protein CDS	221493	221918	426	1	reverse	DSJ_RS26545	DSJ_26000	465	106.74	199.92	123.32	115.17	123.88	117.28	109.92	102.72	1.09836	0.135347	0.0992786	GO:0016020
DSJ_RS01480	WP_006121096.1	pitA CDS	281163	282665	1503	1	forward	DSJ_RS01480	DSJ_01440	6631	431.68	233.23	123.25	134.18	119.29	91.47	116.21	97.22	1.23555	0.305156	0.0512935	GO:0035435;GO:0005315;GO:0016020
DSJ_RS20940	WP_006118204.1	bacA CDS	4128161	4128979	819	1	reverse	DSJ_RS20940	DSJ_20575	3613.5	431.71	233.24	123.25	167.4	81.67	141.03	173.02	143.71	0.813352	-0.298048	0.347643	GO:0008360;GO:0009252;GO:0016311;GO:0046677;GO:0071555;GO:0050380;GO:0005886
DSJ_RS21325	WP_006118265.1	DUF892 family protein CDS	4201863	4202360	498	1	forward	DSJ_RS21325	DSJ_20945	2194.5	431.17	232.95	123.1	92.62	143.11	91.16	95.48	152.87	1.05691	0.0798464	0.807323
DSJ_RS26195	WP_033742399.1	hypothetical protein CDS	150547	150840	294	1	reverse	DSJ_RS26195	DSJ_25650	403	134.04	251.05	122.95	129.44	161.93	147.28	134.74	140.06	0.981615	-0.026771	0.847294
DSJ_RS23895	DSJ_RS23895	IS3 family transposase CDS	<33970	34173	>204	1	forward	DSJ_RS23895	DSJ_23460	249	119.36	223.55	122.83	68.61	87.73	131.15	128.92	89.71	0.79813	-0.325304	0.321317	GO:0015074;GO:0003676
DSJ_RS20340	WP_141119357.1	hypothetical protein CDS	4015847	4016137	291	1	forward	DSJ_RS20340	DSJ_19980	1278	429.72	232.17	122.69	175.7	203.1	158.03	176.36	173.79	0.986835	-0.0191187	0.931257	GO:0016020
DSJ_RS25875	WP_257789150.1	fliD CDS	83386	83751	366	1	forward	DSJ_RS25875	DSJ_25325	858	229.23	429.35	122.35	113.36	176.07	251.88	274.69	234.86	0.540798	-0.886838	0.00684454	GO:0007155;GO:0071973;GO:0005576;GO:0009421;GO:0009424
DSJ_RS24545	WP_006122198.1	type III secretion system needle complex protein CDS	72125	72385	261	1	reverse	DSJ_RS24545	DSJ_24085	305	114.27	214.03	122.23	288.07	184.3	125.56	229.59	249.71	0.983037	-0.0246818	0.958527	GO:0030254;GO:0030257
DSJ_RS17315	WP_006120025.1	nuoC CDS	3480662	3482461	1800	1	reverse	DSJ_RS17315	DSJ_17065	7875.5	428.11	231.3	122.22	164.23	111.22	178.27	138.37	145.65	0.860218	-0.217226	0.348105	GO:0022904;GO:0008137;GO:0048038;GO:0051287;GO:0005886;GO:0030964
DSJ_RS14045	WP_006119158.1	NlpC/P60 family protein CDS	2781526	2782059	534	1	forward	DSJ_RS14045	DSJ_13835	2331	427.12	230.76	121.94	143.55	140.42	169.22	173.51	182.48	0.772853	-0.371735	0.00696681
DSJ_RS22905	WP_151161160.1	MobC family plasmid mobilization relaxosome protein CDS	670	993	324	1	forward	DSJ_RS22905	DSJ_22495	469.5	141.7	265.4	121.92	76.87	94.1	155.7	118.67	210.17	0.60447	-0.726257	0.0973795
DSJ_RS15125	WP_006119443.1	YcgL domain-containing protein CDS	3010097	3010372	276	1	reverse	DSJ_RS15125	DSJ_14900	1204	426.84	230.61	121.86	123.8	133.28	137.42	123.83	106.17	1.03135	0.0445393	0.712687
DSJ_RS13440	WP_006119014.1	gstA CDS	2650940	2651545	606	1	reverse	DSJ_RS13440	DSJ_13255	2643.5	426.83	230.61	121.86	152.26	171.24	187.23	190.35	184.42	0.792456	-0.335598	0.0549684	GO:0004364
DSJ_RS22580	WP_006121433.1	wzzE CDS	4452936	4453985	1050	1	reverse	DSJ_RS22580	DSJ_22195	4576	426.42	230.39	121.74	122.58	121.57	100.33	104.73	104.58	1.18166	0.240818	0.000221024	GO:0009103;GO:0009246;GO:0004713;GO:0005886
DSJ_RS15120	WP_006119442.1	fumarylacetoacetate hydrolase family protein CDS	3009141	3009800	660	1	reverse	DSJ_RS15120	DSJ_14895	2875	426.23	230.28	121.69	163.05	147.64	184.94	198.23	170.8	0.780512	-0.357508	0.0484244	GO:0016853;GO:0018773
DSJ_RS24220	WP_044241399.1	IS630 family transposase CDS	21206	22237	1032	1	forward	DSJ_RS24220	DSJ_23770	1560	147.81	276.85	121.64	114.58	131.26	162.42	159.94	139.42	0.79579	-0.32954	0.0228787	GO:0003676
DSJ_RS25415	DSJ_RS25415	DUF4158 domain-containing protein CDS	126892	>127059	>168	1	forward	DSJ_RS25415	DSJ_24875	107	62.28	116.65	121.55	81.83	98.11	68.43	72	65.48	1.46418	0.550096	0.0525805
DSJ_RS06105	WP_006117631.1	dnaJ CDS	1227902	1229044	1143	1	forward	DSJ_RS06105	DSJ_06000	4959	424.52	229.36	121.2	101.27	139.56	90.9	117.96	157.39	0.988478	-0.0167195	0.952616	GO:0006260;GO:0009408;GO:0042026;GO:0051085;GO:0005524;GO:0008270;GO:0031072;GO:0051082;GO:0005737
DSJ_RS05420	WP_006120723.1	zinc ribbon domain-containing protein YjdM CDS	1096946	1097281	336	1	forward	DSJ_RS05420	DSJ_05335	1456	424	229.08	121.05	97.84	80.53	73.07	81.24	72.14	1.32223	0.402978	0.114537	GO:0005829
DSJ_RS16340	WP_006119878.1	dcd CDS	3258417	3258998	582	1	reverse	DSJ_RS16340	DSJ_16100	2519	423.5	228.81	120.91	91.87	92.68	79.29	89.23	82.63	1.21625	0.282434	0.14402	GO:0006226;GO:0006229;GO:0015949;GO:0000166;GO:0008829
DSJ_RS07150	WP_006120491.1	type II toxin-antitoxin system RatA family toxin CDS	1465481	1465915	435	1	forward	DSJ_RS07150	DSJ_07040	1877.5	422.31	228.17	120.57	109.52	115.22	99.79	111.48	99.92	1.10964	0.150096	0.0861247	GO:0006744;GO:0045333;GO:0045947;GO:0043023;GO:0048039;GO:0005739
DSJ_RS07700	WP_006120615.1	alpha/beta hydrolase CDS	1573585	1574604	1020	1	reverse	DSJ_RS07700	DSJ_07595	4400	422.08	228.04	120.51	158.02	132.39	203.31	247.17	220.66	0.612272	-0.707756	0.00680651	GO:0016787
DSJ_RS18565	WP_006120379.1	formate/nitrite transporter family protein CDS	3697554	3698342	789	1	forward	DSJ_RS18565	DSJ_18260	3399	421.52	227.74	120.35	108.77	108.31	97.64	95.78	78.84	1.23937	0.309603	0.0386512	GO:0015724;GO:0055085;GO:0015499;GO:0016020
DSJ_RS11455	WP_006119705.1	treA CDS	2269282	2270967	1686	1	reverse	DSJ_RS11455	DSJ_11300	7255	421.04	227.48	120.21	117.43	146.39	164.67	134.13	157.4	0.841802	-0.248447	0.138725	GO:0005993;GO:0071474;GO:0004555;GO:0042597
DSJ_RS21315	WP_006118263.1	alpha/beta hydrolase CDS	4199585	4200415	831	1	forward	DSJ_RS21315	DSJ_20940	3574	420.82	227.36	120.15	115.62	147.61	133.69	123.38	120.08	1.01652	0.0236367	0.856915	GO:0006508;GO:0008236
DSJ_RS20750	WP_006118175.1	DedA family protein CDS	4089782	4090441	660	1	forward	DSJ_RS20750	DSJ_20385	2836.5	420.52	227.2	120.06	87.62	84.35	165.4	204.03	180.69	0.530848	-0.91363	0.00578309	GO:0005886
DSJ_RS12010	WP_006119595.1	hypothetical protein CDS	2391784	2392059	276	1	forward	DSJ_RS12010	DSJ_11855	1185.5	420.28	227.07	119.99	85.63	127.51	90.71	100.51	93.12	1.17159	0.228468	0.286135
DSJ_RS00340	DSJ_RS00340	dprA CDS	71070	>71873	>804	1	reverse	DSJ_RS00340	DSJ_00325	3449	419.74	226.78	119.84	132.58	174.03	146.94	160.31	160.86	0.911004	-0.134471	0.459375	GO:0009294
DSJ_RS19600	WP_006117976.1	ispA CDS	3869909	3870808	900	1	forward	DSJ_RS19600	DSJ_19250	3860.5	419.71	226.76	119.83	166.23	113.22	196.63	165.15	150.89	0.778825	-0.36063	0.15306	GO:0008299;GO:0004337
DSJ_RS23665	WP_044241676.1	hypothetical protein CDS	40903	41211	309	1	reverse	DSJ_RS23665	DSJ_23230	549	173.73	325.4	119.79	117.59	110.57	190.9	288.37	210.45	0.50448	-0.987131	0.0189399
DSJ_RS04840	WP_006120828.1	YecA family protein CDS	971495	972073	579	1	forward	DSJ_RS04840	DSJ_04765	2481.5	419.35	226.57	119.73	121.73	103.97	123.59	117.39	133.67	0.922007	-0.11715	0.255839	GO:0005829
DSJ_RS06200	WP_006117649.1	lptD CDS	1249677	1252049	2373	1	reverse	DSJ_RS06200	DSJ_06090	10169	419.3	226.54	119.71	152.71	138.32	169.61	177.02	157	0.815559	-0.294139	0.0505859	GO:0010033;GO:0015920;GO:0043165;GO:0009279
DSJ_RS09760	WP_006118644.1	asnS CDS	1986421	1987821	1401	1	reverse	DSJ_RS09760	DSJ_09640	5988	418.2	225.95	119.4	148.47	126.43	154.61	156.91	137.51	0.878115	-0.187518	0.162882	GO:0006421;GO:0003676;GO:0004816;GO:0005524;GO:0005737
DSJ_RS22255	WP_006121482.1	fadA CDS	4391663	4392826	1164	1	forward	DSJ_RS22255	DSJ_21875	4973.5	418.08	225.88	119.36	77.82	123.55	141.37	109.87	114.83	0.876144	-0.19076	0.43815	GO:0006635;GO:0010124;GO:0003988;GO:0005737
DSJ_RS22265	WP_006121480.1	ubiD CDS	4393639	4395123	1485	1	reverse	DSJ_RS22265	DSJ_21885	6343	417.94	225.8	119.32	135.27	142.07	155.85	156.66	149.27	0.85898	-0.219303	0.0383428	GO:0006744;GO:0008694;GO:0046872;GO:0005829;GO:0005886
DSJ_RS01270	WP_006121050.1	panM CDS	235067	235453	387	1	forward	DSJ_RS01270	DSJ_01225	1647.5	416.54	225.05	118.92	87.71	115.34	90.09	93.19	94.83	1.15771	0.211271	0.215991	GO:0015940;GO:0031638;GO:0016747
DSJ_RS22260	WP_006121481.1	fre CDS	4392895	4393596	702	1	reverse	DSJ_RS22260	DSJ_21880	2979.5	415.29	224.37	118.57	118.32	130.09	129.41	151.04	140.27	0.872267	-0.197159	0.0714913	GO:0052875
DSJ_RS06300	WP_006117666.1	cra CDS	1277419	1278429	1011	1	forward	DSJ_RS06300	DSJ_06190	4280	414.23	223.8	118.26	125.29	135.53	152.72	124.25	123.93	0.945572	-0.0807401	0.536877	GO:0006355;GO:0009750;GO:0000976;GO:0003700
DSJ_RS00395	WP_006120602.1	DUF1992 domain-containing protein CDS	80056	80424	369	1	reverse	DSJ_RS00395	DSJ_00380	1561	413.93	223.63	118.18	107.85	104.86	108.32	103	109.09	1.03271	0.0464325	0.47783
DSJ_RS05890	WP_039342235.1	prfC CDS	1178853	1180439	1587	1	forward	DSJ_RS05890	DSJ_05795	6704	413.34	223.32	118.01	126.77	103.77	77.32	93.63	82.69	1.37419	0.458583	0.0184912	GO:0006449;GO:0003924;GO:0005525;GO:0016149;GO:0016150;GO:0097216;GO:0005829
DSJ_RS09905	WP_006118673.1	DUF2057 family protein CDS	2021631	2022269	639	1	reverse	DSJ_RS09905	DSJ_09780	2695.5	412.75	223	117.84	89.56	188.36	91.72	99.94	83.87	1.43636	0.522416	0.249082
DSJ_RS24080	WP_001147119.1	type II toxin-antitoxin system RelE/ParE family toxin CDS	62804	63139	336	1	reverse	DSJ_RS24080	DSJ_23630	382	111.17	208.22	117.81	111.26	135.37	122.16	129.63	173.84	0.856237	-0.223919	0.312401
DSJ_RS01495	WP_006121101.1	rsmJ CDS	283964	284716	753	1	reverse	DSJ_RS01495	DSJ_01455	3173.5	412.37	222.8	117.73	91.15	125.41	77.2	82.38	95.15	1.31233	0.392131	0.085489	GO:0031167;GO:0008990;GO:0005737
DSJ_RS25970	WP_006121945.1	arnD CDS	102407	103300	894	1	reverse	DSJ_RS25970	DSJ_25420	2970.5	324.91	608.55	117.73	137.7	87.91	357.01	363.43	292.27	0.339031	-1.56051	0.00116001	GO:0009103;GO:0009245;GO:0036108;GO:0046677;GO:0016811;GO:0016020
DSJ_RS27875	WP_006118789.1	hypothetical protein CDS	2113340	2113513	174	1	forward	DSJ_RS27875		733	412.19	222.7	117.68	113.36	117.49	113.31	126.27	105.74	1.0093	0.0133489	0.870488	GO:0016020
DSJ_RS08120	WP_006118405.1	dacA CDS	1657618	1658829	1212	1	reverse	DSJ_RS08120	DSJ_08000	5103	411.97	222.58	117.62	99.54	78.15	66.67	84.69	82.97	1.26023	0.333689	0.186676	GO:0006508;GO:0008360;GO:0009252;GO:0071555;GO:0009002
DSJ_RS11610	WP_006119678.1	YmjA family protein CDS	2308301	2308549	249	1	reverse	DSJ_RS11610	DSJ_11455	1046	411.03	222.07	117.35	144.83	129.83	136.79	114.98	123.54	1.0445	0.0628077	0.613117
DSJ_RS19365	WP_006117926.1	rsmS CDS	3823063	3823218	156	1	forward	DSJ_RS19365	DSJ_19020	654	410.2	221.62	117.11	104.09	102.71	81.62	87.49	88.3	1.25834	0.331525	0.0117647
DSJ_RS02120	WP_006121185.1	rbsD CDS	418647	419066	420	1	reverse	DSJ_RS02120	DSJ_02080	1760.5	410.14	221.59	117.1	86.4	152.51	72.14	59.58	78.11	1.69666	0.762697	0.0702332	GO:0019303;GO:0016872;GO:0048029;GO:0062193;GO:0005829
DSJ_RS27525	WP_100396937.1	hisL CDS	3203160	3203207	48	1	forward	DSJ_RS27525		201	409.73	221.37	116.98	101.69	159.16	194.75	205.75	198.75	0.630505	-0.665421	0.0134598	GO:0000105
DSJ_RS11280	WP_044242142.1	hypothetical protein CDS	2242057	2242740	684	1	reverse	DSJ_RS11280	DSJ_11140	2861	409.27	221.12	116.85	135.3	136.2	137.84	135.63	140.97	0.937048	-0.0938058	0.251474
DSJ_RS10850	WP_006118842.1	hinT CDS	2173894	2174244	351	1	forward	DSJ_RS10850	DSJ_10715	1468	409.23	221.1	116.84	187.53	207.78	341.62	392.33	301.2	0.494759	-1.0152	0.0102562	GO:0055130;GO:0043530;GO:0005829
DSJ_RS24340	WP_006122161.1	EscG/YscG/SsaH family type III secretion system needle protein co-chaperone CDS	38613	38828	216	1	reverse	DSJ_RS24340	DSJ_23890	558	252.61	473.14	116.79	276.14	495.99	277.57	286.66	916.26	0.600423	-0.735949	0.454422
DSJ_RS22995	WP_044243740.1	isopentenyl transferase family protein CDS	9001	9711	711	1	reverse	DSJ_RS22995	DSJ_22575	1727	237.52	444.87	116.5	148.48	100.79	260.98	173.32	140.55	0.636288	-0.652249	0.145222	GO:0009691;GO:0009824
DSJ_RS04745	WP_006120844.1	metK CDS	951675	952826	1152	1	reverse	DSJ_RS04745	DSJ_04675	4804	408.03	220.45	116.49	170.79	148.48	181.32	223.09	176.11	0.750637	-0.413812	0.0898837	GO:0006556;GO:0006730;GO:0000287;GO:0004478;GO:0005524;GO:0005829
DSJ_RS24225	WP_006122133.1	IS481 family transposase CDS	22311	23351	1041	1	reverse	DSJ_RS24225	DSJ_23775	1273	119.58	223.97	116.4	117.42	127.28	131.39	148.33	133.82	0.873192	-0.195628	0.0506545	GO:0015074;GO:0003676
DSJ_RS20515	WP_006118138.1	I78 family peptidase inhibitor CDS	4041511	4041807	297	1	forward	DSJ_RS20515	DSJ_20150	1237	407.53	220.18	116.35	112.36	236.51	728.25	725.58	806.33	0.205835	-2.28044	0.00024983
DSJ_RS16155	WP_044241399.1	IS630 family transposase CDS	3212275	3213306	1032	1	forward	DSJ_RS16155	DSJ_15910	4295	407.22	220.01	116.26	109.68	130.65	142.69	145.43	123.38	0.866561	-0.206626	0.12042	GO:0003676
DSJ_RS20680	WP_006118162.1	MFS transporter CDS	4074792	4076114	1323	1	reverse	DSJ_RS20680	DSJ_20315	5498	406.62	219.69	116.09	103.57	51.04	79.31	73.43	64.61	1.24546	0.316675	0.432135	GO:0008643;GO:0055085;GO:0022857;GO:0016020
DSJ_RS23020	WP_006122500.1	DnaJ domain-containing protein CDS	12856	13371	516	1	reverse	DSJ_RS23020	DSJ_22600	703	133.22	249.52	116.07	113.04	138.74	146.39	138.28	112.82	0.925432	-0.111801	0.488412
DSJ_RS25145	WP_044243397.1	hypothetical protein CDS	77315	77584	270	1	reverse	DSJ_RS25145	DSJ_24625	260	94.16	176.37	116.04	84.77	90	103.47	80.35	83.65	1.08726	0.1207	0.554248
DSJ_RS22415	WP_006121456.1	ester cyclase CDS	4421988	4422461	474	1	reverse	DSJ_RS22415	DSJ_22030	1969	406.46	219.6	116.04	140.29	139.54	137.14	175.58	139.66	0.875083	-0.192508	0.270621	GO:0030638;GO:0016020
DSJ_RS07690	WP_006120617.1	guaB CDS	1570201	1571667	1467	1	forward	DSJ_RS07690	DSJ_07585	6093	406.39	219.57	116.03	120.91	122.87	156.15	131.73	106.34	0.912714	-0.131766	0.473836	GO:0006177;GO:0006183;GO:0000166;GO:0003938;GO:0046872
DSJ_RS23000	WP_044243744.1	hypothetical protein CDS	9708	10211	504	1	reverse	DSJ_RS23000	DSJ_22580	1923	373.1	698.8	115.95	198.6	102.46	409.96	243.84	200.4	0.488188	-1.03449	0.107851
DSJ_RS08320	WP_006118433.1	ybfF CDS	1696650	1697414	765	1	reverse	DSJ_RS08320	DSJ_08205	3169	405.33	218.99	115.72	104.31	115.4	108.99	118.65	110.97	0.990609	-0.0136129	0.835015	GO:0016787
DSJ_RS25660	WP_006121889.1	ATP-grasp domain-containing protein CDS	38662	39903	1242	1	reverse	DSJ_RS25660	DSJ_25110	6977.5	549.35	1028.93	115.58	136.96	70.45	603.63	279.56	298.36	0.273361	-1.87112	0.0553122	GO:0016310;GO:0005524;GO:0008716;GO:0016301;GO:0046872
DSJ_RS23510	DSJ_RS23510	transposase domain-containing protein CDS	18597	>18877	>281	1	reverse	DSJ_RS23510	DSJ_23075	493.5	171.73	321.65	115.57	112.03	134.43	188.7	159.74	166.12	0.703572	-0.50723	0.010511
DSJ_RS13260	WP_191091045.1	DUF1289 domain-containing protein CDS	2616395	2616685	291	1	forward	DSJ_RS13260	DSJ_13080	1203.5	404.67	218.63	115.53	103.3	105.87	117.05	110.58	97.18	0.999661	-0.000488665	0.996035
DSJ_RS15700	WP_006120229.1	msrA CDS	3126748	3127287	540	1	forward	DSJ_RS15700	DSJ_15470	2228	403.71	218.11	115.26	131.72	147.37	127.94	154.74	162.25	0.886319	-0.174102	0.293129	GO:0036211;GO:0008113;GO:0033744
DSJ_RS22585	WP_033737346.1	wecA CDS	4454012	4455097	1086	1	reverse	DSJ_RS22585	DSJ_22200	4477.5	403.41	217.96	115.18	96.16	108.42	98.79	90.53	99.99	1.10525	0.144373	0.183052	GO:0009243;GO:0009246;GO:0044038;GO:0071555;GO:0000287;GO:0016757;GO:0030145;GO:0036380;GO:0005886;GO:0009276
DSJ_RS00015	WP_006121377.1	dnaN CDS	1712	2812	1101	1	forward	DSJ_RS00015	DSJ_00010	4538	403.29	217.89	115.14	125.61	119.89	97.69	114.54	108.53	1.12433	0.169065	0.0831413	GO:0006271;GO:0071897;GO:0003677;GO:0003887;GO:0008408;GO:0005737;GO:0009360
DSJ_RS16315	WP_006119873.1	polysaccharide export protein CDS	3251191	3252330	1140	1	reverse	DSJ_RS16315	DSJ_16075	4698.5	403.27	217.88	115.14	241.6	86.59	222.29	156.52	147.82	0.841824	-0.248409	0.628759	GO:0006811;GO:0015774;GO:0055085;GO:0015159;GO:0015288;GO:0009279;GO:0046930
DSJ_RS28050	DSJ_RS28050	XRE family transcriptional regulator CDS	129759	>129845	>87	1	forward	DSJ_RS28050		358.5	403.2	217.84	115.11	105.06	133.75	75.95	130.1	137.63	1.0298	0.0423574	0.879709	GO:0003677
DSJ_RS25305	WP_020314634.1	hypothetical protein CDS	106542	106769	228	1	reverse	DSJ_RS25305	DSJ_24775	162.5	69.69	130.53	114.93	102.02	96.96	76.58	97.58	97.14	1.15706	0.210462	0.179982	GO:0006355;GO:0043565
DSJ_RS06505	WP_006117707.1	acnB CDS	1326143	1328740	2598	1	forward	DSJ_RS06505	DSJ_06395	10680	402.23	217.32	114.84	158.59	123.62	160.47	166.11	154.98	0.824508	-0.278395	0.109727	GO:0006099;GO:0019629;GO:0003723;GO:0003994;GO:0046872;GO:0047456;GO:0051539;GO:0005829
DSJ_RS18640	WP_006117798.1	cysK CDS	3708468	3709436	969	1	forward	DSJ_RS18640	DSJ_18335	3972	401.08	216.69	114.51	177.24	247.84	123.86	192.5	236.69	0.975662	-0.0355463	0.93361	GO:0006535;GO:0004124;GO:0016787;GO:0080146;GO:0005737
DSJ_RS04450	WP_044242940.1	hypothetical protein CDS	899432	899674	243	1	forward	DSJ_RS04450	DSJ_04380	995.5	400.85	216.57	114.44	124.63	152.1	201.19	232.44	203.71	0.613754	-0.704267	0.00551766	GO:0005515
DSJ_RS16080	WP_006119822.1	glutamine synthetase family protein CDS	3197927	3199276	1350	1	reverse	DSJ_RS16080	DSJ_15835	5527	400.59	216.43	114.37	125.48	143.84	165.39	133.98	117.32	0.920804	-0.119033	0.541602	GO:0006542;GO:0006598;GO:0004356;GO:0034024
DSJ_RS27555	WP_141119385.1	hypothetical protein CDS	3601134	3601571	438	1	reverse	DSJ_RS27555		1793	400.55	216.41	114.36	93.08	132.43	91.38	81.07	76.12	1.3673	0.451331	0.0675701	GO:0016020
DSJ_RS18445	WP_006120363.1	alaC CDS	3675206	3676441	1236	1	reverse	DSJ_RS18445	DSJ_18150	5055.5	400.21	216.23	114.26	105.24	136.16	166.82	161.74	172.65	0.709603	-0.494916	0.00749869	GO:0009058;GO:0004021;GO:0030170
DSJ_RS23900	WP_044241399.1	IS630 family transposase CDS	34273	35304	1032	1	forward	DSJ_RS23900	DSJ_23465	2414	228.73	428.41	114.26	112.6	119	251.33	198.49	141.5	0.584895	-0.773751	0.0616305	GO:0003676
DSJ_RS25625	WP_033742539.1	sctS CDS	33235	33495	261	1	forward	DSJ_RS25625	DSJ_25075	996	373.16	698.92	114.26	121.76	56.24	410.02	234.05	224.16	0.336616	-1.57082	0.0396235	GO:0009306;GO:0005886
DSJ_RS24725	DSJ_RS24725	J domain-containing protein CDS	1	132938	>201	2	forward	DSJ_RS24725	DSJ_24235	153	74.43	139.41	114.1	95.9	130.39	81.79	82.81	83.55	1.37171	0.455976	0.0368415	GO:0003682
DSJ_RS15590	WP_006120253.1	argS CDS	3101355	3103085	1731	1	forward	DSJ_RS15590	DSJ_15360	7062	399.19	215.67	113.97	117.63	95.54	98.51	103.27	105.95	1.06307	0.0882431	0.418084	GO:0006420;GO:0004814;GO:0005524;GO:0005737
DSJ_RS19660	WP_006117986.1	nrdR CDS	3880186	3880635	450	1	reverse	DSJ_RS19660	DSJ_19310	1833	398.56	215.33	113.79	111.96	128.04	136.7	124.78	114.87	0.940056	-0.0891817	0.405905	GO:0045892;GO:0003677;GO:0005524;GO:0008270
DSJ_RS13155	WP_006118974.1	sufD CDS	2597054	2598331	1278	1	forward	DSJ_RS13155	DSJ_12975	5203	398.35	215.22	113.73	111.02	112.42	126.62	119.74	148.8	0.853249	-0.228961	0.0930767	GO:0016226
DSJ_RS07645	WP_006120625.1	ispG CDS	1557952	1559073	1122	1	forward	DSJ_RS07645	DSJ_07540	4567.5	398.32	215.2	113.72	142.61	128.87	171.89	152.85	166.15	0.784697	-0.349792	0.0249301	GO:0016114;GO:0019288;GO:0005506;GO:0046429;GO:0051539
DSJ_RS19275	WP_064767481.1	ogr/Delta-like zinc finger family protein CDS	3802662	3802910	249	1	forward	DSJ_RS19275		1013	398.07	215.07	113.65	120.32	169.32	134.85	149.96	156.78	0.913268	-0.13089	0.532464
DSJ_RS24055	WP_006122338.1	hypothetical protein CDS	60794	61009	216	1	reverse	DSJ_RS24055	DSJ_23605	220.5	99.82	186.97	113.49	108.61	124.12	109.68	132.03	116.28	0.967122	-0.0482302	0.651781	GO:0003677
DSJ_RS04935	WP_006120809.1	lysS CDS	991834	993354	1521	1	forward	DSJ_RS04935	DSJ_04855	6173	397.11	214.55	113.38	125.69	117.57	97.66	104.55	115.05	1.12413	0.168803	0.102229	GO:0006430;GO:0000049;GO:0000287;GO:0004824;GO:0005524;GO:0005829
DSJ_RS23520	WP_237166144.1	hypothetical protein CDS	20240	20512	273	1	reverse	DSJ_RS23520	DSJ_23085	556.5	199.33	373.34	113.17	149.25	153.92	219.02	205.06	204.68	0.66216	-0.594747	0.00668188
DSJ_RS22045	WP_006120956.1	rsgA CDS	4343802	4344851	1050	1	forward	DSJ_RS22045	DSJ_21665	4237	394.83	213.32	112.73	93.62	105.57	112.92	109.86	107.55	0.944268	-0.0827319	0.348733	GO:0042274;GO:0003924;GO:0005525;GO:0019843;GO:0046872;GO:0005737
DSJ_RS08315	WP_006118432.1	ybfE CDS	1696212	1696487	276	1	reverse	DSJ_RS08315	DSJ_08200	1112	394.22	212.99	112.55	143.47	120.72	121.85	141.52	112.52	1.00226	0.00325868	0.98313	GO:0006355
DSJ_RS09865	WP_006118665.1	matP CDS	2013053	2013520	468	1	forward	DSJ_RS09865	DSJ_09740	1885.5	394.21	212.98	112.55	91.42	76.63	90.92	106.11	100.89	0.941864	-0.08641	0.637341	GO:0006355;GO:0007049;GO:0051301;GO:0043565;GO:0005737
DSJ_RS16290	WP_006119867.1	glycosyltransferase CDS	3245294	3246046	753	1	reverse	DSJ_RS16290	DSJ_16050	3031.5	393.92	212.83	112.46	177.01	82.95	120.07	105.66	115.25	1.0922	0.127243	0.728057	GO:0016740
DSJ_RS16205	WP_006119847.1	glycosyltransferase family 2 protein CDS	3224818	3225744	927	1	reverse	DSJ_RS16205	DSJ_15960	3723.5	393.02	212.34	112.21	100.4	89.66	86.24	88.04	76.71	1.20431	0.268208	0.0820484	GO:0016740
DSJ_RS17310	WP_006120024.1	nuoE CDS	3480144	3480659	516	1	reverse	DSJ_RS17310	DSJ_17060	2072.5	393	212.33	112.2	130.41	94.8	117.96	96.13	113.01	1.03152	0.044771	0.792499	GO:0046872;GO:0050136;GO:0051537;GO:0045272
DSJ_RS14455	WP_006119264.1	azoR CDS	2870758	2871357	600	1	forward	DSJ_RS14455	DSJ_14240	2409.5	392.94	212.29	112.18	162.38	184.22	143.62	123.63	143.59	1.11669	0.159226	0.513982	GO:0022900;GO:0009055;GO:0010181;GO:0016652;GO:0016655
DSJ_RS25380	DSJ_RS25380	ISL3 family transposase CDS	<121908	122845	>938	1	reverse	DSJ_RS25380	DSJ_24845	1348.5	140.58	263.3	112.13	108.51	108.33	154.47	174.14	139.8	0.702312	-0.509816	0.00975946
DSJ_RS19945	WP_006118042.1	fadE CDS	3930792	3933239	2448	1	reverse	DSJ_RS19945	DSJ_19595	9817	392.39	212	112.03	68.17	143.91	146.2	94.47	118.35	0.902763	-0.147581	0.683923	GO:0033539;GO:0004466;GO:0050660;GO:0070991;GO:0016020
DSJ_RS02935	WP_044241399.1	IS630 family transposase CDS	581557	582588	1032	1	forward	DSJ_RS02935	DSJ_02880	4129.5	391.53	211.53	111.78	101.09	123.86	155.39	161.83	129.94	0.753041	-0.409199	0.0350851	GO:0003676
DSJ_RS25055	WP_006122297.1	CcdB family protein CDS	62430	62744	315	1	reverse	DSJ_RS25055	DSJ_24545	473	146.83	275.02	111.74	122.23	141.03	161.34	167.86	192.84	0.718336	-0.47727	0.0189534	GO:0006276;GO:0008657
DSJ_RS27935	WP_006119982.1	hypothetical protein CDS	3421367	3421522	156	1	forward	DSJ_RS27935		624	391.39	211.46	111.74	132.67	92.96	371.58	327.92	692.99	0.242278	-2.04526	0.0383848
DSJ_RS04905	WP_044242534.1	hypothetical protein CDS	986116	986532	417	1	forward	DSJ_RS04905	DSJ_04830	1666.5	391.03	211.27	111.64	127.87	108.74	96.24	114.96	124.55	1.03723	0.052736	0.704489	GO:0016020
DSJ_RS28710	WP_257789149.1	hypothetical protein CDS	59925	60059	135	1	reverse	DSJ_RS28710		668.5	484.22	906.93	111.64	87.44	145.15	532.06	711.01	388.32	0.211004	-2.24466	0.0106203
DSJ_RS14790	WP_006119351.1	anthranilate synthase component 1 CDS	2940520	2942082	1563	1	forward	DSJ_RS14790	DSJ_14565	6242.5	390.79	211.14	111.57	202.19	133.87	189.29	125.38	198.78	0.871808	-0.197917	0.572064	GO:0000162;GO:0004049;GO:0046872
DSJ_RS04485	WP_006121830.1	GGDEF domain-containing protein CDS	906347	907441	1095	1	reverse	DSJ_RS04485	DSJ_04415	4373	390.76	211.12	111.56	96.89	134.5	86.55	75.29	80.55	1.41487	0.500668	0.0425638	GO:0043709;GO:1902201;GO:0052621;GO:0005886
DSJ_RS14320	WP_006119231.1	hypothetical protein CDS	2837515	2837772	258	1	forward	DSJ_RS14320	DSJ_14105	1030	390.63	211.05	111.52	127.03	122.56	130.77	123.87	182.25	0.826547	-0.274832	0.254151
DSJ_RS26530	WP_044243090.1	YtfJ family protein CDS	218720	219250	531	1	reverse	DSJ_RS26530	DSJ_25985	668	123.01	230.4	111.48	126.35	134.55	135.17	142.31	138.6	0.894972	-0.160085	0.108038
DSJ_RS24630	WP_006122215.1	hypothetical protein CDS	89501	90733	1233	1	forward	DSJ_RS24630	DSJ_24170	2654	210.48	394.23	111.45	168.68	171.2	231.28	206.54	236.03	0.669778	-0.578245	0.0262315
DSJ_RS09220	WP_082999178.1	hutC CDS	1864141	1864896	756	1	forward	DSJ_RS09220	DSJ_09105	3015	390.22	210.83	111.41	94.28	78.74	74.26	72.88	76.49	1.27188	0.34696	0.099661	GO:0006547;GO:0045892;GO:0003677;GO:0003700
DSJ_RS11040	WP_044241882.1	hypothetical protein CDS	2209758	2210045	288	1	reverse	DSJ_RS11040	DSJ_10905	1146.5	389.52	210.45	111.21	130.92	159.41	127.03	123.87	128.45	1.05849	0.0820142	0.626562
DSJ_RS13165	WP_006118976.1	sufE CDS	2599576	2599992	417	1	forward	DSJ_RS13165	DSJ_12985	1660	389.51	210.44	111.21	114.61	117.73	132.18	123.61	135.64	0.877679	-0.188234	0.0168256
DSJ_RS24185	WP_237166153.1	prepilin peptidase CDS	15928	16647	720	1	forward	DSJ_RS24185	DSJ_23725	688	93.44	175.01	111.14	87.37	75.5	102.67	104.18	102.83	0.884817	-0.17655	0.320299	GO:0006465;GO:0032259;GO:0004190;GO:0008168;GO:0005886
DSJ_RS26540	WP_006122054.1	DUF2534 family protein CDS	219698	221425	1728	1	reverse	DSJ_RS26540	DSJ_25995	2196	124.27	232.75	111.02	100.08	121.71	136.55	94.62	103.49	0.994472	-0.00799734	0.967452	GO:0016020
DSJ_RS15305	WP_006120310.1	prc CDS	3043023	3045068	2046	1	reverse	DSJ_RS15305	DSJ_15080	8127	388.66	209.98	110.96	145.41	105	123.31	148.44	121.28	0.919446	-0.121163	0.528969	GO:0006508;GO:0007165;GO:0004252;GO:0005515;GO:0030288
DSJ_RS12550	WP_006119487.1	lipoprotein CDS	2466375	2466833	459	1	forward	DSJ_RS12550	DSJ_12380	1821.5	388.3	209.79	110.86	103.09	96.78	95.39	96.94	106.05	1.04139	0.0585107	0.477353
DSJ_RS04825	WP_006120830.1	5-formyltetrahydrofolate cyclo-ligase CDS	970098	970694	597	1	reverse	DSJ_RS04825	DSJ_04750	2367	387.94	209.6	110.76	101.79	92.72	94.58	106.04	75.74	1.10461	0.143537	0.400524	GO:0009396;GO:0035999;GO:0005524;GO:0030272;GO:0046872
DSJ_RS16245	WP_044241399.1	IS630 family transposase CDS	3233475	3234506	1032	1	forward	DSJ_RS16245	DSJ_16005	4091	387.88	209.56	110.74	101.12	119.13	138.47	140.91	123.15	0.822274	-0.282309	0.0351118	GO:0003676
DSJ_RS03850	WP_006121707.1	aspA CDS	775938	777374	1437	1	reverse	DSJ_RS03850	DSJ_03780	5693	387.64	209.43	110.67	124.02	149.95	205.25	217.53	185.15	0.632704	-0.660396	0.00751737	GO:0006099;GO:0006531;GO:0008797;GO:0005829
DSJ_RS15315	WP_006120308.1	GAF domain-containing protein CDS	3045889	3046389	501	1	reverse	DSJ_RS15315	DSJ_15090	1980.5	386.8	208.98	110.43	95.05	86.91	90.5	104.21	93.46	1.01464	0.0209738	0.869872	GO:0005515;GO:0005829
DSJ_RS24180	WP_100208646.1	type II secretion system protein GspM CDS	15415	15861	447	1	forward	DSJ_RS24180	DSJ_23720	278.5	60.92	114.11	110.4	90.76	61.32	66.94	89.74	79.6	1.11089	0.15171	0.607968	GO:0015628;GO:0005886;GO:0015627
DSJ_RS14970	WP_006119405.1	purU CDS	2978318	2979166	849	1	forward	DSJ_RS14970	DSJ_14745	3354.5	386.6	208.87	110.38	130.6	104.28	103.97	119.79	100.85	1.06361	0.0889758	0.524413	GO:0006189;GO:0006730;GO:0008864;GO:0016740
DSJ_RS05565	WP_006120699.1	rluD CDS	1121620	1122600	981	1	forward	DSJ_RS05565	DSJ_05480	3868.5	385.85	208.47	110.16	103.63	127.56	102.24	108.93	103.7	1.0841	0.116495	0.300264	GO:0000455;GO:0003723;GO:0016829;GO:0120159
DSJ_RS07305	WP_044242398.1	hypothetical protein CDS	1492762	1493451	690	1	forward	DSJ_RS07305	DSJ_07200	2715.5	385.08	208.05	109.94	143.11	163.32	127.77	122.06	140.73	1.06608	0.0923219	0.629844
DSJ_RS25615	WP_006121879.1	FliM/FliN family flagellar motor switch protein CDS	31559	32569	1011	1	forward	DSJ_RS25615	DSJ_25065	3466.5	335.28	627.98	109.79	106.74	56.4	368.41	213.48	187.33	0.354814	-1.49487	0.0488541	GO:0050918;GO:0071973;GO:0003774;GO:0009425
DSJ_RS02840	WP_006121171.1	oxyR CDS	561267	562184	918	1	forward	DSJ_RS02840	DSJ_02785	3592	382.86	206.85	109.31	115.87	118.71	99.31	121.72	144.22	0.94152	-0.0869371	0.619771	GO:0006355;GO:0003677;GO:0003700;GO:0032993
DSJ_RS14710	WP_006119330.1	acnA CDS	2921958	2924639	2682	1	reverse	DSJ_RS14710	DSJ_14490	10495	382.89	206.86	109.31	93.52	107.97	144.58	129.34	183.32	0.679731	-0.556965	0.0442061	GO:0006099;GO:0006101;GO:0003994;GO:0046872;GO:0051539;GO:0005829
DSJ_RS03910	WP_006121719.1	degQ CDS	786105	787481	1377	1	reverse	DSJ_RS03910	DSJ_03840	5386.5	382.75	206.79	109.28	152.72	121.03	142.56	146.75	156.73	0.858735	-0.219716	0.198355	GO:0006508;GO:0004252;GO:0005515;GO:0016020
DSJ_RS25000	DSJ_RS25000	Tn3 family transposase CDS	50319	>51218	>900	1	reverse	DSJ_RS25000	DSJ_24495	1260	136.9	256.41	108.98	109.3	103.75	150.42	124.53	115.09	0.825633	-0.276427	0.101788	GO:0006313;GO:0003677;GO:0004803
DSJ_RS06530	WP_006117712.1	glycosyltransferase CDS	1332740	1333912	1173	1	reverse	DSJ_RS06530	DSJ_06420	4575	381.63	206.18	108.96	108.24	139.49	198.73	233.43	185.74	0.577262	-0.792703	0.00772937	GO:0005975;GO:0030259;GO:1901137;GO:0016758
DSJ_RS22730	WP_006121406.1	eptB CDS	4493606	4495297	1692	1	reverse	DSJ_RS22730	DSJ_22340	6588	380.98	205.83	108.77	95.64	82.32	67.82	79.36	77.5	1.27617	0.351821	0.07022	GO:0009244;GO:0009245;GO:0008484;GO:0043838;GO:0005886
DSJ_RS04300	WP_006121794.1	argF CDS	868688	869695	1008	1	reverse	DSJ_RS04300	DSJ_04230	3924	380.9	205.79	108.75	195.38	110.18	94.12	80.91	131.34	1.35232	0.435436	0.328739	GO:0019240;GO:0019546;GO:0019547;GO:0042450;GO:0004585;GO:0016597;GO:0005737
DSJ_RS23195	WP_006122531.1	single-stranded DNA-binding protein CDS	5926	6447	522	1	forward	DSJ_RS23195	DSJ_22770	718.5	134.59	252.09	108.74	90.22	142.02	147.89	192.17	151.15	0.694163	-0.526653	0.0737548	GO:0006260;GO:0006281;GO:0006310;GO:0003697
DSJ_RS03430	WP_006121615.1	aldo/keto reductase CDS	685775	686737	963	1	forward	DSJ_RS03430	DSJ_03360	3744	380.41	205.53	108.61	99.31	132.96	72.75	82.16	171.35	1.04481	0.0632418	0.889673	GO:0005829
DSJ_RS16295	WP_006119868.1	glycosyltransferase CDS	3246128	3247045	918	1	reverse	DSJ_RS16295	DSJ_16055	3564.5	379.93	205.27	108.47	157.38	77.56	96.62	103.53	109.33	1.10964	0.150086	0.655799	GO:0016740
DSJ_RS10440	WP_237166120.1	sdiA CDS	2094013	2094681	669	1	forward	DSJ_RS10440	DSJ_10305	2592	379.1	204.82	108.23	83.54	104.79	55.57	51.59	54.86	1.83039	0.872152	0.0045737	GO:0006355;GO:0003677
DSJ_RS01015	WP_006121006.1	nudE CDS	176982	177548	567	1	reverse	DSJ_RS01015	DSJ_00985	2196.5	379.05	204.79	108.22	88.55	108.92	81.58	89.14	100.35	1.12772	0.173404	0.251672	GO:0006753;GO:0019693;GO:0019144;GO:0005829
DSJ_RS19740	WP_006118004.1	dnaQ CDS	3892945	3893676	732	1	forward	DSJ_RS19740	DSJ_19390	2834.5	378.89	204.7	108.17	95.2	89.29	96.58	90.8	92.36	1.04619	0.065139	0.50156	GO:0045004;GO:0071897;GO:0003677;GO:0003887;GO:0008408;GO:0046872;GO:0005829
DSJ_RS22085	DSJ_RS22085	Rpn family recombination-promoting nuclease/putative transposase CDS	4352923	>4353416	>494	1	reverse	DSJ_RS22085	DSJ_21705	1912.5	378.81	204.66	108.15	96.59	86.2	85.26	90.53	103.85	1.04041	0.0571509	0.677551
DSJ_RS23580	WP_006118542.1	IS630 family transposase CDS	29470	30501	1032	1	reverse	DSJ_RS23580	DSJ_23150	1422	134.74	252.36	107.98	94.7	118.17	148.05	143.55	121.88	0.775975	-0.365919	0.0430271	GO:0003676
DSJ_RS10940	WP_006118862.1	purB CDS	2195131	2196501	1371	1	reverse	DSJ_RS10940	DSJ_10805	5296.5	378	204.23	107.92	173.73	114.57	94.79	96.96	110.13	1.31251	0.392327	0.216669	GO:0006189;GO:0044208;GO:0004018;GO:0070626;GO:0005829
DSJ_RS04135	WP_006121762.1	nusA CDS	830585	832072	1488	1	forward	DSJ_RS04135	DSJ_04065	5748	377.97	204.21	107.91	141.73	107.39	163.55	148.18	129.31	0.809518	-0.304864	0.136686	GO:0031564;GO:0000166;GO:0003700;GO:0003723;GO:0005829
DSJ_RS16165	WP_006119839.1	glycosyltransferase CDS	3214655	3215689	1035	1	reverse	DSJ_RS16165	DSJ_15920	3993.5	377.54	203.97	107.79	118.24	103.61	60.94	57.04	69.56	1.75771	0.813693	0.00115346	GO:0016757
DSJ_RS23965	DSJ_RS23965	Tn3 family transposase CDS	44247	>46167	>1921	1	reverse	DSJ_RS23965	DSJ_23525	2416	122.98	230.34	107.72	93.63	95.87	135.13	131.41	106.72	0.796281	-0.32865	0.0631183
DSJ_RS15495	WP_006120273.1	znuC CDS	3084941	3085696	756	1	forward	DSJ_RS15495	DSJ_15265	2911.5	376.83	203.59	107.58	56.89	58.06	95.72	67.89	95.1	0.860152	-0.217336	0.561249	GO:0010043;GO:0071577;GO:0005524;GO:0015633;GO:0016887;GO:0043190
DSJ_RS06305	WP_044241399.1	IS630 family transposase CDS	1278628	1279659	1032	1	reverse	DSJ_RS06305	DSJ_06195	3972	376.6	203.47	107.52	97.25	120.09	139.51	143.65	119.33	0.807126	-0.309135	0.0608785	GO:0003676
DSJ_RS24855	WP_006120891.1	site-2 protease family protein CDS	20730	21212	483	1	reverse	DSJ_RS24855	DSJ_24355	496	100.42	188.08	107.32	96.11	89.19	110.34	93.16	92.51	0.988548	-0.0166175	0.892814	GO:0006508;GO:0016787;GO:0016020
DSJ_RS22660	WP_006121419.1	hmsP CDS	4472001	4474010	2010	1	reverse	DSJ_RS22660	DSJ_22270	7711	375.37	202.8	107.17	95.53	90.66	82.91	87.83	82.53	1.15829	0.211996	0.061556	GO:0007165;GO:0016020
DSJ_RS26240	WP_006121995.1	hypothetical protein CDS	159398	159709	312	1	reverse	DSJ_RS26240	DSJ_25695	403	126.31	236.57	107	90.84	116.76	138.78	136.57	108.27	0.820082	-0.286159	0.136984
DSJ_RS21800	WP_006118343.1	pmbA CDS	4292811	4294151	1341	1	reverse	DSJ_RS21800	DSJ_21415	5130.5	374.35	202.25	106.88	98.8	116.1	113.86	114.69	123.63	0.913681	-0.130238	0.160778	GO:0006508;GO:0008237;GO:0005829
DSJ_RS10225	WP_044241792.1	hypothetical protein CDS	2062797	2063141	345	1	forward	DSJ_RS10225	DSJ_10095	1319	374.09	202.11	106.8	120.99	152.76	179.23	161.46	158.72	0.761999	-0.392139	0.0578325
DSJ_RS25315	WP_006122260.1	recombinase family protein CDS	107920	108540	621	1	forward	DSJ_RS25315	DSJ_24785	514	80.94	151.59	106.75	71.39	103.55	88.93	93.1	118.2	0.938247	-0.0919598	0.692437	GO:0006310;GO:0015074;GO:0000150;GO:0003677
DSJ_RS04920	WP_006120812.1	dsbC CDS	988079	988792	714	1	forward	DSJ_RS04920	DSJ_04845	2720.5	372.82	201.42	106.44	122.15	106.41	114.14	125.11	131.91	0.902576	-0.14788	0.177154	GO:0016853;GO:0042597
DSJ_RS09610	WP_006118614.1	serS CDS	1946727	1948019	1293	1	forward	DSJ_RS09610	DSJ_09490	4925	372.69	201.36	106.41	110.21	108.16	128.3	129.68	129.61	0.837947	-0.255069	6.05371e-05	GO:0006434;GO:0016260;GO:0004828;GO:0005524;GO:0005737
DSJ_RS03830	WP_006121703.1	transcriptional regulator CDS	771832	772410	579	1	reverse	DSJ_RS03830	DSJ_03760	2204	372.46	201.23	106.34	107.88	110.81	107.26	116.43	106.6	0.984075	-0.0231604	0.6364	GO:0003677
DSJ_RS21955	WP_006120935.1	rnr CDS	4325705	4328140	2436	1	reverse	DSJ_RS21955	DSJ_21575	9272	372.43	201.21	106.33	126.32	117.17	139.73	135.31	142.07	0.838676	-0.253815	0.0213492	GO:0016070;GO:0003723;GO:0008859;GO:0005829
DSJ_RS02535	WP_237166100.1	hypothetical protein CDS	499605	500258	654	1	forward	DSJ_RS02535	DSJ_02480	2487	372.09	201.03	106.23	74.41	88.15	68.18	90.78	72.34	1.16208	0.216714	0.339696	GO:0009244;GO:0008713;GO:0005829
DSJ_RS03990	WP_006121735.1	lptB CDS	807803	808528	726	1	reverse	DSJ_RS03990	DSJ_03920	2755.5	371.37	200.64	106.03	109.77	104.94	92.72	98.51	96.81	1.11353	0.155135	0.00845739	GO:0055085;GO:0005524;GO:0016887;GO:0043190
DSJ_RS12545	WP_006119488.1	DUF6388 family protein CDS	2465810	2466133	324	1	reverse	DSJ_RS12545	DSJ_12375	1229	371.15	200.53	105.96	96.08	109.38	116.73	111.99	115.08	0.905817	-0.142708	0.0628963
DSJ_RS24705	DSJ_RS24705	IS630 family transposase CDS	102600	>103409	>810	1	forward	DSJ_RS24705	DSJ_24215	1046.5	126.34	236.63	105.86	98.79	113.1	138.82	134.67	117.18	0.813346	-0.298058	0.0358263	GO:0003676
DSJ_RS04775	WP_006120839.1	epd CDS	960059	961078	1020	1	forward	DSJ_RS04775	DSJ_04700	3864	370.67	200.26	105.83	104.11	107.15	88.27	102.92	92.05	1.11951	0.162867	0.0653918	GO:0006006;GO:0008615;GO:0042823;GO:0004365;GO:0048001;GO:0051287;GO:0005829
DSJ_RS02820	WP_006121175.1	argC CDS	556415	557419	1005	1	forward	DSJ_RS02820	DSJ_02765	3804.5	370.41	200.12	105.75	156.64	115.05	108.89	96.39	116.92	1.17145	0.228291	0.333273	GO:0006526;GO:0003942;GO:0046983;GO:0051287;GO:0070401;GO:0005737
DSJ_RS27570	WP_141119387.1	hypothetical protein CDS	3631504	3631704	201	1	forward	DSJ_RS27570		760	369.97	199.89	105.63	129.73	257.09	209.81	172.52	151.35	0.922744	-0.115998	0.797027
DSJ_RS11635	WP_006119673.1	hypothetical protein CDS	2312709	2312984	276	1	reverse	DSJ_RS11635	DSJ_11480	1043	369.76	199.77	105.57	93.66	116.75	123.8	113.38	112.52	0.903574	-0.146285	0.212677
DSJ_RS22110	WP_006120972.1	tldD CDS	4356421	4357866	1446	1	reverse	DSJ_RS22110	DSJ_21730	5453.5	369.02	199.37	105.36	109.37	111.83	99.38	112.5	117.98	0.989996	-0.0145058	0.859566	GO:0006508;GO:0008237;GO:0005829
DSJ_RS22050	WP_006120957.1	asd CDS	4344944	4345840	897	1	forward	DSJ_RS22050	DSJ_21670	3381.5	368.86	199.29	105.31	111.78	107.13	107.63	112.76	105.33	0.995395	-0.00665922	0.872408	GO:0006646;GO:0004609;GO:0005886
DSJ_RS18280	WP_100208623.1	hypothetical protein CDS	3646034	3646339	306	1	reverse	DSJ_RS18280	DSJ_18010	1153	368.68	199.19	105.26	78.86	135.58	82.69	96.82	67.29	1.29538	0.373376	0.258689
DSJ_RS26670	WP_226375901.1	sorbitol dehydrogenase family protein CDS	253000	253506	507	1	forward	DSJ_RS26670	DSJ_26125	2530.5	488.06	914.12	105.21	104.87	116.08	536.28	796.35	529.37	0.175166	-2.5132	0.00433591
DSJ_RS19590	WP_006117974.1	thiI CDS	3867986	3869434	1449	1	reverse	DSJ_RS19590	DSJ_19240	5453.5	368.26	198.96	105.14	75.45	74.01	60.51	65.25	65.5	1.33117	0.412697	0.109072	GO:0002937;GO:0009228;GO:0009229;GO:0052837;GO:0000049;GO:0004810;GO:0005524;GO:0140741;GO:0005829
DSJ_RS01840	WP_006121159.1	branched-chain amino acid transaminase CDS	357481	358410	930	1	reverse	DSJ_RS01840	DSJ_01805	3492	367.4	198.5	104.89	134.35	137.22	188.26	206.48	231.91	0.60075	-0.735163	0.00696246	GO:0006532;GO:0009097;GO:0009098;GO:0009099;GO:0050048;GO:0052654;GO:0052655;GO:0052656;GO:0005829
DSJ_RS26180	WP_006121984.1	hypothetical protein CDS	146020	146580	561	1	reverse	DSJ_RS26180	DSJ_25635	569.5	99.27	185.92	104.87	81.99	103.65	109.07	96.43	89.63	0.984346	-0.0227628	0.877335	GO:0009143;GO:0017111;GO:0047429;GO:0005737
DSJ_RS24505	WP_071988719.1	IS630 family transposase CDS	66822	67853	1032	1	forward	DSJ_RS24505	DSJ_24045	1333	126.31	236.57	104.81	94.62	119.89	138.78	133.6	124.33	0.80492	-0.313082	0.0381924	GO:0003676
DSJ_RS02175	WP_006121195.1	rsmG CDS	432673	433290	618	1	forward	DSJ_RS02175	DSJ_02135	2318	367	198.28	104.78	110.38	107.25	67.55	66.97	62.93	1.63287	0.707409	4.39174e-05	GO:0070476;GO:0070043;GO:0005829
DSJ_RS09495	WP_082999206.1	artJ CDS	1920330	1921061	732	1	reverse	DSJ_RS09495	DSJ_09380	2735.5	365.65	197.56	104.4	172.16	131.43	242.05	248.23	225.82	0.569739	-0.811627	0.00782501	GO:0006865;GO:0034220;GO:0015276;GO:0016020;GO:0030288
DSJ_RS06780	WP_006117764.1	cdsA	1386946	1387803	858	1	forward	DSJ_RS06780	DSJ_06670	3205.5	365.56	197.5	104.37	117.53	81.99	95.55	96.29	95.02	1.05937	0.0832024	0.613552	GO:0016024;GO:0004605;GO:0005886
DSJ_RS19955	WP_006118044.1	class II glutamine amidotransferase CDS	3934124	3934897	774	1	forward	DSJ_RS19955	DSJ_19605	2887.5	365.03	197.22	104.22	89.48	110.77	103.91	111.25	100.12	0.965713	-0.0503336	0.638171	GO:0006541;GO:0016740
DSJ_RS04685	WP_006120856.1	XTP/dITP diphosphatase CDS	940454	941047	594	1	reverse	DSJ_RS04685	DSJ_04615	2207.5	363.63	196.46	103.82	111.32	112.84	113.23	122.83	114.72	0.935002	-0.0969587	0.136182	GO:0009117;GO:0009146;GO:0000166;GO:0017111;GO:0035870;GO:0036220;GO:0036222;GO:0046872;GO:0005829
DSJ_RS23155	WP_071988719.1	IS630 family transposase CDS	24445	25476	1032	1	forward	DSJ_RS23155	DSJ_22730	1396.5	132.32	247.84	103.72	97.62	110.19	145.4	122.58	112.96	0.817793	-0.290193	0.0876118	GO:0003676
DSJ_RS06745	WP_006117757.1	map CDS	1380237	1381031	795	1	reverse	DSJ_RS06745	DSJ_06635	2951.5	363.26	196.26	103.71	108.89	110.87	103.05	118.92	112.23	0.967893	-0.0470798	0.519533	GO:0006508;GO:0004239;GO:0046914;GO:0070006
DSJ_RS24765	WP_006120876.1	IS630 family transposase CDS	5056	6078	1023	1	reverse	DSJ_RS24765	DSJ_24265	1311	125.31	234.71	103.69	92.66	108.36	137.69	126.69	112.58	0.808335	-0.306975	0.0492781	GO:0003676
DSJ_RS06275	WP_006117663.1	ilvI CDS	1272327	1274051	1725	1	forward	DSJ_RS06275	DSJ_06165	6398	362.91	196.07	103.61	156.65	130.36	71.44	63.43	73.84	1.87159	0.904266	0.0178549	GO:0009097;GO:0009099;GO:0000287;GO:0003984;GO:0030976;GO:0050660;GO:0005948
DSJ_RS14830	WP_006119361.1	YkgJ family cysteine cluster protein CDS	2948475	2948891	417	1	forward	DSJ_RS14830	DSJ_14605	1546	362.76	195.99	103.57	84.99	155.81	170.06	153.01	136.69	0.749021	-0.416921	0.173924
DSJ_RS07175	WP_006120500.1	ung CDS	1470209	1470898	690	1	reverse	DSJ_RS07175	DSJ_07070	2547.5	361.25	195.18	103.14	109.94	104.06	105.81	101.16	121.4	0.965801	-0.0502025	0.594481	GO:0097510;GO:0004844;GO:0005634;GO:0005739
DSJ_RS22965	WP_237166140.1	DNA distortion polypeptide 3 CDS	4365	4709	345	1	forward	DSJ_RS22965	DSJ_22545	362.5	102.75	192.44	103.12	106.55	133.48	112.9	113.38	127.97	0.968666	-0.0459285	0.749117
DSJ_RS20520	WP_006118139.1	hypothetical protein CDS	4042016	4042336	321	1	forward	DSJ_RS20520	DSJ_20155	1184.5	361.06	195.07	103.08	89.46	157.23	173.22	151.76	152.39	0.732702	-0.448701	0.123625
DSJ_RS28140	DSJ_RS28140	resolvase CDS	<102428	>102499	>72	1	forward	DSJ_RS28140		57.5	78.09	146.27	103.01	76.44	100.21	85.81	100.95	85.18	1.02839	0.0403855	0.807372
DSJ_RS13625	WP_006119054.1	general stress protein CDS	2691940	2692107	168	1	forward	DSJ_RS13625	DSJ_13430	619	360.52	194.78	102.93	67.3	67.79	68.43	77.94	96.19	0.981283	-0.0272589	0.921005
DSJ_RS15515	WP_006120269.1	ruvC CDS	3088203	3088730	528	1	reverse	DSJ_RS15515	DSJ_15285	1945	360.44	194.74	102.91	104.81	104.3	77.84	95.2	103.53	1.12818	0.173994	0.19442	GO:0006281;GO:0006310;GO:0000287;GO:0003677;GO:0008821;GO:0005737;GO:0048476
DSJ_RS17370	WP_006120036.1	ABC transporter ATP-binding protein CDS	3493724	3494809	1086	1	reverse	DSJ_RS17370	DSJ_17120	3999	360.3	194.66	102.87	176.79	142.46	130.99	147.75	173.68	0.933027	-0.10001	0.703606	GO:0015847;GO:1902047;GO:0005524;GO:0015594;GO:0016887;GO:0043190
DSJ_RS14955	WP_006119402.1	rssB CDS	2975692	2976708	1017	1	reverse	DSJ_RS14955	DSJ_14730	3744	360.21	194.62	102.84	112.16	109.13	118.17	112.38	105.25	0.965247	-0.0510297	0.448657	GO:0000160;GO:0010468;GO:0045862
DSJ_RS19055	WP_006117865.1	SPFH/Band 7/PHB domain protein CDS	3770349	3771263	915	1	forward	DSJ_RS19055	DSJ_18740	3368.5	360.21	194.62	102.84	120.55	116.51	239.26	236.79	252.74	0.466389	-1.10039	5.90664e-05	GO:0006508;GO:0008233;GO:0016020
DSJ_RS25350	WP_044243369.1	recombinase family protein CDS	115778	116362	585	1	forward	DSJ_RS25350	DSJ_24815	573	95.78	179.39	102.81	92.55	119.59	105.24	106.41	97.18	1.01982	0.0283099	0.820023	GO:0006310;GO:0015074;GO:0000150;GO:0003677
DSJ_RS04445	WP_052310155.1	DUF2290 domain-containing protein CDS	899006	899284	279	1	reverse	DSJ_RS04445	DSJ_04375	1026	359.82	194.4	102.73	120.69	148.07	145.57	124.49	126.31	0.93723	-0.0935244	0.605302
DSJ_RS20135	WP_071988719.1	IS630 family transposase CDS	3978170	3979201	1032	1	forward	DSJ_RS20135	DSJ_19775	3795	359.81	194.4	102.73	92.64	113.58	138.68	136.66	109.14	0.803553	-0.315535	0.0895001	GO:0003676
DSJ_RS07665	WP_006120621.1	der CDS	1562485	1563969	1485	1	forward	DSJ_RS07665	DSJ_07560	5453	359.3	194.12	102.58	95.69	87.7	71.7	73.38	80.57	1.26732	0.341777	0.0167895	GO:0000027;GO:0005525;GO:0043022
DSJ_RS18285	WP_006120325.1	tyrosine-type recombinase/integrase CDS	3646802	3648022	1221	1	reverse	DSJ_RS18285	DSJ_18015	4480.5	359.05	193.99	102.51	88.54	118.8	116.25	114.56	110.23	0.908544	-0.138371	0.308832	GO:0006310;GO:0015074;GO:0044826;GO:0046718;GO:0075713;GO:0003677
DSJ_RS06535	WP_237166110.1	alpha/beta fold hydrolase CDS	1334151	1334897	747	1	reverse	DSJ_RS06535	DSJ_06425	2739	358.77	193.84	102.43	143.89	178.03	119.96	156.87	148.17	0.998471	-0.00220816	0.993376	GO:0016746;GO:0016787
DSJ_RS20805	WP_044241461.1	PRD domain-containing protein CDS	4102287	4102622	336	1	forward	DSJ_RS20805	DSJ_20440	1232	358.77	193.84	102.43	119.63	130.74	176.2	208.23	167.75	0.638922	-0.646288	0.0109678	GO:0006355;GO:0009401;GO:0008982
DSJ_RS17355	WP_006120033.1	DUF412 domain-containing protein CDS	3489466	3489915	450	1	reverse	DSJ_RS17355	DSJ_17105	1649	358.55	193.72	102.37	118.99	130.79	182.42	133.16	147.54	0.760386	-0.395196	0.0923073	GO:0005886
DSJ_RS25420	WP_044241399.1	IS630 family transposase CDS	127160	128191	1032	1	forward	DSJ_RS25420	DSJ_24880	1302	123.37	231.07	102.32	92.43	108.27	135.56	131.56	115.98	0.790968	-0.338308	0.024117	GO:0003676
DSJ_RS19440	WP_044241399.1	IS630 family transposase CDS	3835135	3836166	1032	1	forward	DSJ_RS19440	DSJ_19090	3777	358.11	193.48	102.24	90.64	110.63	128.58	128.28	103.76	0.841634	-0.248735	0.131418	GO:0003676
DSJ_RS04025	WP_006121742.1	mlaE CDS	813231	814013	783	1	forward	DSJ_RS04025	DSJ_03955	2864	357.9	193.36	102.18	96.41	96.44	167.76	255.66	182.89	0.486599	-1.03919	0.0188636	GO:0015914;GO:0005548;GO:0043190
DSJ_RS03435	WP_033739112.1	carbohydrate porin CDS	686949	688283	1335	1	forward	DSJ_RS03435	DSJ_03365	4878	357.52	193.16	102.07	83.09	93.36	115.25	107.48	89.47	0.89212	-0.16469	0.298388	GO:0008643;GO:0055085;GO:0015288;GO:0016020
DSJ_RS23220	WP_006122537.1	hypothetical protein CDS	9552	9770	219	1	forward	DSJ_RS23220	DSJ_22795	162	72.33	135.48	101.92	77.78	139.22	79.48	73.22	68.9	1.43917	0.525237	0.148127
DSJ_RS02640	WP_006121279.1	gpsA CDS	518412	519428	1017	1	forward	DSJ_RS02640	DSJ_02585	3701.5	356.12	192.41	101.67	81.3	67.05	57.26	71.25	76.39	1.2202	0.287124	0.263065	GO:0005975;GO:0046167;GO:0046168;GO:0046474;GO:0047952;GO:0051287;GO:0005829;GO:0009331
DSJ_RS02755	WP_006121303.1	hslV CDS	539129	539659	531	1	reverse	DSJ_RS02755	DSJ_02700	1932	356.01	192.34	101.64	81.28	121.03	63.84	90.9	143.27	1.01993	0.0284733	0.942922	GO:0051603;GO:0004298;GO:0046872;GO:0005839;GO:0009376
DSJ_RS20465	WP_237166083.1	tail fiber assembly protein CDS	4033500	4034081	582	1	forward	DSJ_RS20465	DSJ_20105	2110	354.74	191.66	101.28	65.04	79.06	167.82	196.29	111.32	0.516122	-0.954215	0.0473979
DSJ_RS18510	DSJ_RS18510	IS630 family transposase CDS	3689326	>3690201	>876	1	forward	DSJ_RS18510	DSJ_18210	3168	353.86	191.18	101.03	90.58	107.44	136.52	125.98	110.24	0.802302	-0.317783	0.0538027	GO:0003676
DSJ_RS12530	WP_006119493.1	hypothetical protein CDS	2464664	2464930	267	1	forward	DSJ_RS12530	DSJ_12360	964.5	353.46	190.96	100.91	131.8	178.44	809.27	727.51	1257.16	0.147158	-2.76456	0.00877466
DSJ_RS22320	WP_006121469.1	dienelactone hydrolase family protein CDS	4404350	4405186	837	1	forward	DSJ_RS22320	DSJ_21940	3010	351.87	190.11	100.46	133.72	125.34	154.56	169.3	188.65	0.701489	-0.511508	0.0221269	GO:0008806
DSJ_RS25310	WP_044243371.1	ParA family protein CDS	106814	107440	627	1	reverse	DSJ_RS25310	DSJ_24780	502.5	78.37	146.78	100.38	97.08	108.14	86.11	107.69	97.74	1.04823	0.0679507	0.542291	GO:0003677
DSJ_RS06555	WP_006117715.1	speD CDS	1338202	1339011	810	1	reverse	DSJ_RS06555	DSJ_06445	2906.5	351.1	189.69	100.24	111.33	104.84	83.04	100.21	89.3	1.16092	0.215274	0.0702027	GO:0008295;GO:0004014;GO:0005829
DSJ_RS03630	WP_006121667.1	DUF1330 domain-containing protein CDS	732028	732321	294	1	forward	DSJ_RS03630	DSJ_03560	1054.5	350.95	189.61	100.2	105.12	102.98	72.36	90.02	98.84	1.18023	0.23907	0.118398
DSJ_RS26575	WP_006122061.1	proP CDS	226924	228399	1476	1	reverse	DSJ_RS26575	DSJ_26030	1307.5	86.62	162.24	100.15	83.05	62.28	95.18	88.07	83.17	0.921402	-0.118097	0.576356	GO:0055085;GO:0022857;GO:0016020
DSJ_RS17900	WP_044242248.1	DUF2778 domain-containing protein CDS	3591396	3591761	366	1	reverse	DSJ_RS17900	DSJ_17645	1312	350.75	189.5	100.14	101.12	164.38	143.56	157.35	166.77	0.781817	-0.355098	0.201803	GO:0009252;GO:0004180;GO:0016740
DSJ_RS17285	WP_006120019.1	nuoJ CDS	3473877	3474428	552	1	reverse	DSJ_RS17285	DSJ_17035	1978.5	350.71	189.48	100.13	105.71	65.93	99.76	76.59	87.56	1.02978	0.0423402	0.861835	GO:0022900;GO:0008137;GO:0048038;GO:0005886
DSJ_RS04440	WP_044241399.1	IS630 family transposase CDS	897521	898552	1032	1	reverse	DSJ_RS04440	DSJ_04370	3693.5	350.19	189.2	99.98	91.78	107.41	129.15	128.82	111.69	0.809311	-0.305233	0.032625	GO:0003676
DSJ_RS25010	WP_044243369.1	recombinase family protein CDS	54549	55133	585	1	forward	DSJ_RS25010	DSJ_24505	543	90.76	170	99.95	89.74	123.94	99.73	101.29	94.85	1.06003	0.0841001	0.596929	GO:0006310;GO:0015074;GO:0000150;GO:0003677
DSJ_RS12540	WP_006119490.1	iraP CDS	2465383	2465679	297	1	forward	DSJ_RS12540	DSJ_12370	1062	349.88	189.03	99.89	103.14	108.61	157.37	157.3	158.32	0.658872	-0.601929	3.05964e-05	GO:0005737
DSJ_RS02345	WP_044241399.1	IS630 family transposase CDS	466035	467066	1032	1	reverse	DSJ_RS02345	DSJ_02305	3689	349.76	188.97	99.86	85.67	109.91	133.01	117.79	108.76	0.821671	-0.283367	0.0988006	GO:0003676
DSJ_RS06705	WP_006117747.1	mtnN CDS	1369487	1370185	699	1	reverse	DSJ_RS06705	DSJ_06595	2498.5	349.74	188.96	99.85	103.54	102.77	107.06	102.47	105.01	0.973358	-0.0389577	0.18356	GO:0019284;GO:0019509;GO:0046124;GO:0008782;GO:0008930;GO:0005829
DSJ_RS19005	WP_006117856.1	ppiB CDS	3761366	3761860	495	1	forward	DSJ_RS19005	DSJ_18690	1768.5	349.58	188.87	99.81	133.03	109.4	96.7	110.18	101.38	1.11023	0.150861	0.346785	GO:0000413;GO:0006457;GO:0003755
DSJ_RS24485	WP_006122186.1	DNA polymerase III subunit theta CDS	64022	64234	213	1	forward	DSJ_RS24485	DSJ_24030	153	70.24	131.56	99.81	81.85	87.68	77.18	96.9	102.38	0.974246	-0.0376423	0.811204	GO:0006260;GO:0071897;GO:0003677;GO:0003887
DSJ_RS03310	WP_006121592.1	DUF1471 domain-containing protein CDS	659895	660104	210	1	forward	DSJ_RS03310	DSJ_03250	750	349.45	188.8	99.77	232.92	383	156.05	179.66	227.15	1.27152	0.346559	0.578841
DSJ_RS06715	WP_006117750.1	degP CDS	1371902	1373350	1449	1	forward	DSJ_RS06715	DSJ_06605	5171	349.18	188.66	99.69	149.88	148.61	117.98	183.34	260.87	0.708266	-0.497637	0.286407	GO:0006508;GO:0004252;GO:0005515
DSJ_RS17440	WP_006120050.1	ABC transporter permease CDS	3510086	3510802	717	1	reverse	DSJ_RS17440	DSJ_17190	2557	348.94	188.53	99.62	119	108.48	67.14	63.07	62.05	1.70134	0.766673	0.00150683	GO:0006865;GO:0055085;GO:0022857;GO:0043190
DSJ_RS13725	WP_006119074.1	YdgA family protein CDS	2712919	2714418	1500	1	reverse	DSJ_RS13725	DSJ_13530	5332	347.81	187.92	99.3	143.75	124.69	142.55	162.82	169.26	0.774793	-0.368117	0.0788008
DSJ_RS06045	WP_006117619.1	creA CDS	1213821	1214294	474	1	forward	DSJ_RS06045	DSJ_05945	1681	347	187.48	99.07	70.51	94.62	69.14	83.81	66.23	1.2054	0.269514	0.222766	GO:0005829;GO:0016020
DSJ_RS20150	WP_044241399.1	IS630 family transposase CDS	3984878	3985909	1032	1	reverse	DSJ_RS20150	DSJ_19795	3655	346.54	187.23	98.94	88.16	104.05	139.93	126.34	104.57	0.785109	-0.349034	0.0786863	GO:0003676
DSJ_RS12080	WP_006119577.1	fliN CDS	2402660	2403073	414	1	reverse	DSJ_RS12080	DSJ_11925	1466	346.48	187.2	98.92	90.05	112.94	112.12	98.37	92.06	0.997885	-0.00305504	0.982054	GO:0006935;GO:0071973;GO:0003774;GO:0005886;GO:0009425
DSJ_RS14560	WP_006119296.1	pspD CDS	2892018	2892266	249	1	reverse	DSJ_RS14560	DSJ_14340	881	346.2	187.04	98.84	114.72	94.46	50.7	57.27	69.98	1.73094	0.791552	0.00658043	GO:0016020
DSJ_RS13055	WP_006118958.1	pheS CDS	2574461	2575444	984	1	forward	DSJ_RS13055	DSJ_12875	3467.5	344.8	186.29	98.44	114.12	99.35	121.91	112.94	120.05	0.878867	-0.186283	0.0679598	GO:0006432;GO:0000049;GO:0000287;GO:0004826;GO:0005524;GO:0005737
DSJ_RS23065	DSJ_RS23065	IS6 family transposase CDS	<5862	6071	>210	1	reverse	DSJ_RS23065		216	100.58	188.38	98.24	81.12	85.39	110.52	118.63	114.04	0.771439	-0.374377	0.00985587
DSJ_RS09405	WP_082999198.1	inner membrane protein YbjM CDS	1905505	1905870	366	1	forward	DSJ_RS09405	DSJ_09290	1287	344.07	185.89	98.23	90.23	86.78	69.58	60.64	55.86	1.47915	0.564767	0.00483328	GO:0016020
DSJ_RS14810	WP_006119357.1	trpB CDS	2945084	2946274	1191	1	forward	DSJ_RS14810	DSJ_14585	4187.5	344.02	185.87	98.22	120.07	66.17	99.6	69.92	123.91	0.969431	-0.0447906	0.898944	GO:0000162;GO:0004834;GO:0005737
DSJ_RS22635	WP_052310152.1	hypothetical protein CDS	4467031	4467330	300	1	forward	DSJ_RS22635	DSJ_22250	1052	343.12	185.38	97.96	89.24	90.43	95.81	98.21	101.08	0.9408	-0.0880405	0.135974
DSJ_RS09210	WP_006117937.1	IS630 family transposase CDS	1862300	1863331	1032	1	forward	DSJ_RS09210	DSJ_09100	3618	343.03	185.33	97.94	88.49	104.67	126.45	116.77	107.96	0.82892	-0.270696	0.0479627	GO:0003676
DSJ_RS23250	WP_006122543.1	hypothetical protein CDS	11810	12292	483	1	reverse	DSJ_RS23250	DSJ_22820	467	94.55	177.08	97.86	96.47	133.64	103.89	95.46	147.54	0.945458	-0.0809144	0.770594	GO:0016020
DSJ_RS25180	WP_006122277.1	IS630 family transposase CDS	90676	91791	1116	1	reverse	DSJ_RS25180	DSJ_24660	1278.5	112.02	209.82	97.81	88.57	104.65	123.09	116.14	109.34	0.834926	-0.260281	0.0350624	GO:0003676
DSJ_RS25870	WP_044241399.1	IS630 family transposase CDS	82017	83048	1032	1	reverse	DSJ_RS25870	DSJ_25320	1286.5	121.9	228.32	97.75	92.02	106.86	133.94	121.13	109.9	0.812752	-0.299113	0.0495584	GO:0003676
DSJ_RS15415	WP_006120290.1	DNA polymerase III subunit theta CDS	3067790	3068020	231	1	forward	DSJ_RS15415	DSJ_15185	808	342.25	184.91	97.71	93.37	109.78	109.54	96.8	155.51	0.831449	-0.266299	0.333355	GO:0006260;GO:0071897;GO:0003677;GO:0003887
DSJ_RS00145	WP_052310153.1	oligosaccharide flippase family protein CDS	29287	29868	582	1	forward	DSJ_RS00145	DSJ_00140	2035	342.13	184.84	97.68	80.36	89.46	207.88	268.07	188.68	0.40248	-1.31301	0.00562385	GO:0005886
DSJ_RS12685	WP_006118890.1	tcyJ CDS	2496208	2497008	801	1	forward	DSJ_RS12685	DSJ_12510	2798.5	341.85	184.7	97.6	111.56	141.96	104.16	128.01	112.85	1.01768	0.0252842	0.897598	GO:0006865;GO:0034220;GO:0015276;GO:0016020;GO:0030288
DSJ_RS12775	WP_006118908.1	chaA CDS	2513455	2514546	1092	1	reverse	DSJ_RS12775	DSJ_12600	3813	341.66	184.59	97.54	95.42	89.2	66.91	94.3	91.38	1.11707	0.159716	0.336739	GO:0055085;GO:0015385;GO:0015386;GO:0016020
DSJ_RS24010	WP_006120551.1	recombinase family protein CDS	53627	54202	576	1	reverse	DSJ_RS24010	DSJ_23570	521	88.45	165.66	97.53	75.97	102.61	97.19	89.77	116.28	0.910533	-0.135217	0.470539	GO:0006310;GO:0015074;GO:0000150;GO:0003677
DSJ_RS23485	WP_082999276.1	repA CDS	14832	15695	864	1	forward	DSJ_RS23485	DSJ_23055	878.5	99.43	186.22	97.42	80.19	79.7	109.25	108.27	80.84	0.862415	-0.213547	0.280834	GO:0006276;GO:0003677
DSJ_RS18245	WP_044241399.1	IS630 family transposase CDS	3638687	3639718	1032	1	reverse	DSJ_RS18245	DSJ_17975	3596.5	340.99	184.23	97.35	89.68	105.7	123.9	120.8	109.14	0.827295	-0.273527	0.0342292	GO:0003676
DSJ_RS23560	WP_006118548.1	ParA family protein CDS	26072	26866	795	1	forward	DSJ_RS23560	DSJ_23125	775.5	95.39	178.66	97.3	91.13	108.69	104.81	119.48	181.96	0.731372	-0.451322	0.207323
DSJ_RS22655	WP_170317982.1	dicarboxylate/amino acid:cation symporter CDS	4470496	4471779	1284	1	reverse	DSJ_RS22655	DSJ_22265	4469	340.56	184	97.23	94.85	93.38	71.55	82.97	79.91	1.21768	0.284131	0.00907205	GO:0070778;GO:0015138;GO:0015141;GO:0015366;GO:0005886
DSJ_RS18405	WP_006120351.1	OFA family MFS transporter CDS	3666915	3668135	1221	1	forward	DSJ_RS18405	DSJ_18110	4249.5	340.54	183.99	97.22	68.25	37.74	75.37	45.9	36.28	1.28981	0.367162	0.505139	GO:0055085;GO:0022857;GO:0016020
DSJ_RS03065	WP_006121542.1	YjbF family lipoprotein CDS	608869	609516	648	1	reverse	DSJ_RS03065	DSJ_03005	2255	340.5	183.96	97.21	218.99	81.11	4.73	3.42	4.06	32.5397	5.02413	0.0420063	GO:0045226
DSJ_RS14520	WP_044241399.1	IS630 family transposase CDS	2882516	2883547	1032	1	forward	DSJ_RS14520	DSJ_14300	3588	340.19	183.8	97.12	89.48	106.52	127.85	123.44	104.71	0.823371	-0.280386	0.0722363	GO:0003676
DSJ_RS01260	WP_006117937.1	IS630 family transposase CDS	233876	234907	1032	1	forward	DSJ_RS01260	DSJ_01220	3588	340.19	183.8	97.12	87.07	106.04	124.83	129.78	104.61	0.807945	-0.307671	0.0717008	GO:0003676
DSJ_RS21500	WP_044241399.1	IS630 family transposase CDS	4235235	4236266	1032	1	reverse	DSJ_RS21500	DSJ_21115	3587.5	340.14	183.77	97.11	90.04	113.58	133.94	143.98	112.11	0.771043	-0.375116	0.0638527	GO:0003676
DSJ_RS11045	WP_044241885.1	DUF1482 family protein CDS	2210245	2210436	192	1	reverse	DSJ_RS11045	DSJ_10910	666.5	339.66	183.51	96.97	93	84.92	96.25	80.62	93.55	1.01653	0.0236526	0.815691
DSJ_RS25400	WP_044241399.1	IS630 family transposase CDS	124278	125309	1032	1	forward	DSJ_RS25400	DSJ_24860	1177.5	111.57	208.97	96.93	89.12	103.92	122.59	125.59	113.39	0.801975	-0.318371	0.0133049	GO:0003676
DSJ_RS17040	WP_044241399.1	IS630 family transposase CDS	3399925	3400956	1032	1	reverse	DSJ_RS17040	DSJ_16790	3580	339.43	183.39	96.91	87.36	107.69	133.16	129.46	102.54	0.79954	-0.322758	0.0968772	GO:0003676
DSJ_RS06370	WP_006117680.1	ftsQ CDS	1293535	1294374	840	1	forward	DSJ_RS06370	DSJ_06260	2909	338.85	183.07	96.74	126.45	108.17	109.43	132.17	115.02	0.929168	-0.105988	0.487788	GO:0043093;GO:0090529;GO:0005886;GO:0032153
DSJ_RS06075	WP_006117624.1	thrC CDS	1220094	1221377	1284	1	forward	DSJ_RS06075	DSJ_05970	4444.5	338.69	182.99	96.7	111.14	96.11	105.61	114.42	101.6	0.94503	-0.081568	0.395941	GO:0009088;GO:0004795;GO:0030170
DSJ_RS22575	WP_006121434.1	wecB CDS	4451795	4452925	1131	1	reverse	DSJ_RS22575	DSJ_22190	3914	338.61	182.95	96.67	106.36	104.95	99.37	105.18	100.36	1.01007	0.0144532	0.78543	GO:0009246;GO:0008761;GO:0005737
DSJ_RS08455	WP_006118460.1	cydA CDS	1724439	1726010	1572	1	forward	DSJ_RS08455	DSJ_08340	5439.5	338.57	182.92	96.66	96.62	183.13	67.29	69.81	103.05	1.5674	0.648369	0.217318	GO:0019646;GO:0009055;GO:0016682;GO:0020037;GO:0046872;GO:0005886;GO:0070069
DSJ_RS25190	WP_044241399.1	IS630 family transposase CDS	92394	93425	1032	1	forward	DSJ_RS25190	DSJ_24670	1254.5	118.87	222.64	96.46	88.61	106.69	130.61	124.89	115.56	0.786288	-0.34687	0.017982	GO:0003676
DSJ_RS23200	WP_006122533.1	DnaJ domain-containing protein CDS	7018	7542	525	1	forward	DSJ_RS23200	DSJ_22775	427	79.53	148.96	96.39	71.77	99.44	87.39	68.59	69.54	1.18659	0.246823	0.259422
DSJ_RS00925	WP_044241399.1	IS630 family transposase CDS	159950	160981	1032	1	reverse	DSJ_RS00925	DSJ_00900	3560	337.53	182.36	96.37	84.97	101	123.9	127.42	106.41	0.789254	-0.341438	0.0355414	GO:0003676
DSJ_RS07365	WP_044241399.1	IS630 family transposase CDS	1500141	1501172	1032	1	forward	DSJ_RS07365	DSJ_07260	3559.5	337.49	182.34	96.35	89.12	102.72	123.12	130.16	108.95	0.795599	-0.329886	0.0286177	GO:0003676
DSJ_RS15505	WP_006120271.1	ruvB CDS	3086479	3087483	1005	1	reverse	DSJ_RS15505	DSJ_15275	3465	337.35	182.26	96.31	101.73	98.37	110.12	104.78	99.34	0.94326	-0.0842727	0.163775	GO:0006281;GO:0006310;GO:0032508;GO:0000400;GO:0005524;GO:0009378;GO:0016887;GO:0005737;GO:0048476
DSJ_RS12435	WP_044242079.1	Bro-N domain-containing protein CDS	2448765	2449556	792	1	forward	DSJ_RS12435	DSJ_12270	2730	337.27	182.22	96.29	98.42	195.87	99.04	102.14	125.25	1.19652	0.258844	0.562088
DSJ_RS05485	WP_044242516.1	gshA CDS	1106537	1108141	1605	1	forward	DSJ_RS05485	DSJ_05400	5532.5	337.28	182.23	96.29	95.15	92.67	82.91	103.22	87.19	1.03948	0.0558586	0.597102	GO:0006750;GO:0004357;GO:0005524;GO:0046872;GO:0005829
DSJ_RS28035	WP_006121887.1	hypothetical protein CDS	36875	37306	432	1	reverse	DSJ_RS28035	DSJ_25100	1940	439.13	822.48	96.25	116.68	84.25	482.51	251.99	235.94	0.306232	-1.7073	0.0489167
DSJ_RS25375	WP_044241399.1	IS630 family transposase CDS	120774	121805	1032	1	reverse	DSJ_RS25375	DSJ_24840	1248	118.25	221.48	96.12	90.93	107.14	129.93	123.87	108.95	0.810999	-0.302227	0.0437051	GO:0003676
DSJ_RS11285	WP_044241399.1	IS630 family transposase CDS	2242956	2243987	1032	1	forward	DSJ_RS11285	DSJ_11145	3544.5	336.06	181.57	95.95	92.93	98.16	130.87	116.34	106.97	0.810435	-0.303231	0.0346802	GO:0003676
DSJ_RS21145	WP_044241399.1	IS630 family transposase CDS	4165764	4166795	1032	1	reverse	DSJ_RS21145	DSJ_20770	3544	336.02	181.54	95.93	85.09	101.89	123.53	121.07	103.29	0.813217	-0.298288	0.0546625	GO:0003676
DSJ_RS02170	WP_006121194.1	mnmG CDS	430736	432625	1890	1	forward	DSJ_RS02170	DSJ_02130	6489	335.94	181.5	95.91	98.79	89.83	63.98	66.23	65.08	1.45696	0.542963	0.000396854	GO:0002098;GO:0030488;GO:0005515;GO:0050660;GO:0005829
DSJ_RS13355	WP_044241399.1	IS630 family transposase CDS	2630859	2631890	1032	1	forward	DSJ_RS13355	DSJ_13175	3543	335.92	181.49	95.91	86.78	104.19	122.54	118.39	101.41	0.837997	-0.254982	0.0869177	GO:0003676
DSJ_RS28285	DSJ_RS28285	phage antirepressor N-terminal domain-containingprotein CDS	2448092	>2448457	>366	1	forward	DSJ_RS28285		1256	335.78	181.41	95.87	86.62	174.53	94.97	95.2	110.65	1.18682	0.247104	0.545113
DSJ_RS03410	WP_044241399.1	IS630 family transposase CDS	681370	682401	1032	1	reverse	DSJ_RS03410	DSJ_03340	3538	335.45	181.23	95.77	86.39	103.23	128.69	124.73	105.46	0.795224	-0.330567	0.0476058	GO:0003676
DSJ_RS05195	WP_006120765.1	rlmD CDS	1051604	1052923	1320	1	forward	DSJ_RS05195	DSJ_05115	4521.5	335.16	181.08	95.69	97.94	104.45	69.76	80.2	70.03	1.35497	0.438262	0.00383843	GO:0031167;GO:0003723;GO:0005506;GO:0051539;GO:0070041
DSJ_RS25990	WP_044243068.1	VOC family protein CDS	107925	108311	387	1	forward	DSJ_RS25990	DSJ_25440	359	90.71	169.9	95.68	116.74	91.85	99.67	114.41	103.14	0.959177	-0.0601316	0.653936	GO:0046677
DSJ_RS02660	WP_006121283.1	cpxR CDS	522198	522896	699	1	reverse	DSJ_RS02660	DSJ_02605	2391.5	334.76	180.87	95.58	94.56	98.87	66.71	93.9	132.03	0.987596	-0.0180076	0.952249	GO:0000160;GO:0006355;GO:0000156;GO:0000976;GO:0001216;GO:0005829;GO:0032993
DSJ_RS22770	WP_006121399.1	DUF3053 domain-containing protein CDS	4502419	4503135	717	1	forward	DSJ_RS22770	DSJ_22380	2452	334.62	180.79	95.53	130.32	128.75	92.91	99.36	110.79	1.17007	0.226589	0.241001
DSJ_RS20255	WP_044241436.1	hypothetical protein CDS	4004574	4005140	567	1	reverse	DSJ_RS20255	DSJ_19895	1939	334.61	180.78	95.53	79.94	87.08	97.59	92.57	85.5	0.952441	-0.0702977	0.486709	GO:0003677
DSJ_RS02825	WP_006121174.1	argB CDS	557434	558210	777	1	forward	DSJ_RS02825	DSJ_02770	2655.5	334.4	180.67	95.47	149.36	111.57	100.12	92.11	129.05	1.10931	0.149666	0.580968	GO:0016310;GO:0042450;GO:0003991;GO:0005524;GO:0034618;GO:0005737
DSJ_RS19405	WP_006117934.1	ATP-binding cassette domain-containing protein CDS	3831114	3831782	669	1	reverse	DSJ_RS19405	DSJ_19055	2286	334.35	180.64	95.46	39.16	42.03	63.76	53.66	111.83	0.770556	-0.376028	0.531574	GO:0005524;GO:0016887;GO:0042626;GO:0043190
DSJ_RS02350	WP_071988790.1	AlpA family phage regulatory protein CDS	467172	467372	201	1	reverse	DSJ_RS02350		686	333.94	180.42	95.34	89.95	114.73	95.69	92.2	95.41	1.05902	0.0827281	0.504394
DSJ_RS14575	WP_006119300.1	pspA CDS	2892933	2893598	666	1	reverse	DSJ_RS14575	DSJ_14355	2270.5	333.57	180.22	95.24	90.83	71.64	21.21	25.16	56.57	2.5035	1.32394	0.0179789	GO:0009271;GO:0043433;GO:0005829
DSJ_RS24175	WP_006122121.1	gspL CDS	14226	15425	1200	1	forward	DSJ_RS24175	DSJ_23715	527.5	42.98	80.51	95.24	72.51	48.6	47.23	65.42	66.16	1.20994	0.27494	0.446013	GO:0015628;GO:0009276;GO:0015627
DSJ_RS17160	WP_044241399.1	IS630 family transposase CDS	3426284	3427315	1032	1	forward	DSJ_RS17160	DSJ_16910	3517	333.46	180.16	95.2	91.9	110.36	133.58	132.85	108.72	0.79291	-0.334772	0.0598906	GO:0003676
DSJ_RS02610	WP_006121272.1	glycosyltransferase family 9 protein CDS	513595	514695	1101	1	reverse	DSJ_RS02610	DSJ_02555	3750	333.26	180.06	95.15	95.25	84.62	134.38	218.51	119.28	0.58246	-0.77977	0.101902	GO:0009244;GO:0008713;GO:0005829
DSJ_RS02850	WP_006121169.1	fabR CDS	563761	564408	648	1	forward	DSJ_RS02850	DSJ_02795	2207	333.25	180.05	95.14	77.79	77.18	69.06	72.35	93.14	1.06634	0.0926672	0.616444	GO:0006355;GO:0045717;GO:0003677;GO:0003700;GO:0005737
DSJ_RS04050	WP_006121747.1	murA CDS	815956	817215	1260	1	forward	DSJ_RS04050	DSJ_03980	4289.5	333.11	179.97	95.1	105.63	76.91	96.79	102.95	102.18	0.919581	-0.120951	0.400412	GO:0007049;GO:0008360;GO:0009252;GO:0019277;GO:0051301;GO:0071555;GO:0008760;GO:0005737
DSJ_RS27445	WP_156879135.1	hypothetical protein CDS	2419518	2419664	147	1	reverse	DSJ_RS27445		500	332.81	179.81	95.02	71.5	377.03	228.41	196.27	192.38	0.880871	-0.182998	0.816375
DSJ_RS13010	WP_006118950.1	fructosamine kinase family protein CDS	2567026	2567919	894	1	reverse	DSJ_RS13010	DSJ_12835	3027	331.3	178.99	94.59	82.68	109.31	109.73	89.87	97.51	0.964559	-0.0520592	0.733987	GO:0016310;GO:0016301
DSJ_RS23825	WP_044243452.1	IS630 family transposase CDS	15495	16517	1023	1	forward	DSJ_RS23825	DSJ_23395	1201	114.8	215.02	94.59	82.16	94.04	126.14	119.21	101.44	0.780847	-0.356888	0.039311	GO:0003676
DSJ_RS25575	WP_006121870.1	PAS domain S-box protein CDS	22643	24100	1458	1	reverse	DSJ_RS25575	DSJ_25025	3392	227.49	426.09	94.57	80.76	58.2	249.97	166.41	134.84	0.42366	-1.23902	0.0421323	GO:0000160;GO:0006355;GO:0016310;GO:0000155;GO:0046983;GO:0016020
DSJ_RS04655	WP_006120862.1	DUF2884 domain-containing protein CDS	935108	935824	717	1	forward	DSJ_RS04655	DSJ_04585	2426.5	331.14	178.91	94.54	105.52	92.79	101	110.27	104.55	0.927269	-0.108941	0.18684
DSJ_RS06495	WP_006117705.1	LysR family transcriptional regulator CDS	1323881	1324801	921	1	reverse	DSJ_RS06495	DSJ_06385	3116	331.04	178.85	94.51	76.31	119.59	73.96	74.82	77.9	1.28115	0.357434	0.167164	GO:0006355;GO:0003700;GO:0043565
DSJ_RS04310	WP_006121796.1	tRNA-(ms[2]io[6]A)-hydroxylase CDS	870339	871100	762	1	forward	DSJ_RS04310	DSJ_04240	2578	331.03	178.85	94.51	93.21	110.84	110.05	118.61	100.42	0.907257	-0.140417	0.258594	GO:0002195;GO:0045301
DSJ_RS14845	WP_006119364.1	yciA CDS	2950306	2950728	423	1	forward	DSJ_RS14845	DSJ_14620	1431	331.01	178.84	94.5	96.62	101.59	106.3	123.16	100.57	0.886919	-0.173125	0.154544	GO:0006631;GO:0006637;GO:0036042;GO:0047617;GO:0005829
DSJ_RS04330	WP_006121800.1	pepA CDS	875074	876585	1512	1	reverse	DSJ_RS04330	DSJ_04260	5114.5	330.98	178.82	94.49	117.72	90.15	101.62	106.09	104.91	0.967181	-0.0481428	0.713141	GO:0006508;GO:0030145;GO:0070006;GO:0005737
DSJ_RS11590	WP_006117937.1	IS630 family transposase CDS	2301016	2302047	1032	1	reverse	DSJ_RS11590	DSJ_11435	3488	330.71	178.67	94.42	87.02	102.82	120.56	126.77	105.93	0.804676	-0.313519	0.040158	GO:0003676
DSJ_RS18350	WP_044241399.1	IS630 family transposase CDS	3656771	3657802	1032	1	forward	DSJ_RS18350	DSJ_18060	3486	330.52	178.57	94.36	85.38	103.37	128.89	126.66	103.95	0.78751	-0.344629	0.0553827	GO:0003676
DSJ_RS12780	WP_006118909.1	chaB CDS	2514912	2515142	231	1	forward	DSJ_RS12780	DSJ_12605	780	330.39	178.5	94.33	117.3	162	88.38	87.43	217.46	0.95006	-0.0739098	0.897117
DSJ_RS10930	WP_044241892.1	phoQ CDS	2192884	2194353	1470	1	reverse	DSJ_RS10930	DSJ_10795	4961.5	330.25	178.43	94.29	69.53	61.14	216.87	265.38	176.82	0.341329	-1.55076	0.00622163	GO:0000160;GO:0018106;GO:0000155;GO:0004721;GO:0005524;GO:0046872;GO:0005886
DSJ_RS20165	WP_006117937.1	IS630 family transposase CDS	3987123	3988154	1032	1	reverse	DSJ_RS20165	DSJ_19810	3482.5	330.18	178.39	94.27	89.41	106.86	129.05	122.42	108.39	0.80737	-0.308699	0.0447649	GO:0003676
DSJ_RS10405	WP_006118764.1	hypothetical protein CDS	2088096	2088308	213	1	reverse	DSJ_RS10405	DSJ_10275	718.5	330.06	178.32	94.23	95.41	94.15	115.77	108.62	90.04	0.902554	-0.147915	0.254268
DSJ_RS12025	WP_006119590.1	glycosyl transferase CDS	2393691	2394911	1221	1	reverse	DSJ_RS12025	DSJ_11870	4115	329.76	178.16	94.15	93.58	90	115.15	105.88	97.51	0.871884	-0.197792	0.0608461	GO:0016740
DSJ_RS00690	WP_006120551.1	recombinase family protein CDS	119263	119838	576	1	forward	DSJ_RS00690	DSJ_00675	1940.5	329.64	178.1	94.11	74.02	100.15	96.91	90.55	115.01	0.886964	-0.173053	0.349779	GO:0006310;GO:0015074;GO:0000150;GO:0003677
DSJ_RS22470	WP_006121449.1	dapF CDS	4432054	4432878	825	1	reverse	DSJ_RS22470	DSJ_22085	2779	329.59	178.07	94.1	98.29	102.94	110.05	122.13	112.69	0.856352	-0.223725	0.0209101	GO:0009089;GO:0008837;GO:0005829
DSJ_RS06575	WP_071988719.1	IS630 family transposase CDS	1341623	1342654	1032	1	forward	DSJ_RS06575	DSJ_06465	3474.5	329.43	177.98	94.05	89.07	99.05	124.42	123.33	109.8	0.789176	-0.34158	0.0103672	GO:0003676
DSJ_RS04455	WP_006121823.1	phosphoglycerate mutase family protein CDS	899671	900225	555	1	reverse	DSJ_RS04455	DSJ_04385	1867.5	329.24	177.88	94	99.53	99.35	123.71	124.96	122.34	0.789413	-0.341148	0.000187487
DSJ_RS09505	WP_058701036.1	lipoprotein CDS	1922028	1922567	540	1	reverse	DSJ_RS09505	DSJ_09390	1815	328.87	177.68	93.89	78.96	85.28	74.42	85.28	101.14	0.98961	-0.0150673	0.923897
DSJ_RS16150	DSJ_RS16150	ABC transporter substrate-binding protein CDS	3211010	3211803	794	1	forward	DSJ_RS16150	DSJ_15905	2668	328.78	177.63	93.87	118.97	107.31	124.9	127.95	132.17	0.831515	-0.266185	0.045777	GO:0006865;GO:0030288
DSJ_RS23670	WP_044241673.1	TrbM/KikA/MpfK family conjugal transfer protein CDS	41244	41552	309	1	reverse	DSJ_RS23670	DSJ_23235	573	181.33	339.63	93.84	103.57	114.46	199.24	257.84	181.78	0.488166	-1.03456	0.0101279
DSJ_RS22940	WP_170317992.1	MobC family plasmid mobilization relaxosome protein CDS	3841	4164	324	1	reverse	DSJ_RS22940	DSJ_22520	363	109.56	205.2	93.81	74.41	86.9	120.38	96.58	146.62	0.701689	-0.511097	0.0803798
DSJ_RS26715	WP_006117937.1	IS630 family transposase CDS	263191	264222	1032	1	forward	DSJ_RS26715	DSJ_26170	1170.5	110.91	207.73	93.79	85.21	103.33	121.87	124.41	107.49	0.798061	-0.325429	0.0326831	GO:0003676
DSJ_RS14570	WP_006119299.1	pspB CDS	2892668	2892895	228	1	reverse	DSJ_RS14570	DSJ_14350	765	328.3	177.37	93.73	97	85.48	30.87	38.69	68.96	1.99401	0.995671	0.0192692	GO:0006355;GO:0009271;GO:0016020
DSJ_RS15075	WP_044242060.1	DUF1480 family protein CDS	2999121	2999351	231	1	forward	DSJ_RS15075	DSJ_14850	775	328.27	177.36	93.72	82.8	109.94	167.22	134.5	116.95	0.684214	-0.54748	0.0577177
DSJ_RS00230	WP_006121330.1	glnL CDS	49386	50435	1050	1	forward	DSJ_RS00230	DSJ_00225	3515.5	327.6	176.99	93.53	137.09	119.55	47.79	61.14	64.34	2.02095	1.01503	0.0123898	GO:0000160;GO:0006355;GO:0016310;GO:0000155
DSJ_RS23460	WP_006120551.1	recombinase family protein CDS	12534	13109	576	1	reverse	DSJ_RS23460	DSJ_23035	522.5	88.7	166.14	93.51	78.65	106.54	97.47	91.03	116.28	0.91443	-0.129055	0.475759	GO:0006310;GO:0015074;GO:0000150;GO:0003677
DSJ_RS21980	WP_006120941.1	hflK CDS	4331552	4332784	1233	1	reverse	DSJ_RS21980	DSJ_21600	4125	327.35	176.86	93.46	128.26	100	99.6	122.67	138.68	0.891315	-0.165993	0.448473	GO:0006508;GO:0008233;GO:0016020
DSJ_RS02285	WP_044241399.1	IS630 family transposase CDS	455484	456515	1032	1	forward	DSJ_RS02285	DSJ_02245	3450.5	327.15	176.75	93.4	87.89	99.77	125.46	121.23	101.31	0.807644	-0.308209	0.0529046	GO:0003676
DSJ_RS01515	WP_044242708.1	hypothetical protein CDS	288500	289150	651	1	forward	DSJ_RS01515	DSJ_01475	2176	327.06	176.7	93.38	87.15	112.68	76.09	82.24	81.35	1.22334	0.290825	0.0873878
DSJ_RS20660	WP_006118159.1	spore coat U domain-containing protein CDS	4070135	4070656	522	1	forward	DSJ_RS20660	DSJ_20295	1743.5	326.81	176.57	93.31	103.01	97.1	91.49	80.46	75.06	1.18789	0.248398	0.0506771
DSJ_RS01355	WP_006121069.1	MurR/RpiR family transcriptional regulator CDS	253080	253931	852	1	forward	DSJ_RS01355	DSJ_01310	2846	326.84	176.59	93.31	64.66	70.24	76.3	69.42	58.27	1.11873	0.161864	0.473842	GO:0006355;GO:1901135;GO:0003677;GO:0003700;GO:0097367
DSJ_RS11905	WP_006117937.1	IS630 family transposase CDS	2371542	2372573	1032	1	forward	DSJ_RS11905	DSJ_11750	3447	326.82	176.57	93.31	89.24	103.44	124	125.8	105.74	0.804382	-0.314047	0.0391166	GO:0003676
DSJ_RS10120	WP_044241780.1	lysozyme CDS	2046937	2047476	540	1	forward	DSJ_RS10120	DSJ_09990	1803	326.7	176.51	93.27	119.68	165.12	221.96	188.95	187.94	0.631327	-0.663541	0.0363733	GO:0009253;GO:0016998;GO:0031640;GO:0042742;GO:0003796
DSJ_RS07735	WP_006117937.1	IS630 family transposase CDS	1577621	1578652	1032	1	forward	DSJ_RS07735	DSJ_07625	3442	326.34	176.32	93.17	83.88	104.67	124.31	122.36	105.08	0.80091	-0.320288	0.0528312	GO:0003676
DSJ_RS09010	WP_044241399.1	IS630 family transposase CDS	1824003	1825034	1032	1	reverse	DSJ_RS09010	DSJ_08900	3440	326.16	176.21	93.12	86.54	100.83	128.69	115.48	104.52	0.804411	-0.313996	0.0487657	GO:0003676
DSJ_RS26485	WP_006122043.1	hypothetical protein CDS	209622	210173	552	1	reverse	DSJ_RS26485	DSJ_25940	680	120.46	225.62	93.07	117.58	115.08	132.36	150.37	139.41	0.771616	-0.374045	0.0266812
DSJ_RS00090	WP_006121361.1	LacI family transcriptional regulator CDS	18919	19875	957	1	forward	DSJ_RS00090	DSJ_00085	3186.5	325.8	176.02	93.02	70.89	80.27	46.99	42.21	47.66	1.78416	0.835244	0.00573536	GO:0006355;GO:0000976;GO:0003700
DSJ_RS21535	DSJ_RS21535	hypothetical protein CDS	4243755	>4244096	>342	1	forward	DSJ_RS21535	DSJ_21150	1138	325.58	175.91	92.95	99.33	109.83	233.74	240.1	300.59	0.390106	-1.35806	0.00197109	GO:0016020
DSJ_RS18730	WP_006117815.1	tkt CDS	3726996	3728996	2001	1	forward	DSJ_RS18730	DSJ_18425	6656.5	325.49	175.86	92.93	112.46	94.18	152.01	130.87	169.57	0.662106	-0.594865	0.0165778	GO:0006098;GO:0004802;GO:0046872;GO:0005829
DSJ_RS14205	WP_006119205.1	SDR family oxidoreductase CDS	2812141	2813034	894	1	forward	DSJ_RS14205	DSJ_13995	2973.5	325.44	175.83	92.91	86.83	111.01	223.07	226.28	400.29	0.342204	-1.54707	0.0342539	GO:0016491
DSJ_RS26045	WP_006117937.1	IS630 family transposase CDS	119638	120669	1032	1	forward	DSJ_RS26045	DSJ_25495	1229.5	116.5	218.2	92.79	90.98	99.91	128.01	127.96	108.29	0.778784	-0.360704	0.019458	GO:0003676
DSJ_RS13675	WP_006119064.1	arabinose ABC transporter substrate-binding protein CDS	2703230	2704213	984	1	forward	DSJ_RS13675	DSJ_13480	3268	324.96	175.57	92.78	68.89	113.8	115.09	113	72.91	0.915183	-0.127868	0.675623	GO:0042882;GO:0030246;GO:0030288
DSJ_RS08725	WP_006118516.1	Bax inhibitor-1/YccA family protein CDS	1776125	1776832	708	1	forward	DSJ_RS08725	DSJ_08610	2349.5	324.7	175.43	92.7	90.16	110.4	242.29	446.84	394.97	0.27051	-1.88625	0.0129397	GO:0005886
DSJ_RS08160	WP_006118413.1	lptE CDS	1665713	1666312	600	1	reverse	DSJ_RS08160	DSJ_08040	1989.5	324.44	175.29	92.63	94.22	85.42	79.87	96.36	93.94	1.00777	0.0111705	0.909917	GO:0015920;GO:0043165;GO:0001530;GO:0009279
DSJ_RS23945	WP_006120404.1	repA CDS	41943	42809	867	1	reverse	DSJ_RS23945	DSJ_23505	800	90.23	169	92.63	76.7	78.73	99.14	94.97	73.1	0.928334	-0.107285	0.538486	GO:0006276;GO:0003677
DSJ_RS10715	WP_044241399.1	IS630 family transposase CDS	2143979	2145010	1032	1	reverse	DSJ_RS10715	DSJ_10580	3421	324.35	175.24	92.6	88.52	102.89	121.24	119.25	103.58	0.825442	-0.27676	0.0465623	GO:0003676
DSJ_RS15400	WP_006120293.1	YebY family protein CDS	3066009	3066356	348	1	reverse	DSJ_RS15400	DSJ_15170	1151.5	323.77	174.92	92.44	90.32	100.52	88.61	90.56	98.33	1.02083	0.029741	0.677151
DSJ_RS04490	WP_006121831.1	DUF1435 domain-containing protein CDS	907699	907932	234	1	forward	DSJ_RS04490	DSJ_04420	774	323.65	174.86	92.4	96	180.78	118.93	172.61	137.29	0.860901	-0.216081	0.578158	GO:0016020
DSJ_RS01485	WP_006121097.1	uspB CDS	282702	283037	336	1	reverse	DSJ_RS01485	DSJ_01445	1111	323.53	174.8	92.37	79.75	126	79.15	93.46	89.82	1.136	0.183961	0.456743	GO:0005886
DSJ_RS25275	WP_044243379.1	hypothetical protein CDS	103219	103569	351	1	forward	DSJ_RS25275	DSJ_24750	203	56.55	105.92	92.24	122.18	78.5	62.14	62.75	67.4	1.52332	0.607223	0.0613327	GO:0003677
DSJ_RS02375	WP_006121228.1	DUF2326 domain-containing protein CDS	472016	473731	1716	1	reverse	DSJ_RS02375	DSJ_02330	5656.5	322.53	174.26	92.08	69.82	94.52	87.32	101.62	85.44	0.934543	-0.0976665	0.557749	GO:0006302;GO:0016887
DSJ_RS21870	WP_006118355.1	YtfJ family protein CDS	4310105	4310668	564	1	forward	DSJ_RS21870	DSJ_21490	1857.5	322.25	174.11	92	61.16	109.93	112.4	106.93	106.15	0.808314	-0.307012	0.221578
DSJ_RS21330	WP_006118266.1	DUF892 family protein CDS	4202357	4202863	507	1	forward	DSJ_RS21330	DSJ_20950	1667.5	321.81	173.87	91.88	71.82	102.34	66.01	70.8	105.8	1.09657	0.133004	0.638949
DSJ_RS19280	WP_052310103.1	hypothetical protein CDS	3802942	3803634	693	1	reverse	DSJ_RS19280	DSJ_18935	2279	321.78	173.85	91.87	121.22	140.76	98.45	126.02	142.65	0.963854	-0.0531138	0.82895	GO:0016020
DSJ_RS17220	WP_006120006.1	nrdB CDS	3460317	3461447	1131	1	forward	DSJ_RS17220	DSJ_16970	3719.5	321.79	173.85	91.87	156.43	215.38	139.79	225.22	173.87	0.860451	-0.216835	0.594977	GO:0006260;GO:0009263;GO:0004748
DSJ_RS00950	WP_006120997.1	rpe CDS	165852	166535	684	1	reverse	DSJ_RS00950	DSJ_00925	2245	321.15	173.51	91.69	112.54	100.47	103.52	119.97	127.66	0.86772	-0.204698	0.17268	GO:0009052;GO:0019323;GO:0004750;GO:0046872;GO:0005829
DSJ_RS08165	WP_006118414.1	leuS CDS	1666327	1668909	2583	1	reverse	DSJ_RS08165	DSJ_08045	8474	321	173.43	91.65	92.95	87.21	84.57	96.66	89.47	1.0041	0.00590365	0.929293	GO:0006429;GO:0106074;GO:0002161;GO:0004823;GO:0005524;GO:0005829
DSJ_RS25060	WP_025861853.1	type II toxin-antitoxin system CcdA family antitoxin CDS	62747	62983	237	1	reverse	DSJ_RS25060	DSJ_24550	228.5	94.28	176.58	91.59	89.95	85.51	103.59	112.37	117.07	0.80188	-0.318542	0.00718803
DSJ_RS26990	WP_006122367.1	helix-turn-helix domain-containing protein CDS	8096	8740	645	1	reverse	DSJ_RS26990	DSJ_26425	0	0	0	91.52	75.22	77.65	0	0	0	#DIV/0!	#DIV/0!	8.82222e-05	GO:0003677
DSJ_RS09705	WP_006118632.1	kdsB CDS	1971070	1971819	750	1	forward	DSJ_RS09705	DSJ_09585	2452	319.89	172.83	91.33	92.28	83.33	65.04	87.07	101.44	1.05281	0.0742452	0.704658	GO:0009103;GO:0033468;GO:0008690;GO:0005829
DSJ_RS18185	WP_044242286.1	helix-turn-helix domain-containing protein CDS	3630350	3631063	714	1	forward	DSJ_RS18185	DSJ_17915	2334	319.85	172.81	91.32	84.76	85.9	71.41	84.93	77.51	1.12029	0.163873	0.100187	GO:0045892;GO:0003677
DSJ_RS06770	WP_006117762.1	ispC CDS	1384801	1385997	1197	1	forward	DSJ_RS06770	DSJ_06660	3912	319.78	172.77	91.3	112.14	72.1	85.9	88.53	87.51	1.05192	0.0730254	0.715566	GO:0051484;GO:0005515;GO:0016853;GO:0030145;GO:0030604;GO:0070402
DSJ_RS16510	WP_044241399.1	IS630 family transposase CDS	3304590	3305621	1032	1	forward	DSJ_RS16510	DSJ_16275	3370	319.52	172.63	91.22	87.19	100.39	126.4	117.47	103.67	0.80221	-0.317948	0.0405823	GO:0003676
DSJ_RS23600	WP_237166145.1	ltrA CDS	32735	33988	1254	1	reverse	DSJ_RS23600	DSJ_23165	3484	271.68	508.85	91.22	76.78	71.19	298.52	512.98	282.5	0.218638	-2.19338	0.0187364	GO:0006278;GO:0006974;GO:0051607;GO:0003723;GO:0003964
DSJ_RS12040	WP_006119587.1	YqaE/Pmp3 family membrane protein CDS	2396820	2396978	159	1	forward	DSJ_RS12040	DSJ_11885	518.5	319.08	172.39	91.1	132.04	169.51	167.93	167.5	318.07	0.600842	-0.734943	0.189028	GO:0016020
DSJ_RS13325	WP_006118996.1	DUF1656 domain-containing protein CDS	2625494	2625736	243	1	reverse	DSJ_RS13325	DSJ_13145	791.5	318.71	172.19	90.99	91.42	89.81	181.95	202.52	160.05	0.499927	-1.00021	0.00178189	GO:0016020
DSJ_RS23630	WP_006118534.1	single-stranded DNA-binding protein CDS	36654	37205	552	1	reverse	DSJ_RS23630	DSJ_23195	380	67.32	126.08	90.94	78.82	87.33	73.97	84.43	93.29	1.02145	0.0306256	0.799729	GO:0006260;GO:0051096;GO:0003697;GO:0009295
DSJ_RS09980	WP_006118687.1	DUF3596 domain-containing protein CDS	2032606	2033898	1293	1	reverse	DSJ_RS09980	DSJ_09855	4208	318.44	172.04	90.91	74.75	95.03	96.85	97.66	81.73	0.943708	-0.083587	0.555673	GO:0006310;GO:0015074;GO:0003677
DSJ_RS04335	WP_006121801.1	lptF CDS	876854	877954	1101	1	forward	DSJ_RS04335	DSJ_04265	3582.5	318.38	172.01	90.9	85.3	88.34	85.59	97.81	85.06	0.985398	-0.0212213	0.784483	GO:0015920;GO:0055085;GO:0043190
DSJ_RS09540	WP_006117937.1	IS630 family transposase CDS	1928234	1929265	1032	1	forward	DSJ_RS09540		3357.5	318.33	171.99	90.88	86.56	102.41	120.04	119.84	106.07	0.808932	-0.30591	0.0290831	GO:0003676
DSJ_RS08080	WP_237166131.1	pagP CDS	1652357	1652884	528	1	forward	DSJ_RS08080	DSJ_07960	1716	318	171.81	90.79	101.03	81.86	425.71	710.14	418.16	0.176112	-2.50543	0.0113873	GO:0009245;GO:0016746;GO:0009279
DSJ_RS15880	WP_044241399.1	IS630 family transposase CDS	3163852	3164883	1032	1	forward	DSJ_RS15880	DSJ_15635	3347	317.34	171.45	90.6	85.89	100.28	117.02	115.37	104.38	0.821837	-0.283076	0.0261438	GO:0003676
DSJ_RS09950	WP_006118680.1	agp CDS	2026629	2028221	1593	1	forward	DSJ_RS09950	DSJ_09825	5165.5	317.28	171.42	90.58	115.89	105.51	116.35	127.37	126.19	0.843394	-0.245721	0.0764873	GO:0016311;GO:0003993;GO:0008877;GO:0030288
DSJ_RS04460	WP_006121824.1	MHS family MFS transporter CDS	900811	902205	1395	1	forward	DSJ_RS04460	DSJ_04390	4518	316.9	171.21	90.47	149.32	91.48	78.02	86.63	67.06	1.42968	0.515687	0.176724	GO:0055085;GO:0022857;GO:0016020
DSJ_RS26280	DSJ_RS26280	GGDEF and EAL domain-containing protein CDS	168272	170038	1767	1	reverse	DSJ_RS26280	DSJ_25735	2318	128.28	240.26	90.41	108.06	106.91	140.95	167.45	123.79	0.706587	-0.50106	0.0385324	GO:0005515
DSJ_RS12640	WP_237166058.1	hypothetical protein CDS	2488871	2489485	615	1	reverse	DSJ_RS12640	DSJ_12465	1987	316.13	170.8	90.26	81.27	109.44	192.44	224.82	152.99	0.492714	-1.02118	0.0125385
DSJ_RS13130	WP_006118969.1	FAD-binding oxidoreductase CDS	2590531	2593584	3054	1	forward	DSJ_RS13130	DSJ_12950	9862.5	315.98	170.72	90.21	89.39	122.66	120.53	143.27	110.88	0.806715	-0.309869	0.172841	GO:1903457;GO:0004458;GO:0008720;GO:0046872;GO:0051536;GO:0071949
DSJ_RS26365	WP_006122017.1	hypothetical protein CDS	186167	186499	333	1	forward	DSJ_RS26365	DSJ_25820	362	106.3	199.1	90.14	84.14	109.19	116.8	122.13	111.97	0.807837	-0.307864	0.0501027	GO:0016020
DSJ_RS01820	WP_006121155.1	ilvC CDS	351502	352977	1476	1	reverse	DSJ_RS01820	DSJ_01785	4761	315.61	170.52	90.11	180.07	103.66	78.69	107.21	120.9	1.21851	0.285122	0.506197	GO:0009097;GO:0009099;GO:0000287;GO:0004455;GO:0016853;GO:0005829
DSJ_RS26385	WP_006122022.1	AAA family ATPase CDS	190361	191560	1200	1	reverse	DSJ_RS26385	DSJ_25840	876	71.38	133.7	89.91	72.93	112.8	78.44	91.27	94.96	1.04145	0.0585906	0.785909
DSJ_RS22960	WP_006122491.1	IS630 family transposase CDS	3000	4031	1032	1	reverse	DSJ_RS22960	DSJ_22540	1162	110.1	206.22	89.9	83.11	97.75	120.98	117.1	106.64	0.785449	-0.34841	0.0149045	GO:0003676
DSJ_RS01520	WP_006121104.1	AlpA family phage regulatory protein CDS	289492	289800	309	1	forward	DSJ_RS01520	DSJ_01480	992.5	314.28	169.8	89.73	66.65	126.71	96.67	96.78	77.03	1.04662	0.0657389	0.833023
DSJ_RS01070	WP_006121015.1	sugar phosphorylase CDS	190178	191863	1686	1	forward	DSJ_RS01070	DSJ_01040	5415	314.26	169.79	89.72	70.21	81.44	73.26	68.94	68.48	1.14567	0.196193	0.155513	GO:0005975;GO:0009018
DSJ_RS09280	WP_082999187.1	rhtA CDS	1875683	1876594	912	1	reverse	DSJ_RS09280	DSJ_09165	2928	314.14	169.72	89.69	62.21	79.66	83.88	100.87	70.66	0.906621	-0.141429	0.539705	GO:0016020
DSJ_RS20620	WP_044241454.1	IS630 family transposase CDS	4061882	4062913	1032	1	reverse	DSJ_RS20620	DSJ_20255	3307.5	313.59	169.43	89.53	85.36	98.12	114.94	119.73	100.37	0.814858	-0.29538	0.0405635	GO:0003676
DSJ_RS00815	WP_044243452.1	IS630 family transposase CDS	142731	143753	1023	1	forward	DSJ_RS00815	DSJ_00800	3266.5	312.43	168.8	89.2	80.95	92.66	124.04	114.17	98.78	0.779875	-0.358686	0.0383373	GO:0003676
DSJ_RS03130	WP_006121553.1	diacylglycerol kinase CDS	623255	623623	369	1	forward	DSJ_RS03130	DSJ_03070	1177	312.1	168.62	89.11	123.24	156.81	133.65	114.88	110.8	1.02736	0.0389369	0.882298	GO:0006654;GO:0016310;GO:0004143;GO:0005524;GO:0046872;GO:0005886
DSJ_RS15010	WP_006119414.1	ansA CDS	2985814	2986827	1014	1	forward	DSJ_RS15010	DSJ_14785	3232	311.87	168.5	89.04	93.58	84.97	96.53	97.4	86.45	0.954383	-0.0673592	0.378063	GO:0006520;GO:0004067;GO:0005829
DSJ_RS22865	WP_006121383.1	malonic semialdehyde reductase CDS	4523279	4523869	591	1	reverse	DSJ_RS22865	DSJ_22475	1881	311.42	168.25	88.91	65.02	54.22	155.72	211.23	156.81	0.397415	-1.33128	0.00743412	GO:0006212;GO:0019740;GO:0035527
DSJ_RS14900	WP_237166136.1	ABC transporter substrate-binding protein CDS	2961614	2963191	1578	1	reverse	DSJ_RS14900	DSJ_14675	5012	310.78	167.91	88.73	100.63	113.33	163.89	152.46	121.1	0.691942	-0.531277	0.0372852	GO:0015833;GO:0055085;GO:1904680;GO:0030288;GO:0043190
DSJ_RS27825	WP_006122323.1	hypothetical protein CDS	129579	129743	165	1	forward	DSJ_RS27825		523.5	310.44	167.72	88.63	97.96	141.69	87.91	120.72	133.93	0.958314	-0.0614298	0.834286	GO:0016020
DSJ_RS06940	WP_006120695.1	Lrp/AsnC family transcriptional regulator CDS	1421352	1421747	396	1	reverse	DSJ_RS06940	DSJ_06830	1256	310.34	167.67	88.6	93.46	110.22	105.68	127.5	122.18	0.82249	-0.28193	0.0860199	GO:0043200;GO:0043565;GO:0005829
DSJ_RS20245	WP_006118087.1	PTS sugar transporter subunit IIB CDS	4002689	4002997	309	1	forward	DSJ_RS20245	DSJ_19885	979.5	310.16	167.57	88.55	71.81	83.56	101.53	64.28	58.76	1.08616	0.119243	0.675717	GO:0009401;GO:0016310;GO:0008982;GO:0016301;GO:0103111
DSJ_RS15110	WP_006119440.1	dsbB CDS	3008059	3008589	531	1	forward	DSJ_RS15110	DSJ_14885	1683	310.12	167.55	88.54	89.72	85.86	90.45	96.96	82.96	0.976884	-0.0337415	0.64611	GO:0006457;GO:0022900;GO:0009055;GO:0015035;GO:0016853;GO:0005886
DSJ_RS26250	WP_006121997.1	Cof-type HAD-IIB family hydrolase CDS	160813	161634	822	1	reverse	DSJ_RS26250	DSJ_25705	839	99.81	186.94	88.36	92.83	95.7	109.67	103	94.39	0.901746	-0.149208	0.109987	GO:0000287;GO:0016791;GO:0005829
DSJ_RS04870	WP_006120822.1	gcvP CDS	977842	980715	2874	1	forward	DSJ_RS04870	DSJ_04795	9088.5	309.42	167.17	88.34	133.96	90.86	136.59	128.61	148.99	0.756078	-0.403393	0.102295	GO:0019464;GO:0004375;GO:0016594;GO:0030170;GO:0005829;GO:0005960
DSJ_RS01510	WP_237166124.1	integrase arm-type DNA-binding domain-containingprotein CDS	287289	288503	1215	1	forward	DSJ_RS01510	DSJ_01470	3840.5	309.28	167.1	88.3	76.8	86.14	71.32	88.04	84.05	1.03217	0.0456777	0.693295	GO:0006310;GO:0015074;GO:0044826;GO:0046718;GO:0075713;GO:0003677
DSJ_RS02225	WP_006121204.1	glmU CDS	441097	442467	1371	1	forward	DSJ_RS02225	DSJ_02185	4331	309.1	167	88.25	103.18	91.07	103.14	118.41	100.62	0.876866	-0.189571	0.140218	GO:0006048;GO:0008360;GO:0009245;GO:0009252;GO:0071555;GO:0000287;GO:0003977;GO:0019134;GO:0005737
DSJ_RS04695	WP_006120854.1	YggS family pyridoxal phosphate-dependent enzyme CDS	941636	942343	708	1	reverse	DSJ_RS04695	DSJ_04625	2236	309.02	166.96	88.23	103	99.16	101.68	108.85	106.97	0.914614	-0.128765	0.139985	GO:0030170;GO:0005622
DSJ_RS23985	DSJ_RS23985	SH3 domain-containing protein CDS	<48831	50075	>1245	1	reverse	DSJ_RS23985	DSJ_23545	2599.5	204.17	382.41	88.1	75.97	63.78	224.34	177.32	122.96	0.434314	-1.20319	0.0303807
DSJ_RS13430	WP_006119012.1	tyrS CDS	2648719	2649993	1275	1	forward	DSJ_RS13430	DSJ_13245	4019.5	308.47	166.66	88.07	105.32	87.94	88.4	103.7	98.04	0.969635	-0.0444858	0.707971	GO:0006437;GO:0003723;GO:0004831;GO:0005524;GO:0005829
DSJ_RS11335	WP_033737525.1	hypothetical protein CDS	2249849	2250115	267	1	forward	DSJ_RS11335	DSJ_11185	840	307.83	166.31	87.89	90.85	125.32	140.85	83.95	120.68	0.880109	-0.184246	0.538231
DSJ_RS14690	WP_006119326.1	lapB CDS	2918721	2919890	1170	1	reverse	DSJ_RS14690	DSJ_14470	3680	307.76	166.27	87.87	68.73	83.59	83.94	84.55	78.21	0.973612	-0.0385816	0.741665	GO:0008653;GO:0046890;GO:0005506;GO:0005515;GO:0009898
DSJ_RS23005	WP_006122498.1	H-NS histone family protein CDS	10578	11030	453	1	reverse	DSJ_RS23005	DSJ_22585	414	89.37	167.38	87.81	87.08	97.75	98.2	123.95	121.42	0.79355	-0.333607	0.0563754	GO:0006355;GO:0000976;GO:0001217;GO:0003680;GO:0003681;GO:0030527;GO:0046983;GO:0005829;GO:0009295;GO:0032993
DSJ_RS12785	WP_006118910.1	gamma-glutamylcyclotransferase CDS	2515569	2516243	675	1	forward	DSJ_RS12785	DSJ_12610	2119.5	307.24	165.99	87.72	58.15	57.12	156.71	214.86	156.77	0.384203	-1.38006	0.00764665	GO:0006751;GO:0003839;GO:0016740;GO:0061928;GO:0005737
DSJ_RS15095	WP_006119433.1	D-amino acid dehydrogenase CDS	3003595	3004896	1302	1	reverse	DSJ_RS15095	DSJ_14870	4087.5	307.18	165.96	87.7	95.3	128.17	133.77	92.86	92.19	0.976005	-0.0350392	0.897182	GO:0019478;GO:0008718;GO:0005737
DSJ_RS25590	WP_006121874.1	sctV CDS	26237	28390	2154	1	forward	DSJ_RS25590	DSJ_25040	5706.5	259.06	485.21	87.6	73.62	37.77	284.65	173.17	125.96	0.340865	-1.55273	0.0600426	GO:0009306;GO:0034053;GO:0005886
DSJ_RS10420	DSJ_RS10420	TetR family transcriptional regulator C-terminaldomain-containing protein CDS	<2089404	2089562	>159	1	forward	DSJ_RS10420		498.5	306.77	165.74	87.58	98.52	113.67	88.52	82	110.21	1.06782	0.0946728	0.607347	GO:0045892;GO:0003677
DSJ_RS23295	WP_006122553.1	hypothetical protein CDS	20534	20815	282	1	reverse	DSJ_RS23295	DSJ_22875	366	126.91	237.71	87.52	92.91	103.98	139.45	115.69	132.39	0.733904	-0.446336	0.0158599
DSJ_RS03470	WP_006121623.1	substrate-binding domain-containing protein CDS	693835	694935	1101	1	forward	DSJ_RS03470	DSJ_03400	3447	306.34	165.51	87.46	131.63	46.61	232.26	234.63	207.87	0.39377	-1.34458	0.00631838	GO:0030288
DSJ_RS22950	WP_006122489.1	replication initiation protein CDS	1717	2538	822	1	forward	DSJ_RS22950	DSJ_22530	1006	119.67	224.15	87.44	107.1	139.8	131.5	131.42	99.84	0.921656	-0.117699	0.636545	GO:0006270;GO:0071897;GO:0003887
DSJ_RS27880	WP_167387051.1	hypothetical protein CDS	2185348	2185515	168	1	reverse	DSJ_RS27880		525.5	306.06	165.36	87.38	68.49	54.95	65.87	87.19	70.69	0.942212	-0.0858759	0.724731
DSJ_RS10890	WP_006118850.1	MFS transporter CDS	2180432	2181736	1305	1	forward	DSJ_RS10890	DSJ_10755	4077	305.69	165.16	87.27	94.2	43.85	135.03	125.08	123.01	0.588119	-0.765821	0.0313886	GO:0055085;GO:0022857;GO:0016020
DSJ_RS04005	WP_006121738.1	kdsC CDS	809635	810201	567	1	reverse	DSJ_RS04005	DSJ_03935	1771	305.62	165.12	87.25	93.03	88.14	84.71	92.18	83.01	1.03278	0.0465355	0.443157	GO:0009103;GO:0019143;GO:0046872
DSJ_RS24835	DSJ_RS24835	hypothetical protein CDS	17321	18675	1355	1	reverse	DSJ_RS24835	DSJ_24335	1027	74.11	138.82	87.25	73.63	70.16	81.44	77.39	67.03	1.02293	0.0327139	0.810817	GO:0000050;GO:0019240;GO:0042450;GO:0004585;GO:0005739
DSJ_RS25830	WP_006121919.1	rutR CDS	75534	76223	690	1	forward	DSJ_RS25830	DSJ_25280	540	76.53	143.33	87.25	86.41	76.99	84.09	100.19	87.47	0.922355	-0.116606	0.299301	GO:0045892;GO:0003677
DSJ_RS20865	WP_006118189.1	yqiA CDS	4111540	4112121	582	1	reverse	DSJ_RS20865	DSJ_20500	1814	304.97	164.77	87.07	88.15	92.56	106.62	107.72	88.9	0.883063	-0.179412	0.135033	GO:0016787
DSJ_RS13485	WP_006119023.1	rsxA CDS	2660727	2661308	582	1	reverse	DSJ_RS13485	DSJ_13300	1811.5	304.55	164.54	86.95	75.83	85.14	73.29	81.41	86.06	1.02974	0.0422789	0.662862	GO:0022900;GO:0005886
DSJ_RS04590	DSJ_RS04590	IS630 family transposase CDS	922714	>923475	>762	1	reverse	DSJ_RS04590	DSJ_04520	2371.5	304.52	164.52	86.94	79.52	94.27	111.89	115.04	106.99	0.780816	-0.356946	0.00738377	GO:0003676
DSJ_RS23075	WP_006122468.1	hypothetical protein CDS	6292	11862	5571	1	reverse	DSJ_RS23075	DSJ_22655	8936	156.85	293.78	86.94	86.71	107.17	172.35	153.6	131.53	0.613841	-0.704063	0.0123732
DSJ_RS19000	WP_006117855.1	cysS CDS	3759765	3761150	1386	1	reverse	DSJ_RS19000	DSJ_18685	4306	303.99	164.24	86.79	90.35	83.01	86.98	84.75	89.9	0.994343	-0.00818427	0.858278	GO:0006423;GO:0004817;GO:0005524;GO:0008270;GO:0005829
DSJ_RS25425	DSJ_RS25425	transposase CDS	<128233	128448	>216	1	forward	DSJ_RS25425	DSJ_24885	141	63.83	119.56	86.78	76.56	79.09	70.14	66.53	67.38	1.18809	0.248646	0.0171938
DSJ_RS08295	WP_006118428.1	glnS CDS	1692414	1694081	1668	1	forward	DSJ_RS08295	DSJ_08180	5174	303.51	163.98	86.65	109.56	101.15	130.06	122.01	116.73	0.806291	-0.310628	0.0369428	GO:0006424;GO:0006425;GO:0004819;GO:0005524;GO:0005829
DSJ_RS00675	WP_006120554.1	OsmC family protein CDS	117061	117465	405	1	reverse	DSJ_RS00675	DSJ_00660	1255	303.2	163.81	86.57	97.41	113.36	94.05	94.53	89.54	1.06911	0.0964061	0.465029
DSJ_RS14540	WP_006119290.1	tpx CDS	2887239	2887742	504	1	forward	DSJ_RS14540	DSJ_14320	1560.5	302.96	163.68	86.49	113.31	102.04	111.92	138.6	133.47	0.786062	-0.347285	0.0721834	GO:0098869;GO:0008379
DSJ_RS25900	WP_006121931.1	MBL fold metallo-hydrolase CDS	86921	87706	786	1	forward	DSJ_RS25900	DSJ_25350	581.5	72.34	135.5	86.47	71.04	89.46	79.49	75.53	71.22	1.09163	0.126482	0.326596	GO:0016787
DSJ_RS15015	WP_006119415.1	pncA CDS	2986844	2987452	609	1	forward	DSJ_RS15015	DSJ_14790	1884.5	302.78	163.58	86.44	69.28	67.84	63.69	73.89	70.33	1.07527	0.104703	0.478498	GO:0008936
DSJ_RS12490	WP_044242075.1	tail fiber assembly protein CDS	2458855	2459283	429	1	forward	DSJ_RS12490	DSJ_12320	1327.5	302.78	163.58	86.44	67.4	120.62	125.48	99.2	118.57	0.799592	-0.322664	0.258966
DSJ_RS02465	WP_006121244.1	pyrE CDS	487971	488612	642	1	forward	DSJ_RS02465	DSJ_02410	1983.5	302.3	163.33	86.31	60.17	57.24	48.45	52.63	55.04	1.30489	0.383932	0.168059	GO:0006207;GO:0044205;GO:0046132;GO:0000287;GO:0004588;GO:0005737
DSJ_RS07990	WP_006118380.1	nudK CDS	1632760	1633338	579	1	forward	DSJ_RS07990	DSJ_07870	1788	302.16	163.25	86.27	126.89	75.32	84.81	106.75	92.22	1.01656	0.0236984	0.930837	GO:0006753;GO:0019693;GO:0016818;GO:0046872;GO:0005829
DSJ_RS02900	WP_006122329.1	DUF1471 domain-containing protein CDS	575308	575526	219	1	reverse	DSJ_RS02900	DSJ_02845	676	302.03	163.18	86.23	65.28	70.09	41.7	60.8	417.85	0.425867	-1.23152	0.461836
DSJ_RS18415	WP_006120355.1	hypothetical protein CDS	3669503	3669784	282	1	reverse	DSJ_RS18415	DSJ_18120	869.5	301.69	163	86.13	135.56	113.76	126.12	110.77	153.1	0.86015	-0.217339	0.390822
DSJ_RS04355	WP_006121805.1	glutamine amidotransferase CDS	880747	881502	756	1	reverse	DSJ_RS04355	DSJ_04285	2330.5	301.63	162.96	86.12	125.15	58.76	23.02	28.7	36.76	3.05188	1.6097	0.0370636
DSJ_RS00245	WP_006121327.1	yihI CDS	53498	54016	519	1	reverse	DSJ_RS00245	DSJ_00240	1599	301.46	162.87	86.07	65.74	77.42	55.9	66.71	58.15	1.26815	0.34272	0.0748312	GO:0042254;GO:0005096
DSJ_RS12030	WP_006119589.1	mannosyl-3-phosphoglycerate phosphatase-related protein CDS	2394952	2395737	786	1	reverse	DSJ_RS12030	DSJ_11875	2421.5	301.44	162.86	86.06	78.74	80.86	96.58	77.79	83.42	0.952946	-0.0695333	0.53584	GO:0051479;GO:0000287;GO:0050531;GO:0005829
DSJ_RS25045	DSJ_RS25045	SH3 domain-containing protein CDS	<59798	61042	>1245	1	reverse	DSJ_RS25045	DSJ_24535	2582.5	202.84	379.91	86.06	75.99	64.32	222.88	177.5	127.65	0.428707	-1.22194	0.0234891
DSJ_RS14735	WP_006119339.1	DUF2498 family protein CDS	2930012	2930260	249	1	forward	DSJ_RS14735	DSJ_14510	767	301.4	162.84	86.05	64.31	73.15	68.39	72.42	78.78	1.01785	0.025527	0.860994
DSJ_RS07135	DSJ_RS07135	integrase arm-type DNA-binding domain-containingprotein CDS	<1463383	1464258	>876	1	reverse	DSJ_RS07135	DSJ_07025	2697	301.25	162.76	86.01	91.15	99.97	151.97	166.45	122.8	0.628099	-0.670935	0.0153332	GO:0006310;GO:0015074;GO:0044826;GO:0046718;GO:0075713;GO:0003677
DSJ_RS04380	WP_006121810.1	substrate-binding domain-containing protein CDS	885727	886677	951	1	forward	DSJ_RS04380	DSJ_04310	2926.5	301.1	162.68	85.97	97.18	101.09	99.71	84.71	90.29	1.03469	0.0492002	0.64061	GO:0030288
DSJ_RS10670	WP_006118813.1	flgN CDS	2137910	2138341	432	1	reverse	DSJ_RS10670	DSJ_10535	1329.5	301.13	162.69	85.97	87.28	89.73	110.8	109.94	111.66	0.791155	-0.337967	4.38533e-05	GO:0044780;GO:0005515
DSJ_RS13160	WP_006118975.1	sufS CDS	2598331	2599554	1224	1	forward	DSJ_RS13160	DSJ_12980	3765.5	301.01	162.63	85.94	93.76	78.66	103.72	91.11	110.99	0.844811	-0.2433	0.094905	GO:0006534;GO:0016829;GO:0030170;GO:0031071
DSJ_RS17190	WP_006120000.1	rcsD CDS	3447522	3450185	2664	1	forward	DSJ_RS17190	DSJ_16940	8188.5	300.76	162.49	85.87	97.08	98.63	92.38	94.68	82.02	1.04645	0.0655097	0.49793	GO:0000160;GO:0046777;GO:0000155;GO:0005524;GO:0009927;GO:0016774;GO:0005886
DSJ_RS10145	WP_006118716.1	terminase small subunit CDS	2049188	2049913	726	1	forward	DSJ_RS10145	DSJ_10015	2227.5	300.21	162.2	85.71	78.93	120.09	217.7	164.08	145.55	0.539947	-0.889112	0.0322521	GO:0051276
DSJ_RS01660	WP_006121126.1	alpha/beta hydrolase CDS	313717	314655	939	1	reverse	DSJ_RS01660	DSJ_01620	2877	299.79	161.97	85.59	80.79	82.34	117.29	138.97	103.16	0.692004	-0.531148	0.0246462	GO:0016787
DSJ_RS22295	WP_006121474.1	ubiB CDS	4398554	4400191	1638	1	reverse	DSJ_RS22295	DSJ_21915	5013.5	299.48	161.8	85.5	90.88	79.46	83.96	90.27	96.9	0.943606	-0.0837429	0.364274	GO:0010795;GO:0016310;GO:0004672;GO:0005524;GO:0005886
DSJ_RS15675	WP_006120234.1	otsA CDS	3121592	3123028	1437	1	reverse	DSJ_RS15675	DSJ_15445	4397.5	299.43	161.78	85.49	93.03	76.45	93.05	85.95	111.41	0.877966	-0.187764	0.258348	GO:0005992;GO:0003825
DSJ_RS15875	DSJ_RS15875	regulatory protein GemA CDS	<3163633	3163767	>135	1	reverse	DSJ_RS15875		413	299.34	161.73	85.46	64.01	80.96	88.34	80.96	67.42	0.973429	-0.038853	0.826356
DSJ_RS18695	WP_006117808.1	RpoE-regulated lipoprotein CDS	3719764	3720384	621	1	reverse	DSJ_RS18695	DSJ_18390	1898	299.05	161.57	85.38	94.61	83.95	63.41	85.15	81.52	1.14717	0.198074	0.207192
DSJ_RS00740	WP_006122325.1	CcdB family protein CDS	129224	129538	315	1	forward	DSJ_RS00740	DSJ_00725	961.5	298.66	161.36	85.27	100.8	113.18	114.27	125.23	128.87	0.812363	-0.299804	0.0662486	GO:0006276;GO:0008657
DSJ_RS23125	WP_237166141.1	DUF2913 family protein CDS	18283	18930	648	1	forward	DSJ_RS23125	DSJ_22700	702.5	106.01	198.55	85.14	82.82	77.02	116.48	127.58	90.44	0.732377	-0.449342	0.0570957
DSJ_RS23010	WP_006122499.1	hypothetical protein CDS	11257	11493	237	1	reverse	DSJ_RS23010	DSJ_22590	270.5	111.61	209.04	85.1	93.73	122.82	122.63	112.37	137.4	0.810016	-0.303977	0.156201
DSJ_RS14255	WP_006119216.1	ydfG CDS	2825576	2826322	747	1	forward	DSJ_RS14255	DSJ_14040	2275	297.99	161	85.08	86.92	86.17	93.57	115.42	140.22	0.739297	-0.435774	0.0876264	GO:0035527;GO:0005829
DSJ_RS23880	DSJ_RS23880	DDE-type integrase/transposase/recombinase CDS	25768	27446	1679	1	reverse	DSJ_RS23880	DSJ_23445	3175	184.91	346.34	84.97	98.46	86.75	203.18	166.91	126.69	0.543862	-0.878686	0.028352	GO:0015074;GO:0003676
DSJ_RS02915	DSJ_RS02915	IS630 family transposase CDS	577706	>578620	>915	1	forward	DSJ_RS02915	DSJ_02860	2781.5	297.44	160.7	84.92	80.32	90.18	115.67	108.84	97.62	0.79291	-0.334772	0.0205374	GO:0003676
DSJ_RS27530	WP_141119381.1	hypothetical protein CDS	3290667	3291122	456	1	reverse	DSJ_RS27530		1386	297.4	160.68	84.91	71.11	103.63	114.75	116.81	120.62	0.737265	-0.439745	0.0322843
DSJ_RS05575	WP_006120697.1	clpB CDS	1123454	1126027	2574	1	forward	DSJ_RS05575	DSJ_05490	7821	297.3	160.63	84.88	77.09	129.55	60.9	76.56	155.48	0.995153	-0.00701034	0.98941	GO:0006508;GO:0034605;GO:0042026;GO:0005524;GO:0008233;GO:0016887;GO:0005737
DSJ_RS09595	WP_006118611.1	DNA translocase FtsK 4TM domain-containing protein CDS	1941029	1944490	3462	1	forward	DSJ_RS09595	DSJ_09475	10515	297.19	160.56	84.85	101.06	92.17	141.65	152.47	151.59	0.623903	-0.680605	0.000662732	GO:0007059;GO:0051301;GO:0003677;GO:0005524;GO:0005886
DSJ_RS10140	WP_006118715.1	hypothetical protein CDS	2049001	2049186	186	1	forward	DSJ_RS10140	DSJ_10010	564	296.7	160.3	84.71	118.9	168.48	278.15	212.09	208.83	0.532264	-0.909785	0.030379
DSJ_RS06440	WP_006117694.1	IS630 family transposase CDS	1308033	1309064	1032	1	forward	DSJ_RS06440	DSJ_06330	3129	296.67	160.28	84.7	81.04	88.01	114.01	112.36	97.63	0.783179	-0.352586	0.0137538	GO:0003676
DSJ_RS06815	WP_006117771.1	lpxB CDS	1394657	1395805	1149	1	forward	DSJ_RS06815	DSJ_06705	3475	295.92	159.88	84.49	80.63	53.04	50.59	61.18	53.42	1.32066	0.40126	0.164679	GO:0009245;GO:0005543;GO:0008915
DSJ_RS16740	WP_006119977.1	yejM CDS	3354304	3356058	1755	1	forward	DSJ_RS16740	DSJ_16500	5304	295.71	159.77	84.43	75.48	82.15	69.64	78.34	69.75	1.11174	0.152824	0.108587	GO:0008484;GO:0016020
DSJ_RS08485	WP_006118466.1	tolR CDS	1728866	1729294	429	1	forward	DSJ_RS08485	DSJ_08370	1296.5	295.71	159.76	84.42	89.98	88.22	78.89	87.56	67.62	1.12197	0.166037	0.187963	GO:0007049;GO:0015031;GO:0051301;GO:0055085;GO:0022857;GO:0005886
DSJ_RS02475	WP_044242790.1	dut CDS	489360	489818	459	1	reverse	DSJ_RS02475	DSJ_02420	1384.5	295.14	159.46	84.26	100.49	82.68	77.25	83.16	68.61	1.16771	0.223688	0.145176	GO:0006226;GO:0046081;GO:0000287;GO:0004170
DSJ_RS06010	WP_006117614.1	trpR CDS	1208475	1208822	348	1	forward	DSJ_RS06010	DSJ_05910	1049.5	295.09	159.43	84.25	103.2	95.44	100.04	82.59	89.94	1.03786	0.0536144	0.669173	GO:0045892;GO:0003700;GO:0043565;GO:0005737
DSJ_RS14725	WP_006119335.1	cysB CDS	2925880	2926854	975	1	reverse	DSJ_RS14725	DSJ_14500	2937	294.74	159.24	84.15	96.96	86.85	70.09	83.88	100.84	1.05161	0.0725958	0.675063	GO:0006355;GO:0019344;GO:0000976;GO:0003700
DSJ_RS01020	WP_006121007.1	intracellular growth attenuator family protein CDS	177936	180071	2136	1	forward	DSJ_RS01020	DSJ_00990	6434	294.73	159.24	84.15	103.02	61.17	129.71	101.46	88.92	0.775844	-0.366161	0.234159	GO:0005886
DSJ_RS23620	WP_006118536.1	antirestriction protein CDS	35261	35659	399	1	reverse	DSJ_RS23620	DSJ_23185	317	77.69	145.51	84.09	79.02	56.64	85.36	117.64	60.63	0.833555	-0.262651	0.474173
DSJ_RS08110	WP_006118403.1	lipB CDS	1656421	1657077	657	1	reverse	DSJ_RS08110	DSJ_07990	1976	294.28	159	84.02	70.51	78.49	72.12	71.95	76.46	1.05664	0.0794789	0.376626	GO:0009249;GO:0016874;GO:0033819;GO:0005737
DSJ_RS28315	DSJ_RS28315	trpD CDS	2942082	2943675	1594	1	forward	DSJ_RS28315		4791.5	294.12	158.91	83.97	127.65	85.81	120.42	79.6	135.86	0.885525	-0.175396	0.591843	GO:0000162;GO:0002047;GO:0006541;GO:0004048;GO:0016787;GO:0005829
DSJ_RS22455	WP_006121452.1	yigB CDS	4429738	4430454	717	1	reverse	DSJ_RS22455	DSJ_22070	2155	294.09	158.89	83.96	102.88	95.65	107.67	107.17	107.94	0.875178	-0.192351	0.0716378	GO:0018784;GO:0046872
DSJ_RS02125	WP_006121186.1	YgiW/YdeI family stress tolerance OB fold protein CDS	419249	419650	402	1	reverse	DSJ_RS02125	DSJ_02085	1208	294.03	158.86	83.95	159.96	63.7	34.21	60.73	76.77	1.79145	0.841128	0.227653	GO:0016020
DSJ_RS22980	WP_006122495.1	plasmid partition protein ParG CDS	6032	6262	231	1	reverse	DSJ_RS22980	DSJ_22560	80.5	34.08	63.82	83.87	37.09	63.39	37.44	40.83	37.51	1.59224	0.671061	0.167767	GO:0006355;GO:0043565
DSJ_RS13015	WP_006118951.1	ghoS CDS	2567999	2568301	303	1	reverse	DSJ_RS13015	DSJ_12840	907.5	293.06	158.33	83.67	77.59	71.09	98.4	71.05	87.55	0.904086	-0.145469	0.40046	GO:0004521
DSJ_RS20685	WP_006118163.1	exbD CDS	4076430	4076852	423	1	reverse	DSJ_RS20685	DSJ_20320	1267	293.08	158.34	83.67	81.78	218.91	136.02	194.78	184.92	0.745288	-0.42413	0.421158	GO:0015031;GO:0055085;GO:0022857;GO:0005886
DSJ_RS15520	WP_006120268.1	YebC/PmpR family DNA-binding transcriptional regulator CDS	3088767	3089510	744	1	reverse	DSJ_RS15520	DSJ_15290	2223	292.36	157.95	83.47	73.71	63.75	69.1	73.98	81.06	0.985679	-0.0208108	0.88029	GO:0006355;GO:0003677;GO:0005829
DSJ_RS13690	WP_006119067.1	araC CDS	2706924	2707841	918	1	forward	DSJ_RS13690	DSJ_13495	2743	292.37	157.96	83.47	67.2	92.55	128.28	100.33	80.86	0.785924	-0.347538	0.230623	GO:0006355;GO:0003700;GO:0043565
DSJ_RS17250	WP_006120012.1	glucan biosynthesis protein CDS	3465171	3466829	1659	1	forward	DSJ_RS17250	DSJ_17000	4953	292.12	157.83	83.4	127.9	89.24	106.41	107.42	119.82	0.900764	-0.150778	0.492116	GO:0051274;GO:0003824;GO:0030246;GO:0030288
DSJ_RS01415	WP_006121081.1	epoxyqueuosine reductase QueH CDS	268056	268712	657	1	reverse	DSJ_RS01415	DSJ_01370	1959	291.75	157.63	83.3	101.29	103.09	87.33	84.7	97.2	1.06853	0.0956257	0.451257	GO:0008033;GO:0008616;GO:0046872;GO:0051539;GO:0052693
DSJ_RS07920	WP_006120461.1	purM CDS	1615052	1616092	1041	1	forward	DSJ_RS07920	DSJ_07800	3104	291.75	157.63	83.3	99.79	69.41	86.49	85.76	80	1.00099	0.00142912	0.993069	GO:0006189;GO:0046084;GO:0004637;GO:0004641;GO:0005524;GO:0005829
DSJ_RS08635	WP_006118498.1	pyridoxal phosphatase CDS	1758952	1759770	819	1	reverse	DSJ_RS08635	DSJ_08520	2442	291.75	157.62	83.29	91.01	85.81	93.21	95.72	100.26	0.899443	-0.152896	0.0342544	GO:0000287;GO:0033883;GO:0005829
DSJ_RS17020	WP_006119978.1	integrase domain-containing protein CDS	3397171	3398412	1242	1	forward	DSJ_RS17020	DSJ_16770	3702	291.65	157.57	83.27	94.89	106.79	103.81	96.67	129.17	0.864402	-0.210226	0.281252	GO:0006310;GO:0015074;GO:0044826;GO:0046718;GO:0075713;GO:0003677
DSJ_RS22955	WP_006122490.1	hypothetical protein CDS	2568	2984	417	1	forward	DSJ_RS22955	DSJ_22535	432	101.3	189.74	83.2	77.34	110.35	111.31	107.11	110.54	0.823474	-0.280205	0.131985	GO:0016020
DSJ_RS28470	WP_237166142.1	hypothetical protein CDS	15919	17145	1227	1	forward	DSJ_RS28470	DSJ_22850	1174	93.56	175.24	83.19	61.54	85.73	102.81	111.87	96.32	0.741029	-0.432398	0.0393218
DSJ_RS25195	WP_044243389.1	hypothetical protein CDS	93705	94382	678	1	forward	DSJ_RS25195	DSJ_24675	1310	188.94	353.87	83.11	75.3	112.37	207.6	228.81	163.54	0.451338	-1.14772	0.00791416	GO:0016020
DSJ_RS01300	WP_006121057.1	DUF1145 family protein CDS	240764	241033	270	1	forward	DSJ_RS01300	DSJ_01255	803	291	157.22	83.08	78.4	83.31	72.43	84.66	67.24	1.0912	0.125922	0.275655	GO:0016020
DSJ_RS12130	WP_006119560.1	site-specific integrase CDS	2411760	2413043	1284	1	reverse	DSJ_RS12130	DSJ_11975	3818	290.95	157.19	83.07	87.57	180.9	175.6	153.01	136.43	0.755935	-0.403666	0.32626	GO:0006310;GO:0015074;GO:0003677
DSJ_RS14770	WP_006119347.1	rluB CDS	2936191	2937075	885	1	forward	DSJ_RS14770	DSJ_14545	2628	290.55	156.98	82.95	91.35	91.68	83.65	89.4	88.11	1.01846	0.0263838	0.656164	GO:0000455;GO:0003723;GO:0120159
DSJ_RS06630	WP_206536932.1	pcnB CDS	1350761	1352179	1419	1	reverse	DSJ_RS06630	DSJ_06520	4213	290.51	156.95	82.94	91.18	82.06	74.43	79.33	60.78	1.19409	0.255911	0.0910333	GO:0006378;GO:0003723;GO:0005524;GO:1990817
DSJ_RS25605	WP_006121877.1	hypothetical protein CDS	30649	31089	441	1	forward	DSJ_RS25605	DSJ_25055	1479.5	328.06	614.45	82.86	90.13	32.48	360.47	202.81	168.65	0.280724	-1.83278	0.046874
DSJ_RS00275	WP_006121318.1	YihD family protein CDS	60428	60703	276	1	reverse	DSJ_RS00275	DSJ_00265	818.5	290.17	156.77	82.84	63.71	72.41	71.24	69.76	62.78	1.07449	0.103655	0.454427
DSJ_RS02230	WP_006121205.1	glmS CDS	442613	444442	1830	1	forward	DSJ_RS02230	DSJ_02190	5418	289.69	156.51	82.71	108.44	93.35	93.12	103.08	113.89	0.917476	-0.124258	0.423366	GO:0005975;GO:0006002;GO:0006047;GO:0006487;GO:0006541;GO:0004360;GO:0097367;GO:0005829
DSJ_RS25635	WP_006121883.1	sctU CDS	34297	35379	1083	1	forward	DSJ_RS25635	DSJ_25085	1841.5	166.27	311.42	82.67	62.87	53.46	182.7	129.1	103.19	0.47953	-1.06031	0.0447291	GO:0009306;GO:0005886
DSJ_RS15665	WP_006120237.1	flhC CDS	3119503	3120081	579	1	reverse	DSJ_RS15665	DSJ_15435	1712.5	289.4	156.36	82.62	37.64	209.29	34.05	43.79	39.01	2.82028	1.49584	0.240368	GO:0045893;GO:1902208;GO:0003677;GO:0008270;GO:0005737
DSJ_RS04740	WP_006120845.1	sugar porter family MFS transporter CDS	949839	951230	1392	1	reverse	DSJ_RS04740	DSJ_04670	4106	288.62	155.93	82.4	101.55	72.31	134	117.34	145.95	0.64502	-0.632584	0.0169589	GO:0055085;GO:0022857;GO:0016020
DSJ_RS22095	WP_006120969.1	aaeA CDS	4353950	4354882	933	1	reverse	DSJ_RS22095	DSJ_21715	2751.5	288.56	155.9	82.38	54.53	49.21	61.78	49.71	40.12	1.22762	0.295868	0.393604	GO:0009636;GO:0055085;GO:0022857;GO:0005886
DSJ_RS05380	WP_006120731.1	surE CDS	1087618	1088379	762	1	forward	DSJ_RS05380	DSJ_05295	2246	288.4	155.82	82.34	83.28	68.98	92.15	96.11	94.79	0.828829	-0.270854	0.0275018	GO:0046050;GO:0000166;GO:0004309;GO:0008254;GO:0046872;GO:0106411;GO:0005737
DSJ_RS06825	WP_006117773.1	dnaE CDS	1396453	1399935	3483	1	forward	DSJ_RS06825	DSJ_06715	10248	287.89	155.54	82.19	87.47	71.56	58.91	72.4	64.93	1.22921	0.29773	0.0696053	GO:0006260;GO:0071897;GO:0003676;GO:0003887;GO:0008408;GO:0005737
DSJ_RS17685	DSJ_RS17685	IS3 family transposase CDS	3558789	>3559616	>828	1	reverse	DSJ_RS17685	DSJ_17435	2435.5	287.81	155.5	82.17	76.85	79.24	91.94	116.06	91.29	0.796084	-0.329007	0.0702441	GO:0015074;GO:0003676
DSJ_RS16660	WP_006119958.1	yeiP CDS	3337180	3337752	573	1	forward	DSJ_RS16660	DSJ_16420	1681	287.05	155.09	81.95	81.1	71.17	91.98	83.27	66.77	0.967771	-0.047262	0.766014	GO:0006414;GO:0003746;GO:0005829
DSJ_RS13060	WP_006118959.1	pheT CDS	2575459	2577846	2388	1	forward	DSJ_RS13060	DSJ_12880	7004.5	287	155.06	81.94	79.86	73.05	89.9	79.02	88.85	0.911084	-0.134345	0.156293	GO:0006432;GO:0000049;GO:0000287;GO:0004826;GO:0005524;GO:0009328
DSJ_RS06395	WP_006117685.1	secA CDS	1298737	1301442	2706	1	forward	DSJ_RS06395	DSJ_06285	7934.5	286.9	155.01	81.91	114.22	106.3	102.58	111.07	111.88	0.929039	-0.106189	0.491018	GO:0006605;GO:0017038;GO:0043952;GO:0065002;GO:0005524;GO:0015462;GO:0046872;GO:0005829;GO:0005886;GO:0031522
DSJ_RS03625	WP_006121666.1	yghU CDS	731153	732016	864	1	forward	DSJ_RS03625	DSJ_03555	2524.5	285.9	154.46	81.62	100.22	96.37	67.53	82.26	106.08	1.08731	0.120763	0.585738	GO:0016740
DSJ_RS15950	WP_044242190.1	helix-turn-helix domain-containing protein CDS	3172124	3172387	264	1	reverse	DSJ_RS15950	DSJ_15705	770	285.39	154.19	81.48	128.01	116.69	100.32	105.5	110.99	1.02958	0.0420505	0.83829	GO:0003677
DSJ_RS20870	WP_006118190.1	cpdA CDS	4112125	4112952	828	1	reverse	DSJ_RS20870	DSJ_20505	2414	285.27	154.12	81.44	79.95	97.95	101.87	100.71	83.18	0.907545	-0.139959	0.351358	GO:0000166;GO:0004115;GO:0046872
DSJ_RS22300	WP_006121473.1	SCP2 domain-containing protein CDS	4400188	4400793	606	1	reverse	DSJ_RS22300	DSJ_21920	1766	285.14	154.06	81.41	76.15	74.94	76.15	85.7	76.31	0.976234	-0.0347004	0.639567	GO:0032150;GO:0005737
DSJ_RS09400	WP_082999267.1	aspartate:alanine antiporter CDS	1903562	1905250	1689	1	reverse	DSJ_RS09400	DSJ_09285	4921	285.08	154.02	81.39	57.01	84.94	59.8	53.41	57.35	1.30945	0.388962	0.121473	GO:0006813;GO:0098655;GO:0008324;GO:0005886
DSJ_RS07130	WP_006120487.1	ABC transporter substrate-binding protein CDS	1462041	1463039	999	1	reverse	DSJ_RS07130	DSJ_07020	2909.5	284.97	153.96	81.36	84.29	115.99	107.88	135.57	124.24	0.765971	-0.384638	0.104288
DSJ_RS07970	WP_044241399.1	IS630 family transposase CDS	1627509	1628540	1032	1	reverse	DSJ_RS07970	DSJ_07850	3004	284.82	153.88	81.32	71.58	85.07	105.73	105.32	90.37	0.789496	-0.340995	0.0306322	GO:0003676
DSJ_RS14385	WP_006119245.1	smrA CDS	2851934	2852500	567	1	reverse	DSJ_RS14385	DSJ_14170	1648	284.39	153.65	81.19	74.76	81.28	161.26	128.09	179.76	0.505702	-0.98364	0.00716869	GO:0004520
DSJ_RS05820	WP_006117586.1	YaiI/YqxD family protein CDS	1165951	1166400	450	1	reverse	DSJ_RS05820	DSJ_05730	1307	284.19	153.54	81.14	87.89	77.89	90.49	106.16	106.33	0.814971	-0.295179	0.0361009
DSJ_RS28665	WP_257789148.1	hypothetical protein CDS	287222	287350	129	1	reverse	DSJ_RS28665		374.5	284.06	153.47	81.1	56.95	80.88	54.56	54.62	57.35	1.31466	0.394688	0.0963044
DSJ_RS02595	WP_006121269.1	rfaF CDS	510371	511429	1059	1	forward	DSJ_RS02595	DSJ_02540	3073	283.93	153.4	81.06	78.85	77.39	86.75	77.17	83.01	0.961001	-0.05739	0.342706	GO:0009244;GO:0008713;GO:0005829
DSJ_RS10230	WP_052310117.1	Gp138 family membrane-puncturing spike protein CDS	2063152	2063847	696	1	forward	DSJ_RS10230	DSJ_10100	2017	283.56	153.2	80.96	88.92	118.81	145.35	125.24	133.86	0.713784	-0.48644	0.0403842	GO:0006413;GO:0003743
DSJ_RS23450	WP_052310144.1	DUF4158 domain-containing protein CDS	9202	10092	891	1	reverse	DSJ_RS23450	DSJ_23025	820	89.99	168.56	80.73	81.25	88.56	98.88	101.38	98.72	0.837982	-0.255008	0.0037745	GO:0006313;GO:0003677;GO:0004803
DSJ_RS16765	WP_156879140.1	DUF6453 family protein CDS	3358984	3360060	1077	1	reverse	DSJ_RS16765	DSJ_16525	3110.5	282.59	152.68	80.68	64.61	108.93	102.26	81.7	80.99	0.959502	-0.0596426	0.819882
DSJ_RS08795	WP_006118563.1	L,D-transpeptidase family protein CDS	1790952	1792091	1140	1	reverse	DSJ_RS08795	DSJ_08680	3292	282.55	152.66	80.67	85.9	74.9	85.01	86.83	80.7	0.956165	-0.064668	0.370388	GO:0018104;GO:0016740;GO:0071972;GO:0005576;GO:0042597
DSJ_RS23160	WP_044241399.1	IS630 family transposase CDS	1	34447	1032	2	reverse	DSJ_RS23160	DSJ_22735	1070	101.39	189.89	80.6	72.08	89.01	111.4	104.08	88.48	0.795138	-0.330724	0.0675857	GO:0003676
DSJ_RS26515	WP_006122049.1	crtY CDS	215125	216273	1149	1	reverse	DSJ_RS26515	DSJ_25970	1067.5	90.85	170.16	80.58	74.13	81.39	99.82	88.51	77.61	0.887794	-0.171703	0.217962	GO:0016117;GO:0016705;GO:0045436
DSJ_RS14705	WP_006119329.1	ribA CDS	2921331	2921924	594	1	forward	DSJ_RS14705	DSJ_14485	1713	282.17	152.45	80.56	75.93	77.59	79.95	83.88	86.29	0.935871	-0.0956187	0.079906	GO:0009231;GO:0003935;GO:0005525;GO:0008270;GO:0005829
DSJ_RS03475	WP_006121624.1	SMP-30/gluconolactonase/LRE family protein CDS	694950	695780	831	1	forward	DSJ_RS03475	DSJ_03405	2396.5	282.18	152.45	80.56	123.62	54.4	217.35	207.44	189.84	0.420708	-1.24911	0.00545846	GO:0004341
DSJ_RS22250	WP_006121483.1	fadB CDS	4389469	4391652	2184	1	forward	DSJ_RS22250	DSJ_21870	6292	281.89	152.3	80.48	57.93	110.98	134.5	86.71	114.27	0.743383	-0.427823	0.23774	GO:0006635;GO:0004165;GO:0004300;GO:0008692;GO:0016509;GO:0070403;GO:0036125
DSJ_RS05445	WP_006120719.1	alaS CDS	1100766	1103393	2628	1	forward	DSJ_RS05445	DSJ_05360	7560	281.48	152.08	80.36	105.21	86.22	93.59	100.62	100.28	0.922918	-0.115726	0.389207	GO:0006400;GO:0006419;GO:0045892;GO:0000049;GO:0002161;GO:0004813;GO:0005524;GO:0008270;GO:0016597;GO:0005829
DSJ_RS09620	WP_006118616.1	pflA CDS	1949597	1950337	741	1	reverse	DSJ_RS09620	DSJ_09500	2130	281.26	151.96	80.3	64.33	74.27	65.83	61.85	64.51	1.13898	0.187739	0.137266	GO:0016829;GO:0043365;GO:0046872;GO:0051539;GO:0005737
DSJ_RS20745	WP_006118174.1	metC CDS	4088373	4089563	1191	1	forward	DSJ_RS20745	DSJ_20380	3421	281.05	151.85	80.24	79.23	86.06	110.78	100.16	96.74	0.798004	-0.325531	0.0118981	GO:0019346;GO:0019450;GO:0004121;GO:0030170
DSJ_RS02600	WP_006121270.1	rfaC CDS	511417	512391	975	1	forward	DSJ_RS02600	DSJ_02545	2800.5	281.05	151.84	80.24	75.02	58.19	181.89	325.56	182.72	0.309272	-1.69305	0.0300488	GO:0009244;GO:0008713;GO:0005829
DSJ_RS26965	WP_006122228.1	HigA family addiction module antitoxin CDS	302880	303203	324	1	forward	DSJ_RS26965	DSJ_26400	366	110.46	206.89	80.23	75.25	90.83	121.37	115.59	153.08	0.631499	-0.663147	0.0187018	GO:0003677
DSJ_RS23430	DSJ_RS23430	transposase CDS	<5900	6199	>300	1	forward	DSJ_RS23430	DSJ_22995	286.5	93.38	174.91	79.76	79.7	96.79	102.61	86.55	87.78	0.925291	-0.112021	0.419906	GO:0003676
DSJ_RS11605	WP_006119679.1	APC family permease CDS	2306497	2308080	1584	1	forward	DSJ_RS11605	DSJ_11450	4522	279.33	150.92	79.75	99.52	37.11	18.18	25.43	32.88	2.82887	1.50022	0.0691319	GO:0055085;GO:0022857;GO:0016020
DSJ_RS17180	DSJ_RS17180	Ig-like domain-containing protein CDS	3432546	>3436292	>3747	1	reverse	DSJ_RS17180	DSJ_16930	10686	279.05	150.76	79.67	106.2	51.84	75.16	73.71	76.85	1.05312	0.0746683	0.811845	GO:0016020
DSJ_RS20085	DSJ_RS20085	aspartyl/asparaginyl beta-hydroxylase domain-containing protein CDS	3960805	>3961458	>654	1	forward	DSJ_RS20085	DSJ_19725	1865	279.03	150.75	79.66	37.78	45.86	50.93	68.38	53.29	0.946118	-0.0799077	0.834947	GO:0018193;GO:0016020
DSJ_RS17865	WP_006120135.1	IS630 family transposase CDS	3585509	3586750	1242	1	reverse	DSJ_RS17865	DSJ_17610	3537.5	278.69	150.57	79.57	74.55	88.62	109.39	99.89	89.12	0.813472	-0.297836	0.0605506	GO:0003676
DSJ_RS04365	WP_161784121.1	ABC transporter permease CDS	882598	883599	1002	1	reverse	DSJ_RS04365	DSJ_04295	2852.5	278.55	150.49	79.53	98.53	52.49	18.34	19.66	21.03	3.90564	1.96556	0.0129206	GO:0055085;GO:0022857;GO:0005886
DSJ_RS03895	WP_006121716.1	lipocalin family protein CDS	783191	783715	525	1	reverse	DSJ_RS03895	DSJ_03825	1494	278.44	150.44	79.5	72.53	81.05	60.27	72.08	88.63	1.05476	0.0769094	0.664641	GO:0008289;GO:0009279
DSJ_RS19370	WP_006117927.1	acrR CDS	3823215	3823853	639	1	reverse	DSJ_RS19370	DSJ_19025	1817.5	278.3	150.36	79.46	61.85	85.24	63.9	75.63	66.58	1.09917	0.136415	0.435932	GO:0006355;GO:0000976;GO:0003700
DSJ_RS24525	WP_044243271.1	hypothetical protein CDS	69758	70450	693	1	reverse	DSJ_RS24525	DSJ_24065	694.5	98	183.55	79.41	79.24	91.72	107.68	101.12	92.99	0.829617	-0.269483	0.0444714
DSJ_RS00965	WP_006121000.1	aroB CDS	168638	169726	1089	1	reverse	DSJ_RS00965	DSJ_00940	3093.5	277.95	150.17	79.36	89.62	73.82	97.04	109.59	91.09	0.815531	-0.294188	0.062664	GO:0008652;GO:0009073;GO:0009423;GO:0000166;GO:0003856;GO:0046872;GO:0005737
DSJ_RS26500	WP_006122046.1	sterol desaturase family protein CDS	212243	212770	528	1	forward	DSJ_RS26500	DSJ_25955	470.5	87.14	163.2	79.26	78.49	75.23	95.75	89.32	92.28	0.840022	-0.251502	0.00268693	GO:0016119;GO:0016123;GO:0005506;GO:0010291;GO:0009507;GO:0016020
DSJ_RS26920	WP_237166169.1	GNAT family N-acetyltransferase CDS	297880	298323	444	1	forward	DSJ_RS26920	DSJ_26355	796	175.31	328.35	79.02	73.93	98.14	192.63	213.93	167.29	0.437553	-1.19247	0.00218894	GO:0001811;GO:0001814;GO:0002266;GO:0002316;GO:0002605;GO:0002622;GO:0002638;GO:0002922;GO:0002924;GO:0006898;GO:0006911;GO:0010469;GO:0019886;GO:0021549;GO:0030889;GO:0032693;GO:0038096;GO:0043031;GO:0043318;GO:0045088;GO:0046330;GO:0050765;GO:0050766;GO:0050859;GO:0071219;GO:0090264;GO:1902564;GO:1902950;GO:1903381;GO:1904646;GO:1905898;GO:2001199;GO:0001540;GO:0005515;GO:0016747;GO:0019772;GO:…
DSJ_RS26620	WP_006122070.1	FAD:protein FMN transferase CDS	240826	241881	1056	1	forward	DSJ_RS26620	DSJ_26075	551	51.02	95.56	79	62.76	85.07	56.06	57.01	44.8	1.43682	0.522874	0.0409681	GO:0017013;GO:0016740;GO:0046872
DSJ_RS16285	WP_006119866.1	glycosyltransferase CDS	3244213	3245247	1035	1	reverse	DSJ_RS16285	DSJ_16045	2927	276.71	149.5	79	128.54	53.62	96.65	82.02	82.11	1.00146	0.00210072	0.995783	GO:0016757
DSJ_RS07815	WP_006120435.1	glycine cleavage system transcriptional repressor CDS	1594417	1594998	582	1	forward	DSJ_RS07815	DSJ_07700	1643	276.22	149.24	78.86	106.21	82.65	98.03	117.45	94.84	0.862722	-0.213032	0.269803	GO:0006355;GO:0003677;GO:0005829;GO:0016020
DSJ_RS17345	WP_006120031.1	sugar phosphatase CDS	3488156	3488815	660	1	reverse	DSJ_RS17345	DSJ_17095	1861.5	275.97	149.1	78.79	80.79	83.06	64.22	71.46	68.88	1.18616	0.246293	0.0066162	GO:0008801;GO:0043136;GO:0046872;GO:0050308
DSJ_RS12765	WP_006118906.1	sirB1 CDS	2511702	2512511	810	1	forward	DSJ_RS12765	DSJ_12590	2284	275.9	149.06	78.77	66.35	68.47	57.64	64.8	70.43	1.10743	0.147215	0.264768
DSJ_RS14490	WP_006119273.1	ttcA CDS	2877298	2878233	936	1	forward	DSJ_RS14490	DSJ_14275	2638	275.77	148.99	78.73	71.1	69.91	59.92	74.81	58.97	1.13443	0.181974	0.210499	GO:0034227;GO:0000049;GO:0000287;GO:0005524;GO:0016783;GO:0051539;GO:0005737
DSJ_RS26510	WP_006122048.1	phytoene desaturase CDS	213635	215113	1479	1	reverse	DSJ_RS26510	DSJ_25965	1380	91.24	170.89	78.61	79.95	84.01	100.25	98.66	91.49	0.835296	-0.25964	0.00713866	GO:0016117;GO:0016627
DSJ_RS25320	WP_237166163.1	transposase CDS	108944	109360	417	1	reverse	DSJ_RS25320	DSJ_24790	407	95.44	178.76	78.58	76.45	82.44	104.87	119.48	88.24	0.759685	-0.396526	0.0527817	GO:0006313;GO:0003677;GO:0004803
DSJ_RS26245	WP_006121996.1	hypothetical protein CDS	159868	160551	684	1	forward	DSJ_RS26245	DSJ_25700	626	89.49	167.62	78.37	74.35	83.87	98.34	93.45	73.3	0.892489	-0.164093	0.308239	GO:0016020
DSJ_RS01400	WP_006121078.1	proP CDS	264672	266177	1506	1	forward	DSJ_RS01400	DSJ_01355	4224	274.44	148.27	78.35	109.47	117.1	182.07	195.92	269.94	0.470606	-1.08741	0.0183876	GO:0055085;GO:0022857;GO:0005886
DSJ_RS20400	WP_006118114.1	hypothetical protein CDS	4020262	4020771	510	1	reverse	DSJ_RS20400	DSJ_20040	1428.5	274.07	148.07	78.25	70.32	50.35	54.88	57.22	51.63	1.21493	0.28087	0.237722
DSJ_RS23230	WP_044243833.1	hypothetical protein CDS	10307	10552	246	1	forward	DSJ_RS23230	DSJ_22805	186	73.94	138.48	78.13	72.49	97.48	81.24	84.8	70.44	1.04914	0.0692036	0.679615
DSJ_RS04980	WP_006120804.1	NADP(H)-dependent aldo-keto reductase CDS	1001139	1002179	1041	1	reverse	DSJ_RS04980	DSJ_04900	2911.5	273.66	147.85	78.13	115.84	92.31	123.65	128.98	142.05	0.725347	-0.463257	0.0422902
DSJ_RS20575	WP_006118144.1	cupin domain-containing protein CDS	4053192	4053794	603	1	reverse	DSJ_RS20575	DSJ_20210	1683	273.09	147.55	77.97	80.04	93.61	147.54	105.63	113.49	0.686249	-0.543196	0.0495259
DSJ_RS08580	WP_006118487.1	aroG CDS	1748179	1749231	1053	1	forward	DSJ_RS08580	DSJ_08465	2937	272.91	147.45	77.92	79.85	70.44	65.3	68.92	70.45	1.11501	0.157062	0.0732418	GO:0008652;GO:0009073;GO:0009423;GO:0003849;GO:0005737
DSJ_RS17940	WP_044242253.1	tail fiber assembly protein CDS	3596526	3597116	591	1	reverse	DSJ_RS17940	DSJ_17680	1648.5	272.93	147.46	77.92	91.28	107.25	95.99	100.73	89.77	0.964955	-0.0514662	0.73035
DSJ_RS18465	WP_006120367.1	glk CDS	3679778	3680743	966	1	reverse	DSJ_RS18465	DSJ_18170	2693.5	272.83	147.4	77.89	114.42	75.17	96.66	83.68	88.18	0.996127	-0.00559853	0.980327	GO:0006096;GO:0016310;GO:0051156;GO:0004340;GO:0005524;GO:0005536;GO:0005829;GO:0016020
DSJ_RS01035	WP_006121009.1	hslO CDS	181238	182104	867	1	forward	DSJ_RS01035	DSJ_01005	2416	272.66	147.31	77.85	74.4	76.74	76.65	84.09	86.12	0.927611	-0.108408	0.122797	GO:0042026;GO:0044183;GO:0051082;GO:0005737
DSJ_RS26465	WP_006122040.1	LysE family translocator CDS	207637	208239	603	1	reverse	DSJ_RS26465	DSJ_25920	617	100.06	187.4	77.85	88.8	79.95	109.94	125.96	109.05	0.714886	-0.484214	0.0070201	GO:0006865;GO:0005886
DSJ_RS03700	WP_006121683.1	hypothetical protein CDS	747200	747691	492	1	forward	DSJ_RS03700	DSJ_03630	1371	272.66	147.31	77.84	114.1	157.01	97.62	166	104.67	0.947487	-0.0778219	0.848043
DSJ_RS11965	WP_006119604.1	hemH CDS	2383219	2384181	963	1	forward	DSJ_RS11965	DSJ_11810	2682	272.51	147.23	77.8	90.26	93.29	117.38	113.62	103.82	0.780569	-0.357403	0.0170805	GO:0006783;GO:0004325;GO:0046872;GO:0005737
DSJ_RS02715	WP_269466941.1	emrD CDS	531747	532937	1191	1	forward	DSJ_RS02715	DSJ_02660	3317	272.51	147.23	77.8	42.49	66.08	91.93	78.17	74.54	0.761813	-0.392491	0.170969	GO:1990961;GO:0022857;GO:0016020
DSJ_RS04710	WP_006120851.1	YqgE/AlgH family protein CDS	943767	944330	564	1	reverse	DSJ_RS04710	DSJ_04640	1570.5	272.46	147.2	77.79	84.38	78.33	97.64	98.57	84.58	0.856512	-0.223455	0.0544555	GO:0005829
DSJ_RS15470	WP_006120278.1	pyk CDS	3078694	3080136	1443	1	forward	DSJ_RS15470	DSJ_15240	4018	272.45	147.2	77.79	97.7	101.26	122.93	121.19	114.62	0.77145	-0.374355	0.0240956	GO:0006096;GO:0016310;GO:0000287;GO:0004743;GO:0005524;GO:0016301;GO:0030955;GO:0005829
DSJ_RS00205	WP_006121336.1	dtd CDS	43397	43834	438	1	reverse	DSJ_RS00205	DSJ_00200	1219.5	272.43	147.19	77.78	74.03	74.94	124.37	139.21	120.58	0.590249	-0.760605	0.00082491	GO:0019478;GO:0106074;GO:0000049;GO:0043908;GO:0051500;GO:0106026;GO:0005737
DSJ_RS01775	WP_006121147.1	mntP CDS	341321	341893	573	1	reverse	DSJ_RS01775	DSJ_01735	1594	272.19	147.06	77.71	75.54	87.28	99.76	105.16	74.75	0.860049	-0.217509	0.263519	GO:0071421;GO:0005384;GO:0005886
DSJ_RS12415	WP_006119512.1	phage virion morphogenesis protein CDS	2446847	2447287	441	1	forward	DSJ_RS12415	DSJ_12250	1226	272.02	146.97	77.66	80.47	107.31	91.37	95.87	86.31	0.970353	-0.0434188	0.797231
DSJ_RS09480	WP_082999204.1	arginine ABC transporter substrate-binding protein CDS	1918091	1918822	732	1	reverse	DSJ_RS09480	DSJ_09365	2034.5	271.95	146.93	77.64	131.7	103.84	117.21	101.87	113.37	0.942036	-0.0861453	0.713213	GO:0006865;GO:0034220;GO:0015276;GO:0016020;GO:0030288
DSJ_RS23650	WP_044241677.1	hypothetical protein CDS	39453	39668	216	1	forward	DSJ_RS23650	DSJ_23215	165	74.7	139.91	77.6	63.53	84.82	82.08	86.56	76.39	0.922132	-0.116955	0.409388
DSJ_RS20020	WP_006118052.1	pepD CDS	3947403	3948860	1458	1	reverse	DSJ_RS20020	DSJ_19660	4047	271.59	146.74	77.54	104.74	93.98	122.11	112.95	113.71	0.792098	-0.336249	0.0456908	GO:0006508;GO:0070573;GO:0103046;GO:0005829
DSJ_RS06870	WP_006117784.1	proS CDS	1406460	1408178	1719	1	reverse	DSJ_RS06870	DSJ_06760	4770	271.51	146.69	77.52	91.72	82.47	98.6	96.89	99.53	0.853196	-0.22905	0.0270062	GO:0006433;GO:0106074;GO:0002161;GO:0004827;GO:0005524;GO:0005829
DSJ_RS00585	WP_006120572.1	tusD CDS	101472	101858	387	1	reverse	DSJ_RS00585	DSJ_00570	1073.5	271.42	146.64	77.49	68.86	81.8	75.38	79.57	69.8	1.01513	0.0216615	0.822827	GO:0002143;GO:0016783;GO:0097163;GO:1990228
DSJ_RS22630	WP_006121423.1	sugar kinase CDS	4466033	4466965	933	1	forward	DSJ_RS22630	DSJ_22245	2588	271.41	146.64	77.49	86.83	77.37	86.89	88.31	86.24	0.924457	-0.113322	0.108197	GO:0006974;GO:0019698;GO:0042840;GO:0046835;GO:0008673;GO:0005829
DSJ_RS16300	WP_006119869.1	EpsG family protein CDS	3247174	3248310	1137	1	reverse	DSJ_RS16300	DSJ_16060	3153	271.34	146.6	77.47	111.1	49.4	73.71	66.56	65.41	1.15699	0.210378	0.582542	GO:0016020
DSJ_RS14730	WP_006119337.1	topA CDS	2927044	2929641	2598	1	reverse	DSJ_RS14730	DSJ_14505	7198	271.09	146.47	77.4	95.61	77.87	74.11	79.62	74.83	1.09765	0.134425	0.298882	GO:0006265;GO:0003677;GO:0003917;GO:0046872;GO:0005694
DSJ_RS00235	WP_006121329.1	glnG CDS	50443	51852	1410	1	forward	DSJ_RS00235	DSJ_00230	3898	270.5	146.15	77.23	107.94	94.77	38.03	52.57	69.04	1.75357	0.810295	0.0336466	GO:0000160;GO:0006355;GO:0006808;GO:0009399;GO:0000156;GO:0005524;GO:0008134;GO:0016887;GO:0043565;GO:0005737
DSJ_RS11640	WP_006119672.1	ycgZ CDS	2313075	2313308	234	1	reverse	DSJ_RS11640	DSJ_11485	645	269.71	145.72	77	71.52	90.84	112.04	111.91	86.95	0.769894	-0.377269	0.0781818	GO:0071468
DSJ_RS05230	WP_006120759.1	queE CDS	1060779	1061450	672	1	forward	DSJ_RS05230	DSJ_05150	1849.5	269.3	145.49	76.88	60.22	72.37	52.12	70.01	79.6	1.03837	0.054318	0.798675	GO:0008616;GO:0000287;GO:0016840;GO:0051539;GO:1904047
DSJ_RS02425	WP_013027750.1	hypothetical protein CDS	481462	481650	189	1	forward	DSJ_RS02425		519.5	268.95	145.31	76.79	74.98	69.24	79.87	77.21	76.49	0.946226	-0.0797433	0.168933	GO:0006355
DSJ_RS25955	WP_006121942.1	arnF CDS	100043	100420	378	1	reverse	DSJ_RS25955	DSJ_25405	488	126.24	236.45	76.79	87.63	62.97	138.71	213.13	164.57	0.440328	-1.18335	0.0137226	GO:0009103;GO:0009245;GO:0042221;GO:0055085;GO:1901264;GO:1901505;GO:0005886
DSJ_RS16305	WP_006119870.1	wzc CDS	3248557	3250734	2178	1	reverse	DSJ_RS16305	DSJ_16065	5985.5	268.9	145.28	76.77	144.35	52.27	105.89	87.84	90.51	0.961828	-0.0561491	0.90381	GO:0009103;GO:0016310;GO:0045226;GO:0004715;GO:0005524;GO:0005886
DSJ_RS06595	WP_006117720.1	can CDS	1345581	1346246	666	1	reverse	DSJ_RS06595	DSJ_06485	1828.5	268.64	145.14	76.7	84.59	78.12	71.15	83.89	75.06	1.04046	0.0572224	0.526839	GO:0015976;GO:0004089;GO:0008270
DSJ_RS23215	WP_006122536.1	hypothetical protein CDS	8510	9013	504	1	forward	DSJ_RS23215	DSJ_22790	418	81.1	151.9	76.6	77.18	94.11	89.11	84.99	81.51	0.969798	-0.0442442	0.697041	GO:0003677
DSJ_RS00735	WP_025861853.1	type II toxin-antitoxin system CcdA family antitoxin CDS	128985	129221	237	1	forward	DSJ_RS00735	DSJ_00720	649.5	268.15	144.88	76.56	79.76	80.89	78.2	100.67	106.8	0.830364	-0.268185	0.139967
DSJ_RS25065	WP_006122295.1	hypothetical protein CDS	63124	63693	570	1	reverse	DSJ_RS25065	DSJ_24555	631	108.25	202.75	76.55	89.05	85.76	118.94	129.07	103.67	0.714741	-0.484508	0.015596
DSJ_RS10795	WP_006118832.1	fabD CDS	2161919	2162851	933	1	forward	DSJ_RS10795	DSJ_10660	2555	267.95	144.77	76.5	85.9	75.21	51.54	61.01	63.18	1.35213	0.435235	0.0136978	GO:0006633;GO:0004314
DSJ_RS03155	WP_006121558.1	conjugal transfer protein TraF CDS	627177	628448	1272	1	forward	DSJ_RS03155	DSJ_03095	3481	267.77	144.67	76.45	103.77	123.24	92.33	83.92	63.98	1.26321	0.33709	0.257207
DSJ_RS07155	WP_006120493.1	RnfH family protein CDS	1465908	1466201	294	1	forward	DSJ_RS07155	DSJ_07045	804.5	267.75	144.66	76.44	57.26	54.74	48.24	61.33	56.12	1.1373	0.185619	0.388055
DSJ_RS13240	WP_006118986.1	rnt CDS	2613209	2613880	672	1	reverse	DSJ_RS13240	DSJ_13060	1837.5	267.55	144.55	76.39	69.53	62.9	64.92	68.86	59.61	1.07979	0.110747	0.337773	GO:0042780;GO:0045004;GO:0000287;GO:0003676;GO:0008408;GO:0016896;GO:0005829
DSJ_RS05425	DSJ_RS05425	tam CDS	1097476	1098241	766	1	forward	DSJ_RS05425	DSJ_05340	2094	267.48	144.51	76.37	70.42	73.32	61.02	72.58	73.08	1.06498	0.0908259	0.356379	GO:0032259;GO:0030798;GO:0005737
DSJ_RS22495	WP_006121444.1	hemX CDS	4437814	4438947	1134	1	forward	DSJ_RS22495	DSJ_22110	3100	267.48	144.51	76.37	90.24	89.2	81.77	90.86	94.52	0.957552	-0.0625774	0.553581	GO:0032259;GO:0004851;GO:0016020
DSJ_RS28255	WP_226374479.1	hypothetical protein CDS	1834875	1834982	108	1	forward	DSJ_RS28255		295	267.27	144.4	76.3	73.1	69.43	75.11	73.98	51.38	1.09158	0.126424	0.485858	GO:0005886
DSJ_RS04320	WP_006121798.1	valine--tRNA ligase CDS	871685	874540	2856	1	reverse	DSJ_RS04320	DSJ_04250	7793	266.99	144.25	76.23	92.46	74.85	76.39	78.37	85.04	1.0156	0.0223271	0.851162	GO:0006438;GO:0106074;GO:0002161;GO:0004832;GO:0005524;GO:0005829
DSJ_RS26780	DSJ_RS26780	gamma-glutamyltransferase CDS	275330	>276364	>1035	1	forward	DSJ_RS26780	DSJ_26240	1349	127.45	238.71	76.19	72.91	61.41	140.04	131.55	122.6	0.534032	-0.905002	0.000814387	GO:0006750;GO:0006751;GO:0036374;GO:0103068;GO:0016020
DSJ_RS14640	WP_006119317.1	exoribonuclease II CDS	2908385	2910316	1932	1	forward	DSJ_RS14640	DSJ_14420	5267	266.75	144.12	76.16	93.02	71.22	79.14	82.25	89.19	0.959374	-0.0598344	0.663565	GO:0006402;GO:0003723;GO:0008859;GO:0005829
DSJ_RS16160	WP_006119838.1	O-antigen ligase family protein CDS	3213400	3214668	1269	1	reverse	DSJ_RS16160	DSJ_15915	3447.5	265.82	143.62	75.89	88.06	74.7	51.69	44.64	50.98	1.62005	0.696041	0.00321617	GO:0016874;GO:0016020
DSJ_RS24805	WP_044242597.1	hypothetical protein CDS	12004	12267	264	1	reverse	DSJ_RS24805	DSJ_24305	124.5	46.11	86.37	75.87	57.92	56.27	50.67	59.9	47.75	1.20048	0.263611	0.219102	GO:0005975;GO:0004564;GO:0016020
DSJ_RS12715	WP_006118896.1	pth CDS	2502781	2503368	588	1	reverse	DSJ_RS12715	DSJ_12540	1596	265.58	143.49	75.82	86.57	92.75	86.98	79.07	82.78	1.02536	0.0361287	0.719122	GO:0006412;GO:0004045;GO:0005737
DSJ_RS24415	WP_100208648.1	two component system sensor kinase CDS	48652	51405	2754	1	forward	DSJ_RS24415	DSJ_23965	3044.5	108.1	202.47	75.71	62.58	87.24	118.78	104.22	104.7	0.688221	-0.539056	0.016524	GO:0000160;GO:0016310;GO:0000155;GO:0005886
DSJ_RS13530	WP_006119032.1	RluA family pseudouridine synthase CDS	2667418	2668104	687	1	reverse	DSJ_RS13530	DSJ_13340	1861	265.05	143.2	75.67	65.62	74.24	70.3	81.17	62.21	1.00866	0.0124368	0.927039	GO:0001522;GO:0034470;GO:0003723;GO:0004730;GO:0106029
DSJ_RS06590	WP_006117719.1	hpt CDS	1344976	1345521	546	1	forward	DSJ_RS06590	DSJ_06480	1478.5	264.96	143.15	75.65	87.58	76.76	71.63	99.89	83.35	0.941617	-0.0867873	0.612323	GO:0006166;GO:0006178;GO:0032263;GO:0032264;GO:0046100;GO:0000166;GO:0000287;GO:0004422;GO:0052657;GO:0005737
DSJ_RS24405	WP_237166156.1	EscC/YscC/HrcC family type III secretion system outer membrane ring protein CDS	46534	48003	1470	1	reverse	DSJ_RS24405	DSJ_23955	1589.5	105.73	198.04	75.64	95.77	147.61	116.18	108.44	147.12	0.85818	-0.220647	0.51251	GO:0030254;GO:0009279;GO:0015627;GO:0030257
DSJ_RS24215	DSJ_RS24215	IS5 family transposase CDS	20617	>21102	>486	1	reverse	DSJ_RS24215	DSJ_23765	333	67	125.49	75.62	63.44	72.12	73.62	89.39	68.1	0.913764	-0.130106	0.4163	GO:0006313;GO:0003677;GO:0004803
DSJ_RS06480	WP_006117702.1	aceE CDS	1316981	1319647	2667	1	forward	DSJ_RS06480	DSJ_06370	7211	264.56	142.93	75.53	106.9	80.73	85.55	89.52	95.76	0.97168	-0.0414473	0.813566	GO:0006096;GO:0004739;GO:0046872
DSJ_RS24615	WP_006122212.1	EscU/YscU/HrcU family type III secretion system export apparatus switch protein CDS	85645	86742	1098	1	forward	DSJ_RS24615	DSJ_24155	825.5	73.52	137.7	75.51	51.81	90.23	80.78	85.04	81.57	0.879381	-0.18544	0.427224	GO:0009306;GO:0005886
DSJ_RS06160	WP_006117641.1	carB CDS	1239727	1242957	3231	1	forward	DSJ_RS06160	DSJ_06050	8719.5	264.06	142.66	75.39	103.84	74.77	54.95	54.81	75.43	1.37156	0.455822	0.123461	GO:0006526;GO:0006541;GO:0044205;GO:0004088;GO:0005524;GO:0046872;GO:0005737
DSJ_RS02570	DSJ_RS02570	IS630 family transposase CDS	<506165	506692	>528	1	reverse	DSJ_RS02570	DSJ_02515	1422	263.52	142.37	75.24	76.79	83.33	88.93	94.99	86.38	0.870736	-0.199692	0.0307147	GO:0003676
DSJ_RS09820	WP_006118655.1	YcbX family protein CDS	2001288	2002397	1110	1	reverse	DSJ_RS09820	DSJ_09700	2984	263.04	142.11	75.1	75.68	73.29	70.37	69.78	62.44	1.10603	0.145387	0.0540056	GO:0003824;GO:0030151;GO:0030170;GO:0051537
DSJ_RS02105	WP_033737208.1	rbsB CDS	415261	416136	876	1	reverse	DSJ_RS02105	DSJ_02065	2351.5	262.66	141.91	74.99	61.07	107.4	68.99	86.39	81.9	1.02605	0.0370943	0.8952	GO:0016787;GO:0030288
DSJ_RS01805	WP_006121152.1	yhjD CDS	348331	349347	1017	1	forward	DSJ_RS01805	DSJ_01765	2728.5	262.51	141.83	74.95	56.84	69.03	72.32	69.94	70.74	0.942817	-0.0849505	0.492229	GO:0016020
DSJ_RS06205	WP_006117650.1	djlA CDS	1252232	1253044	813	1	forward	DSJ_RS06205	DSJ_06095	2178	262.13	141.62	74.84	75.02	69	71.76	77.8	55.56	1.06699	0.0935401	0.544686	GO:0051087;GO:0005886
DSJ_RS10165	WP_006118720.1	AlpA family phage regulatory protein CDS	2054446	2054664	219	1	forward	DSJ_RS10165	DSJ_10035	586.5	262.04	141.58	74.81	56.29	111.12	128.54	94.25	98.68	0.753476	-0.408366	0.244373
DSJ_RS06325	WP_006117671.1	peptidoglycan glycosyltransferase FtsI CDS	1281813	1283579	1767	1	forward	DSJ_RS06325	DSJ_06215	4723	261.53	141.3	74.67	67.99	63.95	59.35	74.98	69.09	1.01568	0.0224486	0.856792	GO:0000917;GO:0006508;GO:0008360;GO:0009252;GO:0043093;GO:0071555;GO:0008658;GO:0008955;GO:0009002;GO:0005886
DSJ_RS12565	WP_006119484.1	fliS CDS	2468783	2469193	411	1	reverse	DSJ_RS12565	DSJ_12395	1098.5	261.52	141.29	74.66	65.69	91.91	85.09	73.03	70.23	1.01712	0.0244939	0.891179	GO:0044780;GO:0071973;GO:0005829
DSJ_RS16105	WP_006119827.1	hisG CDS	3203355	3204254	900	1	forward	DSJ_RS16105	DSJ_15860	2401	261.03	141.03	74.53	126.05	86.97	157.41	149.56	119.9	0.673624	-0.569984	0.0735671	GO:0000105;GO:0000287;GO:0003879;GO:0005524;GO:0005737
DSJ_RS08095	WP_006118400.1	deaminated glutathione amidase CDS	1654028	1654825	798	1	forward	DSJ_RS08095	DSJ_07975	2128.5	260.99	141	74.51	60.95	67.55	85.7	78.84	73.62	0.85241	-0.23038	0.0894339	GO:0006807;GO:0016787
DSJ_RS09735	WP_006118638.1	ldtD CDS	1980280	1982094	1815	1	forward	DSJ_RS09735	DSJ_09615	4840	260.92	140.97	74.49	66.19	81.22	88.8	85.84	78.63	0.87614	-0.190767	0.119399	GO:0009252;GO:0004180;GO:0016740
DSJ_RS25405	DSJ_RS25405	protein kinase CDS	<125330	125683	>354	1	reverse	DSJ_RS25405		201	55.52	103.99	74.18	90.26	93.12	61.01	55.01	61.74	1.44892	0.534978	0.0132272	GO:0016310;GO:0016301
DSJ_RS18275	WP_044242359.1	phage baseplate assembly protein V CDS	3645253	3645963	711	1	reverse	DSJ_RS18275	DSJ_18005	1886	259.55	140.23	74.1	64.07	86.61	55.54	52.28	51.69	1.40919	0.494867	0.0304401	GO:0006413;GO:0003743
DSJ_RS15215	WP_006119465.1	PTS mannose transporter subunit IID CDS	3029134	3029979	846	1	forward	DSJ_RS15215	DSJ_14990	2242.5	259.36	140.13	74.05	73.62	82.99	117.99	102.77	104.71	0.708698	-0.496757	0.00509348	GO:0009401;GO:0103111;GO:0005886
DSJ_RS26055	WP_006121962.1	alpha/beta hydrolase CDS	122687	123724	1038	1	forward	DSJ_RS26055	DSJ_25510	821.5	77.39	144.95	73.89	62.33	74.83	85.04	77.02	86.05	0.850631	-0.233395	0.0663905	GO:0016787
DSJ_RS06320	WP_006117670.1	ftsL CDS	1281476	1281796	321	1	forward	DSJ_RS06320	DSJ_06210	847	258.18	139.49	73.71	62.3	63.91	65.94	68.27	55.04	1.05638	0.0791295	0.547272	GO:0043093;GO:0005886;GO:0032153
DSJ_RS15480	WP_006120276.1	lpxM CDS	3081509	3082456	948	1	reverse	DSJ_RS15480	DSJ_15250	2501	258.14	139.47	73.7	71.35	58.24	54.23	56.95	68.34	1.13241	0.179395	0.287666	GO:0009103;GO:0036104;GO:0016747;GO:0005886;GO:0009276
DSJ_RS05365	WP_006120734.1	ispD CDS	1085115	1085831	717	1	forward	DSJ_RS05365	DSJ_05280	1891	258.06	139.42	73.68	63.84	59.34	61.14	65.77	63.88	1.03182	0.0451844	0.672406	GO:0016114;GO:0019288;GO:0050518
DSJ_RS06185	WP_006117646.1	rsmA CDS	1246531	1247352	822	1	reverse	DSJ_RS06185	DSJ_06075	2167.5	258.01	139.4	73.66	84.65	75.69	79.8	94.63	85.03	0.901873	-0.149004	0.197735	GO:0031167;GO:0003723;GO:0052908;GO:0005829
DSJ_RS12500	WP_006119499.1	ISL3 family transposase CDS	2460192	2461412	1221	1	reverse	DSJ_RS12500	DSJ_12330	3218.5	257.92	139.35	73.64	83.26	103.65	90.42	84.47	86.11	0.998276	-0.00248955	0.987533
DSJ_RS26630	WP_044243093.1	sensor histidine kinase CDS	242503	244092	1590	1	reverse	DSJ_RS26630	DSJ_26085	1102	67.77	126.94	73.64	71.47	79.97	74.47	82.98	75.12	0.967795	-0.0472271	0.540859	GO:0000160;GO:0006355;GO:0016310;GO:0000155;GO:0005886
DSJ_RS23290	WP_006122552.1	hypothetical protein CDS	20261	20491	231	1	forward	DSJ_RS23290	DSJ_22870	249	105.4	197.42	73.59	77.19	86.51	115.82	120.57	100.93	0.703457	-0.507467	0.00914459
DSJ_RS26650	WP_006122076.1	aspartate aminotransferase family protein CDS	247802	249268	1467	1	reverse	DSJ_RS26650	DSJ_26105	2591	172.71	323.48	73.57	77.16	73.15	189.77	228.89	171.17	0.379567	-1.39757	0.00202297	GO:0019752;GO:0008483;GO:0016831;GO:0030170;GO:0005737
DSJ_RS15585	WP_006120255.1	VOC family protein CDS	3100198	3100758	561	1	reverse	DSJ_RS15585	DSJ_15355	1477	257.61	139.18	73.55	76.67	77.61	84.08	95.44	95.7	0.82781	-0.272628	0.0171446	GO:0005829
DSJ_RS06405	WP_006117687.1	yacG CDS	1302003	1302200	198	1	reverse	DSJ_RS06405	DSJ_06295	521	257.46	139.1	73.51	68.17	75.03	64.3	63.33	60.72	1.15057	0.20235	0.0155775	GO:0006355;GO:0008270;GO:0008657
DSJ_RS01920	DSJ_RS01920	DUF1481 domain-containing protein CDS	374153	374814	662	1	reverse	DSJ_RS01920	DSJ_01880	1741	257.33	139.03	73.47	105.11	75.81	87.56	89.43	70.66	1.02722	0.0387393	0.858276
DSJ_RS19765	WP_006118008.1	puuE CDS	3897238	3898197	960	1	forward	DSJ_RS19765	DSJ_19415	2518.5	256.69	138.69	73.29	73.94	81.57	56.13	51.5	54.05	1.41514	0.500946	0.00167659	GO:0005975;GO:0016810
DSJ_RS09765	WP_006118645.1	pncB CDS	1987979	1989184	1206	1	reverse	DSJ_RS09765	DSJ_09645	3162	256.54	138.6	73.24	77.52	73.09	91.77	92.84	86.37	0.826076	-0.275654	0.00314886	GO:0009435;GO:0004516;GO:0016757
DSJ_RS18505	WP_080577421.1	DUF1493 family protein CDS	3689036	3689155	120	1	reverse	DSJ_RS18505		314	256.03	138.33	73.1	41.09	52.46	43.87	53.63	50.3	1.12754	0.173175	0.556192
DSJ_RS08575	WP_044241253.1	tnpA CDS	1747249	1747878	630	1	reverse	DSJ_RS08575	DSJ_08460	1648	255.95	138.29	73.08	45.22	62.04	57.48	59.8	78.81	0.91968	-0.120797	0.644799	GO:0006313;GO:0004803;GO:0043565
DSJ_RS20860	WP_006118187.1	parE CDS	4109596	4111491	1896	1	reverse	DSJ_RS20860	DSJ_20495	4957	255.81	138.21	73.04	69.96	72.25	77.78	84.51	73.94	0.911188	-0.134179	0.0959157	GO:0006265;GO:0007059;GO:0003677;GO:0003918;GO:0005524;GO:0005694
DSJ_RS05795	WP_006117581.1	rdgC CDS	1162743	1163654	912	1	forward	DSJ_RS05795	DSJ_05705	2384.5	255.83	138.22	73.04	75.53	75.7	73.4	92.23	80.96	0.909485	-0.136878	0.250278	GO:0000018;GO:0003690;GO:0005737;GO:0043590
DSJ_RS08180	WP_006118418.1	amino acid ABC transporter permease CDS	1671051	1671791	741	1	reverse	DSJ_RS08180	DSJ_08065	1937	255.77	138.19	73.02	98.54	84.87	66.92	65.67	62.6	1.31375	0.393686	0.0525751	GO:0006865;GO:0055085;GO:0022857;GO:0043190
DSJ_RS03975	WP_006121732.1	ptsN CDS	805380	805859	480	1	reverse	DSJ_RS03975	DSJ_03905	1254	255.62	138.11	72.98	70.93	65.88	80.14	73.86	69.06	0.940509	-0.0884859	0.313473	GO:0009401;GO:0032412;GO:0008982;GO:0030295
DSJ_RS14870	WP_006119371.1	HI1450 family dsDNA-mimic protein CDS	2955498	2955821	324	1	forward	DSJ_RS14870	DSJ_14645	844	254.88	137.71	72.77	64.26	85.26	73.62	70.04	64.15	1.06968	0.097178	0.510784
DSJ_RS13490	WP_006119024.1	DUF2569 domain-containing protein CDS	2661432	2661875	444	1	reverse	DSJ_RS13490	DSJ_13305	1156	254.75	137.64	72.73	82.79	78.39	85.67	84.97	79.37	0.935603	-0.0960323	0.202943	GO:0016020
DSJ_RS15250	WP_006119473.1	kdgR CDS	3034132	3034926	795	1	reverse	DSJ_RS15250	DSJ_15025	2068.5	254.59	137.55	72.68	68.7	68.07	57.98	73.28	64.78	1.0684	0.0954578	0.391319	GO:0045892;GO:0003677;GO:0003700
DSJ_RS01500	WP_006121102.1	prlC CDS	284724	286766	2043	1	reverse	DSJ_RS01500	DSJ_01460	5307	254.17	137.32	72.57	56.25	75.85	50.02	67.19	108.14	0.908232	-0.138868	0.72517	GO:0006508;GO:0006518;GO:0004222;GO:0046872
DSJ_RS01210	WP_006121038.1	ugpQ CDS	223388	224131	744	1	reverse	DSJ_RS01210	DSJ_01170	1932	254.09	137.28	72.54	77.12	87.57	78.42	69.06	79.03	1.04733	0.0667117	0.55095	GO:0006629;GO:0008889
DSJ_RS21875	WP_006118356.1	cysQ CDS	4310706	4311449	744	1	reverse	DSJ_RS21875	DSJ_21495	1931.5	254.02	137.24	72.52	61.56	79.91	65.42	76.14	111.09	0.846982	-0.239597	0.432556	GO:0000103;GO:0050427;GO:0000287;GO:0008441;GO:0005886
DSJ_RS22450	WP_006121453.1	uvrD CDS	4427521	4429683	2163	1	reverse	DSJ_RS22450	DSJ_22065	5612.5	253.89	137.17	72.49	75.7	72.24	74.76	72.26	86.73	0.943016	-0.0846458	0.389303	GO:0000725;GO:0006268;GO:0003677;GO:0005524;GO:0016887;GO:0043138;GO:0005829;GO:0033202
DSJ_RS20855	WP_044241465.1	antibiotic biosynthesis monooxygenase CDS	4109225	4109530	306	1	forward	DSJ_RS20855	DSJ_20490	794	253.89	137.17	72.49	64.54	66.23	96.21	126.56	98.62	0.63244	-0.660999	0.0171937	GO:0004497;GO:0005829
DSJ_RS16100	WP_006119826.1	SDR family oxidoreductase CDS	3202154	3202981	828	1	reverse	DSJ_RS16100	DSJ_15855	2147	253.72	137.08	72.44	86.14	91.84	101.74	96.96	120.86	0.78364	-0.351737	0.0683098
DSJ_RS05495	WP_006120713.1	HlyC/CorC family transporter CDS	1108926	1110221	1296	1	reverse	DSJ_RS05495	DSJ_05410	3359.5	253.64	137.04	72.41	63.97	70.9	65.25	72.05	65.8	1.02058	0.0293907	0.702321	GO:0050660;GO:0005886
DSJ_RS08670	WP_006118505.1	bioD CDS	1765820	1766491	672	1	forward	DSJ_RS08670	DSJ_08555	1737	252.92	136.64	72.21	91.17	39.84	8.79	18.99	21.44	4.12881	2.04573	0.0294727	GO:0009102;GO:0000287;GO:0004141;GO:0005524;GO:0005829
DSJ_RS10115	WP_141119364.1	hypothetical protein CDS	2046635	2046934	300	1	forward	DSJ_RS10115	DSJ_09985	775.5	252.93	136.65	72.21	68.07	97.15	128.4	104.49	123.8	0.665648	-0.587169	0.0271003	GO:0016020
DSJ_RS22640	WP_006121422.1	alpha/beta hydrolase CDS	4467865	4468737	873	1	forward	DSJ_RS22640	DSJ_22255	2256	252.85	136.61	72.19	89.06	78.84	113.11	87.64	98.97	0.801048	-0.32004	0.0880775	GO:0045493;GO:0016798
DSJ_RS05480	WP_006120716.1	DedA family protein CDS	1106077	1106505	429	1	forward	DSJ_RS05480	DSJ_05395	1106.5	252.37	136.35	72.05	83.77	77.25	61.11	72.81	73.86	1.12172	0.165707	0.187553	GO:0016020
DSJ_RS08505	WP_006118470.1	cpoB CDS	1732611	1733417	807	1	forward	DSJ_RS08505	DSJ_08390	2079	252.07	136.19	71.97	86.41	71.79	70.77	85.73	77.14	0.985148	-0.0215875	0.867408	GO:0043093;GO:0070206;GO:0005515;GO:0030288
DSJ_RS12205	WP_044242108.1	hypothetical protein CDS	2422229	2422570	342	1	reverse	DSJ_RS12205	DSJ_12050	880	251.77	136.03	71.88	69.47	271.89	197.93	170.18	179.33	0.754859	-0.405721	0.544149
DSJ_RS03285	WP_006121587.1	acs CDS	651202	653157	1956	1	reverse	DSJ_RS03285	DSJ_03225	5028	251.52	135.89	71.81	101.3	123	139.91	102	114.67	0.830417	-0.268093	0.338371	GO:0006935;GO:0019427;GO:0003987;GO:0005524;GO:0016208;GO:0046872;GO:0005829
DSJ_RS20030	WP_006118054.1	frsA CDS	3949687	3950940	1254	1	forward	DSJ_RS20030	DSJ_19670	3223	251.48	135.87	71.8	54.14	60.08	62.12	61.77	68.16	0.968602	-0.0460242	0.737234	GO:0106435
DSJ_RS11370	WP_006119720.1	hypothetical protein CDS	2256347	2256913	567	1	reverse	DSJ_RS11370	DSJ_11220	1454.5	251	135.61	71.66	67.33	64.44	75.71	81.9	74.51	0.8764	-0.190338	0.0369512
DSJ_RS26570	WP_006122060.1	YbhB/YbcL family Raf kinase inhibitor-like protein CDS	226329	226865	537	1	forward	DSJ_RS26570	DSJ_26025	468.5	85.31	159.79	71.61	64.65	88.46	93.74	81.31	82.67	0.871954	-0.197676	0.245539
DSJ_RS02645	WP_006121280.1	cysE CDS	519495	520316	822	1	forward	DSJ_RS02645	DSJ_02590	2105	250.57	135.38	71.54	69.62	51.07	55.23	65.2	65.79	1.03227	0.0458255	0.799248	GO:0006535;GO:0009001;GO:0005829
DSJ_RS19330	WP_044241395.1	htpG CDS	3816214	3818088	1875	1	reverse	DSJ_RS19330	DSJ_18985	4796	250.28	135.22	71.45	64.42	120.92	50.54	71.85	112.2	1.09463	0.130448	0.78492	GO:0006457;GO:0006974;GO:0009408;GO:0005524;GO:0016887;GO:0051082;GO:0140662;GO:0005829
DSJ_RS17265	WP_006120015.1	nuoN CDS	3468552	3470009	1458	1	reverse	DSJ_RS17265	DSJ_17015	3727	250.12	135.13	71.41	96.95	52.52	65.18	66.75	72.88	1.07846	0.108977	0.703263	GO:0042773;GO:0008137;GO:0048038;GO:0005886
DSJ_RS26660	WP_006122078.1	TetR/AcrR family transcriptional regulator CDS	251129	251713	585	1	reverse	DSJ_RS26660	DSJ_26115	544	90.93	170.31	71.39	55.6	60.46	99.92	98.07	83.2	0.666631	-0.585039	0.0114437	GO:0006355;GO:0000976;GO:0003700
DSJ_RS18850	WP_044241357.1	hypothetical protein CDS	3745776	3746630	855	1	reverse	DSJ_RS18850	DSJ_18545	2184	249.94	135.04	71.36	64.72	77.28	67.04	76.83	68.54	1.00447	0.00643804	0.949897
DSJ_RS05240	WP_006120757.1	queD CDS	1062244	1062603	360	1	reverse	DSJ_RS05240	DSJ_05160	919	249.78	134.95	71.31	77.9	66.42	51.34	69.97	58.41	1.19981	0.262807	0.133306	GO:0008616;GO:0046872;GO:0070497
DSJ_RS00600	WP_006120569.1	SlyX family protein CDS	103845	104063	219	1	forward	DSJ_RS00600	DSJ_00585	558	249.31	134.7	71.18	86.2	60.4	54.46	75.5	73.79	1.06886	0.0960714	0.66662
DSJ_RS00250	WP_006121326.1	yihA CDS	54568	55203	636	1	forward	DSJ_RS00250	DSJ_00245	1619	249.08	134.57	71.11	57.41	64.96	49.33	53.91	48.67	1.27365	0.348968	0.0319922	GO:0000917;GO:0005525;GO:0046872
DSJ_RS14665	WP_006119322.1	araD CDS	2916142	2916840	699	1	reverse	DSJ_RS14665	DSJ_14445	1778	248.89	134.47	71.06	68.19	68.72	93.46	74.29	54.18	0.937097	-0.0937293	0.703421	GO:0019572;GO:0008270;GO:0008742;GO:0016832;GO:0005829
DSJ_RS25695	WP_006121897.1	ROK family protein CDS	48252	48947	696	1	forward	DSJ_RS25695	DSJ_25145	477.5	67.09	125.65	71.04	62.4	78.36	73.71	74.38	80.22	0.927686	-0.108291	0.33746	GO:0016310;GO:0047330
DSJ_RS06270	WP_006117662.1	leuA CDS	1269861	1271423	1563	1	reverse	DSJ_RS06270	DSJ_06160	3974.5	248.81	134.43	71.04	111.35	87.73	127.83	110.68	110.34	0.774316	-0.369006	0.114501	GO:0009098;GO:0003852;GO:0003985;GO:0030145;GO:0005737
DSJ_RS11985	WP_006119600.1	phosphohydrolase CDS	2386801	2387505	705	1	forward	DSJ_RS11985	DSJ_11830	1792	248.71	134.37	71.01	95.56	72.04	120.48	106.87	94.17	0.742131	-0.430254	0.066604	GO:0016787
DSJ_RS04150	WP_006121765.1	truB CDS	835247	836191	945	1	forward	DSJ_RS04150	DSJ_04080	2401	248.6	134.31	70.98	78.19	61.46	56.68	56.89	59.23	1.21892	0.285608	0.0622085	GO:0031119;GO:1990481;GO:0003723;GO:0016829;GO:0106029;GO:0005739
DSJ_RS03735	WP_006121691.1	nucleoside-specific channel-forming protein Tsx CDS	756069	756935	867	1	forward	DSJ_RS03735	DSJ_03665	2201	248.4	134.2	70.92	101.23	131.03	82.78	81.02	77.92	1.25426	0.326838	0.304564	GO:1901642;GO:0005337;GO:0015288;GO:0009279;GO:0046930
DSJ_RS26360	WP_006122016.1	DUF1275 domain-containing protein CDS	185059	185832	774	1	reverse	DSJ_RS26360	DSJ_25815	860	108.65	203.5	70.92	91.25	114.52	119.38	110.11	128.42	0.773071	-0.371326	0.118536	GO:0016020
DSJ_RS14775	WP_006119348.1	hypothetical protein CDS	2938075	2938716	642	1	forward	DSJ_RS14775	DSJ_14550	1627	247.97	133.97	70.8	59.16	79.99	73.14	77.52	65.35	0.971946	-0.0410523	0.787224	GO:0006508;GO:0008233
DSJ_RS23415	WP_044242432.1	hypothetical protein CDS	2780	3127	348	1	reverse	DSJ_RS23415	DSJ_22985	416	116.89	218.94	70.76	85.88	95.23	128.44	101.88	120.85	0.717231	-0.47949	0.0358392
DSJ_RS13115	WP_033741141.1	ppsA CDS	2586284	2588668	2385	1	forward	DSJ_RS13115	DSJ_12940	6024	247.14	133.52	70.56	110.14	75.1	197.19	168.33	154.37	0.492027	-1.02319	0.00772168	GO:0006090;GO:0006094;GO:0016310;GO:0005524;GO:0008986;GO:0046872
DSJ_RS03125	WP_006121552.1	plsB CDS	620700	623126	2427	1	reverse	DSJ_RS03125	DSJ_03065	6118	246.65	133.26	70.42	89.52	82.4	73.67	70.23	61.49	1.1799	0.238667	0.137574	GO:0016024;GO:0004366;GO:0102420;GO:0005886
DSJ_RS06515	DSJ_RS06515	IS5 family transposase CDS	1329412	>1329918	>507	1	forward	DSJ_RS06515	DSJ_06405	1278	246.64	133.26	70.42	78.99	89.71	101.09	109	94.47	0.785133	-0.348992	0.035413
DSJ_RS18190	WP_044242287.1	hypothetical protein CDS	3631092	3631289	198	1	reverse	DSJ_RS18190	DSJ_17920	499	246.59	133.23	70.4	64.53	73.06	67.29	80.14	68.83	0.961759	-0.0562527	0.594359	GO:0016020
DSJ_RS07785	WP_006120422.1	ypfH CDS	1587781	1588461	681	1	reverse	DSJ_RS07785	DSJ_07670	1715.5	246.48	133.17	70.37	60.82	65.96	71.55	51.74	71.33	1.013	0.0186337	0.911464	GO:0016787
DSJ_RS20335	WP_044241441.1	DUF2778 domain-containing protein CDS	4015336	4015866	531	1	forward	DSJ_RS20335	DSJ_19975	1336	246.18	133.01	70.29	79.03	84.93	69.61	72.62	77.09	1.06807	0.0950117	0.356206
DSJ_RS19725	WP_006118001.1	gloB CDS	3890909	3891664	756	1	reverse	DSJ_RS19725	DSJ_19375	1899	245.78	132.79	70.17	93.95	81.41	90.46	99.52	123.1	0.78424	-0.350632	0.131624	GO:0019243;GO:0004416;GO:0046872
DSJ_RS21175	WP_006118241.1	deoB CDS	4171281	4172504	1224	1	forward	DSJ_RS21175	DSJ_20800	3067.5	245.22	132.48	70.01	72.58	71.78	93.31	79.42	84.9	0.832085	-0.265198	0.0247064	GO:0006015;GO:0009264;GO:0043094;GO:0000287;GO:0008973;GO:0030145;GO:0005829
DSJ_RS19135	WP_006117882.1	type II toxin-antitoxin system death-on-curing family toxin CDS	3781652	3782035	384	1	forward	DSJ_RS19135	DSJ_18810	962	245.13	132.44	69.98	85.09	110.9	91.36	101.86	152.11	0.770191	-0.376712	0.299846	GO:0016301
DSJ_RS10390	WP_044241800.1	tail fiber assembly protein CDS	2086240	2086668	429	1	forward	DSJ_RS10390	DSJ_10260	1074.5	245.07	132.41	69.97	65.6	78.98	137.25	93.77	93.04	0.662069	-0.594947	0.0734458
DSJ_RS08215	WP_006118483.1	ybeY CDS	1678536	1679009	474	1	reverse	DSJ_RS08215	DSJ_08100	1186.5	244.93	132.33	69.93	71.67	94.39	68.46	75.62	80.51	1.05076	0.071432	0.682156	GO:0006364;GO:0004222;GO:0004521;GO:0008270;GO:0005737
DSJ_RS19295	WP_006117912.1	ybaK CDS	3807475	3807954	480	1	forward	DSJ_RS19295	DSJ_18950	1201.5	244.92	132.33	69.93	56.45	62.93	81.82	81.26	80.62	0.776816	-0.364356	0.00973734	GO:0006412;GO:0106074;GO:0002161;GO:0016829
DSJ_RS20850	WP_044241463.1	hypothetical protein CDS	4109040	4109228	189	1	forward	DSJ_RS20850	DSJ_20485	473	244.88	132.3	69.91	71.29	87.02	112.56	110.09	100.18	0.706936	-0.500349	0.00909404	GO:0003911
DSJ_RS04345	WP_237166105.1	SH3 domain-containing protein CDS	879094	879411	318	1	reverse	DSJ_RS04345	DSJ_04275	795.5	244.77	132.24	69.88	74.87	41.82	14.87	25.47	35.05	2.47473	1.30727	0.0350271	GO:0005515
DSJ_RS09365	WP_033737673.1	DUF4385 domain-containing protein CDS	1896282	1896731	450	1	forward	DSJ_RS09365	DSJ_09250	1125.5	244.73	132.22	69.87	59.72	72.31	62.08	58.07	62.52	1.10527	0.144401	0.193572
DSJ_RS05700	WP_044241237.1	hypothetical protein CDS	1141581	1141820	240	1	forward	DSJ_RS05700	DSJ_05610	600	244.62	132.16	69.84	83.85	94.17	99.84	144.72	103.84	0.711424	-0.491219	0.103971
DSJ_RS22605	WP_006121428.1	gppA CDS	4458909	4460393	1485	1	forward	DSJ_RS22605	DSJ_22220	3710	244.45	132.07	69.79	83.47	82.6	104.26	90.6	84.21	0.845164	-0.242696	0.122871	GO:0015949;GO:0015970;GO:0015974;GO:0008894
DSJ_RS09450	WP_033737662.1	potF CDS	1912128	1913237	1110	1	forward	DSJ_RS09450	DSJ_09335	2772	244.35	132.02	69.76	106.75	61.94	48.21	46.49	46.04	1.69426	0.760654	0.078155	GO:0015846;GO:0019808;GO:0042597
DSJ_RS26225	WP_006121994.1	map CDS	157095	157880	786	1	forward	DSJ_RS26225	DSJ_25680	564	70.17	131.42	69.7	60.33	71.19	77.1	66.92	78.03	0.906192	-0.142111	0.231084	GO:0006508;GO:0004239;GO:0046914;GO:0070006
DSJ_RS02620	WP_006121274.1	envC CDS	515653	516954	1302	1	reverse	DSJ_RS02620	DSJ_02565	3245	243.86	131.75	69.62	58.7	52.1	55.33	64.18	55.7	1.02974	0.0422742	0.782048	GO:0000920;GO:0006508;GO:0004222;GO:0016020
DSJ_RS06400	WP_006117686.1	mutT CDS	1301576	1301971	396	1	forward	DSJ_RS06400	DSJ_06290	985.5	243.5	131.56	69.52	82.01	74.22	75.02	81.96	65.51	1.01465	0.0209855	0.865085	GO:0006281;GO:0008413;GO:0035539;GO:0044715;GO:0044716;GO:0046872
DSJ_RS14325	WP_006119234.1	cybB CDS	2837976	2838521	546	1	forward	DSJ_RS14325	DSJ_14110	1358	243.36	131.48	69.48	81.1	59.21	75.96	77.03	70.25	0.939751	-0.0896496	0.537967	GO:0022904;GO:0009055;GO:0020037;GO:0005886
DSJ_RS07020	WP_006120681.1	nrdI CDS	1441477	1441881	405	1	reverse	DSJ_RS07020	DSJ_06910	1007	243.29	131.44	69.46	76.87	695.51	334.54	717.58	555.61	0.52362	-0.933407	0.338935	GO:0036211;GO:0010181
DSJ_RS02760	WP_006121304.1	ftsN CDS	539748	540689	942	1	reverse	DSJ_RS02760	DSJ_02705	2339.5	243.01	131.29	69.38	57.9	55.68	52.01	54.78	50.79	1.16106	0.215444	0.127279	GO:0000917;GO:0043093;GO:0005515;GO:0042834;GO:0005886;GO:0032153
DSJ_RS26175	WP_006121983.1	SIR2 family protein CDS	145229	146023	795	1	reverse	DSJ_RS26175	DSJ_25630	606.5	74.6	139.72	69.26	62.87	78.75	81.97	78.65	60.43	0.953992	-0.0679505	0.698137	GO:0071704
DSJ_RS05415	WP_006120724.1	mltB CDS	1095782	1096870	1089	1	forward	DSJ_RS05415	DSJ_05330	2699	242.5	131.02	69.24	94.5	83.18	75.13	104.34	86.8	0.927329	-0.108846	0.595512	GO:0009253;GO:0008933;GO:0016798
DSJ_RS12085	WP_006119575.1	fliM CDS	2403066	2404073	1008	1	reverse	DSJ_RS12085	DSJ_11930	2497.5	242.43	130.98	69.21	53.42	74	69.66	69.63	64.51	0.964818	-0.0516706	0.729714	GO:0050918;GO:0071973;GO:0003774;GO:0005886;GO:0009425
DSJ_RS23210	WP_006122535.1	hypothetical protein CDS	8230	8526	297	1	forward	DSJ_RS23210	DSJ_22785	180.5	59.43	111.31	69.13	53.42	69.43	65.3	67.25	62.93	0.982095	-0.026065	0.840473
DSJ_RS08135	WP_006118408.1	mrdA CDS	1661230	1663134	1905	1	reverse	DSJ_RS08135	DSJ_08015	4712	242.02	130.76	69.1	71.38	64.17	50.06	60.58	54.88	1.23641	0.306153	0.0245645	GO:0006508;GO:0008360;GO:0009252;GO:0071555;GO:0008658;GO:0009002;GO:0016757;GO:0071972;GO:0005886
DSJ_RS06330	WP_006117672.1	murE CDS	1283566	1285053	1488	1	forward	DSJ_RS06330	DSJ_06220	3680.5	242.02	130.76	69.1	70.86	64.56	71.31	70.36	69.94	0.966495	-0.0491659	0.285787	GO:0007049;GO:0008360;GO:0009252;GO:0051301;GO:0071555;GO:0000287;GO:0005524;GO:0008765;GO:0005737
DSJ_RS04015	WP_006121740.1	calcium/sodium antiporter CDS	811218	812198	981	1	reverse	DSJ_RS04015	DSJ_03945	2425.5	241.92	130.71	69.07	66.13	62.52	63.47	68.38	64.01	1.0095	0.013636	0.81272	GO:0006874;GO:0070588;GO:0005262;GO:0008273;GO:0016020
DSJ_RS09715	WP_006118634.1	cmoM CDS	1972831	1973622	792	1	forward	DSJ_RS09715	DSJ_09595	1957	241.77	130.63	69.03	79.05	62.48	74.68	80.42	73.32	0.921811	-0.117458	0.323109	GO:0030488;GO:0008757;GO:0097697
DSJ_RS17215	WP_006120005.1	nrdA CDS	3457953	3460238	2286	1	forward	DSJ_RS17215	DSJ_16965	5647.5	241.73	130.6	69.01	110.37	134.95	124.23	166.26	139.32	0.731323	-0.451419	0.167078	GO:0006260;GO:0009263;GO:0004748;GO:0005524;GO:0005971
DSJ_RS00105	WP_006121358.1	dnaT CDS	21991	22527	537	1	reverse	DSJ_RS00105	DSJ_00100	1325	241.43	130.44	68.93	66.32	71.92	74.53	82.04	89.01	0.843595	-0.245378	0.0461188	GO:0006269;GO:1990077
DSJ_RS07185	WP_006120503.1	srmB CDS	1471748	1473076	1329	1	reverse	DSJ_RS07185	DSJ_07080	3279	241.41	130.43	68.92	70.91	60.47	43.25	50.43	55.01	1.3471	0.429855	0.0213619	GO:0000027;GO:0003676;GO:0003724;GO:0005524;GO:0016779;GO:0016887;GO:0005737
DSJ_RS15770	WP_006120217.1	putP CDS	3143032	3144516	1485	1	reverse	DSJ_RS15770	DSJ_15535	3663	241.35	130.4	68.91	108.41	92.98	34.8	44.46	52.71	2.04819	1.03435	0.0216158	GO:0003333;GO:0006814;GO:0015824;GO:0005298;GO:0031402;GO:0005886
DSJ_RS23525	DSJ_RS23525	IS3 family transposase CDS	<20593	21414	>822	1	forward	DSJ_RS23525	DSJ_23090	673.5	80.12	150.06	68.84	58.72	65.53	88.04	84.03	81.24	0.762268	-0.391631	0.00493647	GO:0006313;GO:0015074;GO:0003677;GO:0004803
DSJ_RS04250	WP_006121785.1	penicillin-binding transpeptidase domain-containing protein CDS	857793	859532	1740	1	forward	DSJ_RS04250	DSJ_04180	4287	241.07	130.25	68.83	54.07	45.66	49.34	66.01	71.73	0.901005	-0.150393	0.55273	GO:0000917;GO:0006508;GO:0008360;GO:0009252;GO:0043093;GO:0071555;GO:0008658;GO:0008955;GO:0009002;GO:0005886
DSJ_RS28400	WP_071988725.1	helix-turn-helix domain-containing protein CDS	3774363	3774662	300	1	reverse	DSJ_RS28400		738.5	240.87	130.13	68.77	75.71	90.43	90.79	83.41	94.27	0.874995	-0.192653	0.192406	GO:0003677
DSJ_RS17585	WP_006120083.1	prmB CDS	3538990	3539922	933	1	reverse	DSJ_RS17585	DSJ_17335	2296.5	240.84	130.12	68.76	85.39	59.9	87.47	75.4	70.06	0.918946	-0.121949	0.526133	GO:0018364;GO:0032775;GO:0003676;GO:0009007;GO:0036009;GO:0005829;GO:0005840
DSJ_RS00885	WP_006122310.1	aspartate aminotransferase family protein CDS	153760	154980	1221	1	reverse	DSJ_RS00885	DSJ_00865	3002.5	240.61	130	68.69	87.18	80.01	68.68	68.98	75.9	1.10451	0.143412	0.274185	GO:0006526;GO:0009089;GO:0003992;GO:0009016;GO:0030170;GO:0042802;GO:0005737
DSJ_RS07915	WP_006120459.1	upp CDS	1614207	1614833	627	1	reverse	DSJ_RS07915	DSJ_07795	1541	240.48	129.93	68.66	70.62	64.87	43.18	51.32	54.5	1.37013	0.454317	0.00818012	GO:0006223;GO:0044206;GO:0000287;GO:0004845;GO:0005525
DSJ_RS22460	WP_006121451.1	xerC CDS	4430451	4431356	906	1	reverse	DSJ_RS22460	DSJ_22075	2224.5	240.24	129.8	68.59	101.49	92.44	111.48	111.82	111.96	0.783034	-0.352853	0.0688923	GO:0006313;GO:0007059;GO:0015074;GO:0051301;GO:0003677;GO:0009037;GO:0005737
DSJ_RS04800	WP_006120834.1	oxidative stress defense protein CDS	965607	966338	732	1	forward	DSJ_RS04800	DSJ_04725	1796	240.07	129.71	68.54	82.27	80.21	77.21	113.54	102.8	0.786987	-0.345589	0.146583	GO:0006974
DSJ_RS18230	WP_071988765.1	excisionase CDS	3636108	3636308	201	1	forward	DSJ_RS18230		493	239.99	129.66	68.52	73.85	94.85	75.91	83.36	89.36	0.954109	-0.0677747	0.692062
DSJ_RS28540	DSJ_RS28540	IS110 family transposase CDS	<67543	67809	>267	1	forward	DSJ_RS28540		398.5	145.95	273.35	68.32	79.66	95.11	160.36	107.23	95.53	0.669448	-0.578956	0.134966	GO:0006313;GO:0003677;GO:0004803
DSJ_RS02045	WP_006121490.1	birA CDS	401065	402024	960	1	reverse	DSJ_RS02045	DSJ_02005	2342	238.7	128.97	68.15	56.09	74.28	64.08	61.78	59.63	1.07025	0.0979429	0.473546	GO:0006355;GO:0036211;GO:0003677;GO:0004077;GO:0005524;GO:0005737
DSJ_RS15535	WP_006120265.1	aspS CDS	3090210	3091991	1782	1	reverse	DSJ_RS15535	DSJ_15305	4347.5	238.71	128.97	68.15	82.44	60.16	97.59	93.34	83.42	0.768179	-0.380485	0.0521865	GO:0006422;GO:0003676;GO:0004815;GO:0005524;GO:0005737
DSJ_RS07795	WP_006120429.1	zinc metallopeptidase CDS	1590499	1591362	864	1	reverse	DSJ_RS07795	DSJ_07680	2107.5	238.67	128.95	68.14	60.59	65.58	65.1	63.25	65.74	1.00113	0.00163436	0.976492	GO:0016020
DSJ_RS02750	WP_006121302.1	hslU CDS	537781	539118	1338	1	reverse	DSJ_RS02750	DSJ_02695	3259.5	238.36	128.78	68.05	61.07	75.71	58.18	65.93	94.44	0.937223	-0.0935363	0.718236	GO:0043335;GO:1901800;GO:0005524;GO:0008233;GO:0016887;GO:0036402;GO:0009376
DSJ_RS27345	WP_156879131.1	hypothetical protein CDS	1230598	1230753	156	1	forward	DSJ_RS27345		378.5	237.4	128.26	67.78	56.35	58.5	30.31	40.9	41.19	1.62482	0.700282	0.00950649
DSJ_RS13220	WP_006118982.1	punR CDS	2609117	2610022	906	1	forward	DSJ_RS13220	DSJ_13040	2198	237.38	128.25	67.77	61.66	59.5	55.86	64.67	66.35	1.01097	0.0157396	0.875369	GO:0006355;GO:0000976;GO:0003700
DSJ_RS25710	WP_006121900.1	hypothetical protein CDS	50149	50409	261	1	forward	DSJ_RS25710	DSJ_25160	181	67.81	127.01	67.75	61.45	69.38	74.51	65.9	62.29	0.979674	-0.0296258	0.768375
DSJ_RS19285	WP_006117909.1	copA CDS	3803903	3806419	2517	1	forward	DSJ_RS19285	DSJ_18940	6099.5	237.11	128.11	67.7	52.29	52.19	67.66	65.93	78.46	0.811978	-0.300487	0.10938	GO:0055070;GO:0098655;GO:0005507;GO:0005524;GO:0016887;GO:0043682;GO:0005886
DSJ_RS06880	WP_006117786.1	rcsF CDS	1408969	1409367	399	1	reverse	DSJ_RS06880	DSJ_06770	966	236.89	127.99	67.63	91.88	75.08	87.38	102.48	88.69	0.842183	-0.247795	0.165374	GO:0035556;GO:0031241
DSJ_RS26380	WP_006122021.1	ParB/RepB/Spo0J family partition protein CDS	189382	190353	972	1	reverse	DSJ_RS26380	DSJ_25835	448	45.07	84.41	67.57	50.83	68.3	49.52	62.45	65.05	1.05468	0.0768096	0.687563	GO:0003677
DSJ_RS12615	DSJ_RS12615	IS5 family transposase CDS	<2484105	2484554	>450	1	reverse	DSJ_RS12615	DSJ_12445	1088	236.57	127.81	67.54	73.61	91.49	79.99	79.9	78.96	0.974	-0.0380057	0.787897
DSJ_RS17065	WP_082999260.1	hypothetical protein CDS	3405586	3405810	225	1	forward	DSJ_RS17065	DSJ_16815	544	236.57	127.81	67.54	55.57	84.89	77.84	81.87	56.25	0.963141	-0.0541806	0.830996
DSJ_RS06175	WP_006117644.1	apaH CDS	1245237	1246094	858	1	reverse	DSJ_RS06175	DSJ_06065	2072.5	236.35	127.69	67.48	71.78	58.37	57.23	72.88	70.63	0.984507	-0.0225262	0.876975	GO:0110154;GO:0008803;GO:0016791;GO:0005737
DSJ_RS10430	WP_006118769.1	cycA CDS	2090624	2092018	1395	1	reverse	DSJ_RS10430	DSJ_10295	3368	236.23	127.63	67.45	68.27	66.18	91.19	77.8	67.69	0.853051	-0.229297	0.164996	GO:0006865;GO:0055085;GO:0016020
DSJ_RS19595	WP_006117975.1	xseB CDS	3869667	3869909	243	1	forward	DSJ_RS19595	DSJ_19245	586.5	236.16	127.59	67.42	60.16	51.82	63.01	61.42	60.69	0.969101	-0.0452809	0.697243	GO:0006308;GO:0008855;GO:0005829;GO:0009318
DSJ_RS27645	WP_141119429.1	MbeB family mobilization protein CDS	1670	2155	486	1	forward	DSJ_RS27645		380	76.46	143.2	67.4	51.6	57.06	84.01	76.72	120.79	0.625391	-0.67717	0.0711653	GO:0009401;GO:0103111;GO:0016020
DSJ_RS22485	WP_006121446.1	hemC CDS	4436123	4437064	942	1	forward	DSJ_RS22485	DSJ_22100	2271.5	235.94	127.47	67.36	75.19	79.9	82.75	88.29	98.95	0.823919	-0.279425	0.0574537	GO:0006782;GO:0018160;GO:0004418;GO:0005737
DSJ_RS24540	WP_006122197.1	sctI CDS	71752	72075	324	1	reverse	DSJ_RS24540	DSJ_24080	227.5	68.66	128.6	67.34	128.83	85.26	75.44	105.49	120.33	0.934176	-0.098233	0.783842	GO:0015031
DSJ_RS28590	WP_232368668.1	hypothetical protein CDS	122216	122416	201	1	reverse	DSJ_RS28590	DSJ_25505	723	351.73	658.79	67.27	72.11	67.92	386.49	460.43	489.65	0.155098	-2.68874	0.000255245
DSJ_RS01310	WP_006121059.1	lysoplasmalogenase CDS	241571	242200	630	1	forward	DSJ_RS01310	DSJ_01265	1514	235.14	127.04	67.13	76.18	75.85	69.41	75.12	73.78	1.00389	0.00560629	0.938102	GO:0016020
DSJ_RS14835	WP_006119362.1	YciC family protein CDS	2948919	2949653	735	1	forward	DSJ_RS14835	DSJ_14610	1766	235.1	127.02	67.12	69.33	85.51	87.56	100.62	85.63	0.810635	-0.302875	0.0816419	GO:0005886
DSJ_RS12405	WP_006119515.1	hypothetical protein CDS	2445844	2446275	432	1	forward	DSJ_RS12405	DSJ_12240	1037.5	234.99	126.96	67.09	77.65	116.83	102.35	86.44	97.35	0.914133	-0.129524	0.632454
DSJ_RS12505	WP_044242072.1	protein kinase CDS	2461424	2462014	591	1	reverse	DSJ_RS12505	DSJ_12335	1418	234.77	126.84	67.03	73.37	108.56	103.81	81.68	90.6	0.901735	-0.149225	0.564796	GO:0016310;GO:0016301
DSJ_RS15785	DSJ_RS15785	helix-turn-helix domain-containing protein CDS	<3149863	3150294	>432	1	reverse	DSJ_RS15785		1036.5	234.76	126.84	67.03	63.07	82.12	85.31	84.77	77.86	0.855933	-0.22443	0.130835	GO:0003676
DSJ_RS20690	WP_170317963.1	exbB CDS	4076858	4077583	726	1	reverse	DSJ_RS20690	DSJ_20325	1741	234.64	126.77	66.99	59.24	135.44	81.92	142.07	142.07	0.714828	-0.484332	0.330418	GO:0017038;GO:0055085;GO:0022857;GO:0005886
DSJ_RS11975	WP_006119602.1	mtfA CDS	2384574	2385341	768	1	reverse	DSJ_RS11975	DSJ_11820	1836	233.91	126.38	66.78	75.43	75.62	108.85	78.17	77.58	0.823243	-0.28061	0.219902	GO:0051090;GO:0004177;GO:0008134;GO:0008237;GO:0005829
DSJ_RS23105	WP_016193194.1	repA CDS	16033	16896	864	1	reverse	DSJ_RS23105	DSJ_22685	700	79.22	148.39	66.69	48.77	52.64	87.05	74.04	62.25	0.752664	-0.409922	0.110094	GO:0006276;GO:0003677
DSJ_RS04350	WP_044242973.1	M20 family metallopeptidase CDS	879638	880747	1110	1	reverse	DSJ_RS04350	DSJ_04280	2647.5	233.38	126.09	66.63	94.77	37.09	15.29	21.59	27.32	3.09174	1.62842	0.0580983	GO:1901564;GO:0008777
DSJ_RS08090	DSJ_RS08090	GNAT family N-acetyltransferase CDS	1653556	1653988	433	1	forward	DSJ_RS08090	DSJ_07970	1032.5	233.32	126.06	66.61	63.21	74.01	95.66	78.16	93.19	0.76338	-0.389527	0.029185	GO:0016747
DSJ_RS01320	WP_006121061.1	tusA CDS	244601	244852	252	1	reverse	DSJ_RS01320	DSJ_01275	600	232.97	125.87	66.51	76.1	70.6	64.81	59.01	61.62	1.14975	0.201323	0.0462863	GO:0002143;GO:0016740;GO:0097163;GO:0005737
DSJ_RS22120	WP_006120974.1	rng CDS	4361893	4363362	1470	1	reverse	DSJ_RS22120	DSJ_21740	3496.5	232.73	125.74	66.45	63.68	59.14	56.72	60.09	58.01	1.08266	0.114576	0.109301	GO:0006364;GO:0003723;GO:0004540;GO:0046872;GO:0005737
DSJ_RS06020	WP_006117616.1	gpmB CDS	1209376	1210023	648	1	forward	DSJ_RS06020	DSJ_05920	1540.5	232.61	125.68	66.41	52.23	51.85	53.56	41.36	47.55	1.19667	0.259029	0.191348	GO:0006096;GO:0004619;GO:0016791;GO:0005737;GO:0016020
DSJ_RS12520	DSJ_RS12520	IS110 family transposase CDS	2463362	>2464144	>783	1	forward	DSJ_RS12520	DSJ_12350	1860.5	232.49	125.61	66.38	43.26	59.27	50.91	60.51	54.77	1.01637	0.0234212	0.908197	GO:0006313;GO:0003677;GO:0004803
DSJ_RS08640	WP_006118499.1	pgl CDS	1759926	1760924	999	1	forward	DSJ_RS08640	DSJ_08525	2372.5	232.37	125.55	66.34	78.35	81.4	87.44	91.69	105.63	0.793967	-0.332849	0.0524346	GO:0006006;GO:0006098;GO:0005515;GO:0017057;GO:0005829
DSJ_RS12870	WP_006118926.1	D-threitol dehydrogenase CDS	2538729	2539526	798	1	forward	DSJ_RS12870	DSJ_12695	1895	232.35	125.54	66.34	47.19	55.94	112.97	64.59	58.92	0.716636	-0.480688	0.28292	GO:0016616
DSJ_RS03740	WP_044242963.1	VOC family protein CDS	757040	757429	390	1	reverse	DSJ_RS03740	DSJ_03670	926	232.32	125.52	66.33	61.94	74.55	90.92	104.42	85.37	0.722525	-0.468881	0.0184205
DSJ_RS27700	WP_141119363.1	hypothetical protein CDS	26853	27104	252	1	forward	DSJ_RS27700		161.5	62.67	117.38	66.29	44.18	61.62	68.86	77.06	61.04	0.831513	-0.266189	0.227645
[truncated: 3,530 more rows]

## Sheet: Activated w GO
Table S6. GO annotations.
[truncated: 60 more rows]

## Sheet: Repressed w GO
Table S6. GO annotations.
[truncated: 60 more rows]
